# Supplementary material for: Cross-country information transmissions and the role of commodity markets: A multichannel Markov switching approach
Source: PLoS One. 2018 Aug 16;13(8):e0202251. doi: 10.1371/journal.pone.0202251 (PMC6095546; doi:10.1371/journal.pone.0202251)
Supplement: S1 Dataset — (ZIP) [file pone.0202251.s001.zip]

Archive with 9 entries (9 files):
- JP.csv
- UK.csv
- US.csv
- AU.csv
- CA.csv
- CN.csv
- DE.csv
- FR.csv
- IT.csv
