# Supplementary material for: Cross-country information transmissions and the role of commodity markets: A multichannel Markov switching approach
Source: PLoS One. 2018 Aug 16;13(8):e0202251. doi: 10.1371/journal.pone.0202251 (PMC6095546; doi:10.1371/journal.pone.0202251)
Supplement: S1 Dataset — (ZIP) [file pone.0202251.s001.zip › JP.csv]

JPY/SDR	Nikkei	JP B	JP Vol	JP 5Y
0.002043	0.000000	0.000000	0.000000	0.000000
-0.014150	0.000000	0.000000	0.000000	0.000000
-0.008598	0.012781	0.013704	-0.079201	-0.023091
0.004248	0.000000	0.000000	0.000000	0.000000
-0.002585	0.000000	0.000000	0.000000	0.000000
0.004394	-0.013154	-0.016238	0.015074	0.041008
-0.014920	-0.017390	-0.010668	0.042773	-0.046839
-0.005574	0.011049	-0.009007	-0.059046	-0.007042
-0.003705	0.011804	-0.005456	-0.038757	0.012873
0.016481	0.005775	0.009362	-0.032554	0.017291
-0.009267	0.006105	0.019781	-0.019528	0.012493
0.006167	0.014981	0.037849	0.010462	-0.053315
0.007083	0.008269	-0.016876	-0.012217	-0.016807
0.009826	0.003090	-0.007219	0.019992	-0.048367
-0.006593	-0.003409	-0.002360	-0.014301	0.005070
-0.003525	-0.006534	-0.001830	0.003051	0.011314
0.013745	-0.006513	-0.009507	-0.050423	-0.057894
-0.003334	-0.007805	0.006367	0.017242	-0.014677
0.000722	0.010836	-0.006966	0.007172	0.021277
0.008125	-0.001346	0.004589	-0.007622	0.064950
-0.011130	0.001222	-0.010162	0.019608	-0.012407
0.002604	-0.004634	-0.000478	-0.032290	0.006223
-0.001460	-0.005525	0.000419	-0.011460	0.054328
0.008962	-0.023487	-0.022354	0.051662	-0.051850
0.001754	-0.008679	-0.009512	-0.003509	0.007398
-0.009863	0.007220	0.007420	0.004821	-0.049097
-0.000169	-0.017189	-0.029683	0.057353	-0.014295
-0.004599	0.021431	0.020401	-0.086186	-0.052396
-0.000936	0.000000	0.000000	0.000000	0.000000
0.004033	0.000000	0.000000	0.000000	0.000000
0.005921	0.000705	0.002960	-0.015361	0.019526
0.011408	0.003256	0.004792	-0.016950	-0.013908
-0.005635	-0.011463	-0.010661	-0.019074	0.000000
-0.002589	-0.004252	0.002908	0.040877	-0.051736
0.006815	0.009767	0.006347	-0.034478	0.017544
-0.009342	-0.011255	0.012992	0.000455	-0.010197
-0.001981	-0.002042	0.009649	0.021622	0.066550
0.011927	0.013119	0.027413	-0.031691	-0.049133
-0.007791	-0.003392	0.017594	-0.011566	-0.059277
-0.000041	-0.010760	-0.025920	0.043703	-0.003058
-0.011765	-0.013593	-0.007096	0.033293	-0.043825
-0.000256	-0.015794	0.004794	0.097228	-0.153617
-0.013621	-0.033668	-0.019368	0.234803	0.025784
-0.005134	0.004911	-0.009250	-0.032996	0.000000
0.006548	0.029237	0.014767	-0.097229	0.007246
-0.009471	0.002845	0.002575	0.018836	-0.023745
0.001169	-0.005780	0.010980	-0.042349	0.030940
0.000288	-0.001793	0.001531	-0.030749	0.038669
-0.005028	-0.036822	-0.030707	0.169539	-0.075170
0.007325	-0.029319	-0.030613	0.121020	-0.005592
-0.007252	0.002019	-0.036056	-0.005017	-0.087861
-0.004993	0.025775	0.002597	-0.015203	-0.063179
0.000654	0.006574	0.014921	0.060274	-0.033152
-0.000575	-0.003440	-0.000188	0.013003	0.008949
0.005381	0.000000	0.000000	0.000000	0.000000
-0.008145	0.000000	0.000000	0.000000	0.000000
0.003070	-0.019260	-0.025897	0.086251	0.068486
0.003489	0.027665	-0.000292	-0.049405	0.155163
0.001707	0.047856	0.019792	-0.052246	-0.008130
0.001354	-0.016289	0.011426	-0.035471	0.068993
0.000828	0.009282	0.005507	-0.059867	0.130192
-0.009586	-0.051666	-0.028389	0.076373	0.009983
-0.016486	-0.005574	-0.003180	0.015692	-0.059694
-0.000775	-0.004768	-0.001972	-0.126803	0.076114
0.007683	0.014321	0.037522	0.046351	-0.014766
-0.004182	0.008974	0.009702	0.003251	-0.043926
0.007437	0.010412	0.002190	-0.055511	-0.019181
0.004300	0.000178	-0.030169	0.023734	-0.024957
-0.012661	-0.041340	-0.025744	0.033546	0.008985
0.006552	-0.017398	-0.020287	0.024441	0.040321
-0.000125	0.043012	0.003750	-0.033317	-0.013841
0.009900	0.013383	0.011680	0.029862	0.115069
-0.004924	0.002489	0.000219	-0.029565	-0.009360
-0.001522	-0.009822	0.001667	0.000000	0.000000
0.011315	-0.014270	-0.000574	-0.074611	0.010912
0.010359	0.043041	0.025621	-0.047527	0.045462
0.005262	0.016466	-0.001272	0.004689	-0.039280
-0.018888	-0.007426	-0.001060	0.005664	-0.057068
0.010583	-0.003644	-0.006043	0.040689	-0.101200
-0.007193	0.002009	0.004695	-0.047356	-0.020055
0.003111	0.006117	0.009879	-0.008734	0.000000
-0.009980	0.010470	0.016026	-0.024591	-0.043281
-0.006873	-0.002774	0.017675	-0.049620	-0.013553
0.009482	0.000000	0.000000	0.000000	0.000000
0.012222	0.000000	0.000000	0.000000	0.000000
0.001841	-0.000265	0.002268	0.022171	0.016839
0.000541	0.000000	0.000000	0.000000	0.000000
-0.001232	0.000000	0.000000	0.000000	0.000000
0.001240	0.000000	0.000000	0.000000	0.000000
-0.001320	-0.016681	-0.031908	0.032599	-0.031939
-0.003049	-0.014394	0.001940	0.010746	-0.032993
-0.003638	-0.004773	-0.009965	0.000334	-0.036290
0.004764	0.001862	-0.004882	-0.092643	-0.076787
-0.005723	-0.012244	-0.009429	0.034914	-0.014185
0.000005	0.012963	0.003976	-0.017485	0.095310
-0.003350	-0.025932	-0.005140	0.025939	-0.015267
0.006137	0.015679	0.015680	-0.025579	-0.024473
-0.005197	-0.002368	0.003379	-0.016325	-0.091937
0.007065	0.021321	0.000610	-0.032717	0.073755
-0.000527	-0.006059	-0.001016	-0.003407	0.029381
0.025252	-0.001668	-0.022167	0.002651	0.000000
0.001155	-0.012295	0.008791	0.026867	-0.043238
-0.005149	-0.009390	-0.019608	-0.035223	0.027525
-0.003558	-0.002047	-0.016308	-0.008811	-0.032187
0.006955	0.002626	0.009455	-0.022176	-0.007034
-0.000828	-0.020578	-0.022219	0.021406	-0.028642
0.010625	-0.017284	-0.000575	0.009962	-0.070204
-0.000243	-0.000023	-0.002730	-0.030581	0.015464
-0.001132	0.003801	-0.001949	-0.000786	0.010178
-0.004185	-0.009840	0.000217	0.025249	-0.041350
-0.000773	-0.000543	0.000720	0.003828	0.083487
0.002802	0.007763	-0.004915	0.035658	-0.014670
-0.005913	0.011436	-0.002829	-0.120968	0.031518
-0.007267	-0.015287	-0.000650	-0.008777	-0.041419
0.003088	-0.029648	-0.035897	0.104731	-0.032873
-0.005875	-0.001298	0.009150	-0.045243	-0.031334
0.006272	0.001808	-0.016560	0.032688	-0.046141
-0.020359	-0.004391	0.000072	-0.001149	0.024693
0.002738	-0.007265	0.005605	0.025730	-0.027474
0.004293	-0.009776	-0.004768	0.018505	-0.016854
-0.006024	0.007951	0.006047	-0.030153	0.027935
-0.007561	0.022452	0.053642	-0.039311	0.002751
0.001203	0.006320	-0.001071	-0.015050	0.000000
0.002439	-0.011421	-0.006096	0.057757	-0.042082
0.000321	0.006365	-0.004471	-0.036047	-0.014430
-0.004593	-0.011612	0.006840	0.031138	-0.029501
0.000627	-0.011690	0.006801	-0.031529	-0.036589
0.002486	0.022549	0.006681	0.008944	0.211900
0.004181	-0.016942	-0.010828	0.051313	0.120571
-0.001932	0.005181	0.001644	-0.019685	0.002225
-0.000402	-0.014807	-0.012440	-0.021229	-0.047791
-0.006537	-0.001721	0.000504	-0.016223	-0.035591
0.000183	-0.024183	-0.013696	0.016223	-0.012151
0.001318	-0.005410	-0.005959	0.027585	0.124012
-0.003771	0.004949	0.009476	-0.005606	0.023480
0.004991	-0.024300	-0.020378	0.068793	-0.063133
0.006081	0.033005	0.014516	-0.038885	-0.025030
-0.008760	-0.004264	-0.010050	0.001817	0.027274
-0.003272	-0.000954	0.005552	0.007596	0.046010
0.005919	-0.017555	-0.009126	0.006107	0.033687
0.003553	-0.019649	-0.010784	0.080153	-0.010406
-0.001286	0.001329	-0.009010	-0.050858	0.012474
0.001492	0.000000	0.000000	0.000000	0.000000
-0.008771	0.000000	0.000000	0.000000	0.000000
0.002487	0.023295	0.013162	-0.035897	0.041328
0.002695	0.000703	0.001857	0.006891	-0.008130
-0.003645	-0.002783	0.011674	-0.012835	-0.054521
0.002931	-0.005113	-0.006514	0.017078	-0.032862
-0.010804	-0.018720	-0.010346	0.044579	0.000000
0.000166	0.024020	0.010888	-0.073988	-0.002230
0.000822	0.008275	0.019918	-0.001007	0.000000
0.006460	0.036120	0.021377	-0.001344	0.026433
0.000561	-0.012762	-0.009625	0.022928	0.061136
-0.001464	0.000158	-0.005524	0.030732	0.076734
0.005378	0.006152	0.002541	-0.032047	0.057053
-0.000995	-0.012726	-0.006212	-0.027344	-0.085874
0.009593	-0.034212	-0.014520	0.046889	-0.037740
-0.004845	-0.001660	-0.004200	-0.061189	-0.108966
-0.006286	-0.022187	-0.003755	0.133360	-0.043836
0.008656	0.037652	0.032636	0.004492	-0.058269
0.009356	-0.013733	-0.003275	0.042983	-0.061875
-0.010760	-0.020660	-0.014348	-0.018487	0.044220
0.002993	-0.006052	-0.004779	-0.006141	0.066445
-0.003916	-0.016526	-0.008391	0.098532	0.021202
0.008523	0.001991	0.023859	-0.019866	0.038862
-0.010053	0.010235	0.011900	-0.022763	-0.024973
0.010009	-0.023933	-0.009211	0.006635	0.049337
-0.001334	0.003534	-0.003967	-0.018354	-0.028859
0.001000	0.009688	0.013547	0.000842	0.065383
-0.001250	-0.007622	0.008171	-0.014974	-0.029981
-0.003054	-0.018913	-0.025621	0.023630	0.008658
0.007653	-0.003769	-0.013938	-0.005855	-0.017392
0.000719	-0.020779	-0.002980	-0.019484	0.008734
0.000421	-0.028769	-0.014572	0.073109	0.061136
0.003165	0.034269	0.027946	0.024867	-0.020662
-0.007458	-0.016265	-0.004312	-0.036061	-0.018968
0.000590	0.004851	0.009059	0.043017	0.021053
0.003636	-0.012618	0.002849	0.027850	-0.010471
-0.013825	-0.031008	-0.022578	0.093834	-0.006336
0.013474	0.009494	-0.006148	-0.039648	0.018888
-0.002023	-0.068645	-0.048992	0.344850	-0.046817
0.005117	0.000311	0.004688	-0.044711	-0.008753
0.007920	0.040348	0.024993	-0.037121	-0.082426
-0.009556	-0.051718	-0.027578	0.167054	-0.116293
0.006640	0.018294	-0.004785	-0.070257	0.031665
-0.002725	0.026477	0.019543	-0.178796	0.098846
0.010227	-0.015660	0.015563	-0.073486	0.070404
-0.000055	-0.023803	-0.024598	0.079781	-0.015470
-0.006125	0.000000	0.000000	0.000000	0.000000
-0.001889	0.000000	0.000000	0.000000	0.000000
-0.000765	-0.005407	-0.001466	-0.039997	0.022223
-0.016425	0.005671	-0.006960	-0.038380	-0.024473
0.002590	0.008027	0.008425	0.034586	0.116782
-0.003250	0.020014	0.030148	-0.088702	-0.047188
-0.004971	0.016339	0.029504	-0.041457	-0.047321
0.001579	-0.021169	-0.010334	0.020943	0.021787
0.001921	0.027946	0.009026	-0.044548	0.031816
-0.002045	0.000038	-0.015169	-0.002465	0.000000
0.005241	0.000000	0.000000	0.000000	0.000000
-0.002895	0.000000	0.000000	0.000000	0.000000
0.002325	-0.004694	-0.028198	-0.032782	0.012320
-0.005836	0.037631	0.014160	-0.040555	-0.041673
0.003960	0.027204	0.021187	-0.011636	0.018968
-0.001082	-0.017056	0.000399	0.089263	-0.010493
0.000549	0.017571	-0.015316	-0.047495	-0.043110
-0.000377	0.010997	-0.005617	-0.000998	0.034635
0.001811	-0.026435	-0.013074	0.028795	-0.034635
-0.000073	0.006086	-0.002740	-0.004864	0.021787
-0.010179	0.002523	-0.006746	-0.025430	0.010718
0.006206	0.027644	0.020434	-0.048415	-0.010718
-0.003529	-0.005485	0.016557	0.026931	-0.021787
0.000345	0.007190	0.019929	-0.047348	-0.011074
-0.000185	-0.007838	0.000320	-0.006180	0.000000
0.002048	-0.017083	-0.024688	-0.002159	0.000000
-0.004533	-0.009419	-0.010815	0.033992	0.022027
-0.002781	-0.014031	-0.000485	0.031357	0.010834
0.002600	-0.001840	-0.006982	-0.030313	-0.010834
0.002512	0.003521	-0.009848	-0.016038	0.000000
0.005589	0.006122	0.008947	0.034387	-0.010953
0.001207	0.017664	0.001893	-0.054466	0.000000
-0.000943	-0.033346	-0.019695	-0.044796	-0.042751
0.009759	0.014173	-0.000672	0.027063	0.022728
0.001014	-0.020931	-0.026379	0.009315	0.043963
-0.002521	-0.013219	-0.009704	0.023714	-0.010811
-0.005069	-0.005072	-0.003492	-0.045493	0.008658
0.003656	0.005587	-0.010624	-0.014882	0.008584
-0.007542	0.039188	0.013418	-0.074565	0.031548
-0.004086	0.015063	0.005043	-0.026248	0.022519
0.001780	0.007377	0.000865	0.004371	-0.020451
0.002552	-0.014300	-0.020832	-0.033902	0.020451
-0.004131	0.008048	0.019363	-0.013954	-0.008130
-0.005584	0.003347	0.019917	-0.008863	-0.012320
-0.002499	0.000000	0.000000	0.000000	0.000000
0.002097	0.000000	0.000000	0.000000	0.000000
0.002925	-0.010486	-0.002019	0.025243	0.059576
0.004178	-0.030046	-0.033844	-0.014675	-0.043858
-0.010000	0.002928	0.006529	0.030732	0.060510
0.003943	0.003885	-0.008630	0.002863	-0.052743
-0.006218	-0.031028	-0.025897	0.051992	0.026719
0.000431	0.007879	-0.022344	-0.008784	-0.013270
0.000567	0.024678	0.017492	-0.027762	-0.029044
-0.003699	0.013302	0.006628	0.004992	0.029044
-0.006772	-0.005578	-0.021303	0.003728	-0.038915
-0.002028	-0.021143	-0.028874	0.035636	-0.038427
-0.000950	-0.009228	-0.002953	0.029193	-0.033546
-0.002110	0.030799	0.034051	-0.029193	-0.010718
-0.001218	-0.034670	-0.013253	0.030645	-0.021787
-0.010955	0.007467	-0.022956	-0.025869	0.043110
-0.003151	-0.018076	-0.024264	0.035112	0.000000
-0.000475	0.010486	-0.000201	-0.014189	0.000000
-0.000288	0.003804	0.012746	-0.018247	0.010493
-0.003272	-0.003579	0.041970	-0.031682	-0.021098
-0.005208	-0.009540	-0.003410	-0.028609	-0.032506
0.003432	0.000000	0.000000	0.000000	0.000000
-0.007131	0.000000	0.000000	0.000000	0.000000
0.000195	-0.006088	-0.006130	-0.042573	-0.002205
-0.007068	0.025671	0.008438	-0.059739	0.034711
0.004181	0.008096	0.019117	0.001367	0.139113
-0.004994	0.000000	0.000000	0.000000	0.000000
-0.003639	0.000000	0.000000	0.000000	0.000000
-0.002967	0.000000	0.000000	0.000000	0.000000
0.008223	0.000000	0.000000	0.000000	0.000000
0.003004	0.006498	0.005785	0.083894	-0.017272
-0.013125	-0.022809	-0.032961	0.020990	0.017272
-0.003636	-0.002961	-0.013968	-0.015618	0.000000
0.005684	-0.011843	-0.019627	-0.040669	0.000000
0.001142	-0.009232	-0.020131	-0.007000	-0.010399
0.000087	0.000000	0.000000	0.000000	0.000000
0.006931	0.000000	0.000000	0.000000	0.000000
-0.002403	-0.002989	0.021171	0.000961	-0.015531
-0.002714	-0.004866	0.016290	0.015563	0.049204
0.000421	0.016174	0.027961	-0.024244	0.032576
-0.001131	-0.001271	-0.011467	0.003867	0.040822
-0.007492	-0.022554	-0.019338	0.052017	0.000000
-0.006350	-0.001002	-0.013256	-0.001528	-0.015504
0.003440	0.003295	0.002304	0.014874	0.013965
0.005896	0.006933	-0.016528	-0.037764	0.036313
0.009681	0.007534	0.003646	0.027467	-0.030168
-0.001618	-0.019245	-0.012569	-0.009174	0.016705
0.001339	-0.010684	-0.007295	-0.011432	0.031137
-0.011768	0.007865	0.010973	-0.027727	0.007273
0.014291	-0.020858	-0.019883	-0.041421	0.027164
0.003426	-0.016424	-0.013052	0.123869	-0.070102
-0.014875	-0.016364	-0.010572	0.042621	0.022439
0.003642	-0.005795	-0.022627	-0.014483	-0.034616
0.000646	0.017094	0.046449	-0.021102	0.018210
-0.009718	0.010669	0.010026	-0.051247	-0.068456
0.008429	0.000000	0.000000	0.000000	0.000000
0.005467	0.000000	0.000000	0.000000	0.000000
-0.006709	0.009106	0.014480	-0.008923	0.047433
0.011600	0.011246	-0.013815	0.008288	0.025238
-0.003911	-0.003278	0.008438	-0.003817	-0.039719
-0.000754	0.004483	-0.008438	0.006670	0.016078
-0.004797	-0.024684	-0.027338	0.058108	0.040631
-0.004191	-0.001324	0.000102	-0.037430	0.000000
-0.001698	0.045840	0.023509	-0.037597	-0.053472
0.000849	0.005942	-0.000957	0.038837	-0.001617
0.000767	-0.005840	-0.001753	0.016281	-0.006494
-0.003826	-0.009156	-0.008337	0.008797	0.039910
0.005333	0.035667	0.026318	-0.008797	0.000000
0.006206	0.001393	0.005766	-0.020626	-0.015773
-0.002528	0.020951	0.016737	-0.039009	-0.024136
0.009873	0.057352	0.047965	0.023019	-0.041569
-0.001935	-0.008928	0.000794	0.072526	-0.015398
0.010780	0.000888	-0.017634	-0.009451	-0.017392
0.018913	0.025195	0.020195	-0.072922	-0.028472
-0.010127	0.020180	-0.004507	0.071437	0.044138
0.004779	0.002815	0.020752	0.036187	0.040615
-0.004551	-0.026522	-0.024830	0.011966	-0.032016
-0.003071	-0.016681	-0.032496	0.004239	-0.026021
-0.001002	0.013358	0.007315	-0.035595	-0.044931
0.000475	0.006822	0.007440	-0.050033	0.009149
-0.014208	-0.012929	-0.008806	0.018567	-0.035221
-0.007571	0.025285	0.019775	-0.009393	-0.011385
0.005162	-0.022818	-0.014958	0.011501	0.007605
-0.005158	0.000000	0.000000	0.000000	0.000000
-0.003495	0.000000	0.000000	0.000000	0.000000
-0.001704	-0.007431	0.019588	0.026498	0.046091
0.003535	-0.004733	-0.008487	0.021410	-0.009050
0.001633	0.010275	0.014407	-0.000294	-0.044617
0.000538	0.000832	0.001382	-0.046688	-0.062766
0.000226	-0.027569	-0.026793	-0.032595	0.022023
-0.005707	0.000341	0.002090	-0.048631	0.036933
-0.000258	0.015814	-0.007317	-0.036789	-0.032981
0.002759	0.017361	0.009799	-0.022812	-0.003953
0.001592	-0.001889	0.008384	-0.017547	-0.020001
0.006530	-0.003849	0.008679	-0.034550	0.008048
-0.001135	0.001534	0.006839	-0.020783	0.002002
0.006941	-0.021223	-0.011927	0.020783	0.027615
-0.001754	0.009322	0.037003	-0.020401	-0.039688
-0.003919	-0.006377	-0.018934	-0.003058	-0.028749
-0.003640	-0.016670	-0.009413	-0.005759	0.046804
-0.002332	0.015776	-0.008743	-0.027324	-0.028228
0.007693	0.018624	0.010989	-0.024030	0.020244
-0.000360	0.017217	0.006242	-0.030455	0.009970
0.004906	0.002770	0.002688	-0.008393	0.009872
-0.003885	-0.005520	0.002962	-0.002532	-0.011858
0.003609	0.018046	0.005983	0.018833	0.001986
-0.001376	0.001295	-0.013305	-0.005404	0.017700
0.003512	-0.005464	-0.017741	0.017765	0.030713
0.006492	-0.002072	-0.011038	0.007750	0.007533
0.002819	-0.009257	-0.008849	-0.015561	-0.038246
-0.004426	0.000000	0.000000	0.000000	0.000000
-0.002600	0.000000	0.000000	0.000000	0.000000
0.008814	0.005229	0.016570	-0.027254	-0.025533
-0.005666	-0.000154	-0.001333	-0.025900	0.012848
0.005566	0.000000	0.000000	0.000000	0.000000
-0.005418	0.000000	0.000000	0.000000	0.000000
-0.005210	0.000000	0.000000	0.000000	0.000000
-0.003604	0.017929	-0.005353	0.027901	0.025318
0.005498	0.009722	0.003309	-0.008289	-0.012579
0.002464	-0.008823	-0.000287	-0.024069	-0.010605
-0.002829	-0.016981	-0.000584	0.022482	-0.010718
-0.000740	0.001696	-0.007331	0.000000	-0.019587
0.007868	0.024940	0.001962	-0.008372	-0.035798
-0.009440	0.008188	0.030169	-0.013704	0.013575
0.016413	0.009211	0.001611	-0.011429	0.020023
0.002029	0.000778	0.005584	0.024332	0.043110
0.009040	-0.004682	-0.009758	-0.009257	0.020878
-0.003414	0.013535	0.019886	0.002020	0.000000
-0.005721	0.001493	0.025066	-0.013816	0.032523
0.005236	-0.000298	0.007698	-0.007805	-0.022246
-0.001141	0.000006	-0.005978	0.013923	0.012195
-0.000962	-0.003368	0.001910	0.002031	-0.051825
-0.000149	-0.006985	-0.001910	0.000000	-0.012848
0.005259	-0.007025	-0.001359	-0.018019	-0.032862
-0.007648	-0.000538	0.002089	0.015987	0.024204
0.005134	0.011637	0.034710	-0.010630	-0.010929
-0.004560	-0.021086	-0.004835	0.031556	0.019587
-0.000204	0.000926	-0.003977	-0.001594	0.010718
0.002076	-0.007654	-0.018842	0.001196	-0.032506
-0.004145	-0.011855	0.006295	0.000398	0.034635
-0.003744	-0.005991	-0.003321	0.005164	-0.019335
-0.003808	0.006944	0.018257	-0.037954	0.008639
-0.004018	-0.010746	-0.007531	0.029998	0.008565
0.008282	-0.016218	-0.022208	0.037622	-0.023734
0.001930	-0.020323	-0.026066	0.058994	-0.019846
0.000476	-0.023770	-0.029935	0.032813	0.006659
-0.001858	0.016353	0.007850	-0.035355	-0.017858
-0.000608	-0.034132	-0.036232	0.121693	0.033226
0.001907	0.012974	0.027609	-0.089150	-0.044551
0.016158	-0.024671	-0.018249	0.016056	-0.051413
-0.011768	0.011233	0.018826	-0.001733	0.004785
0.006561	0.002418	-0.005974	0.000693	0.000000
-0.000174	-0.041045	-0.026669	0.126488	-0.024156
0.007027	0.018395	-0.000798	-0.029446	0.024156
-0.006047	0.034503	0.026109	-0.076458	-0.061520
0.002459	-0.002489	0.008681	-0.019198	0.073383
0.002076	0.002534	0.001532	0.043021	-0.014252
0.001456	0.017727	0.031719	0.051691	0.011891
-0.001576	-0.016740	-0.001957	-0.024866	-0.019094
-0.000814	0.018014	0.009270	-0.057804	-0.002413
0.010040	-0.005269	-0.013092	0.068400	0.000000
-0.000520	0.017585	0.021535	-0.033450	-0.012151
0.001161	-0.019122	-0.004492	0.044567	-0.047568
0.007646	-0.025137	-0.014244	0.030178	-0.025975
0.000674	0.010975	0.002886	-0.057068	0.013072
-0.000624	-0.021577	-0.021409	0.059211	-0.028988
-0.001614	-0.012095	-0.025385	0.084690	0.000000
-0.001136	0.004439	0.005637	-0.045704	0.002670
-0.000400	0.019452	0.008675	-0.028944	0.013245
0.000612	-0.028590	-0.005677	-0.001515	0.000000
-0.000715	-0.001309	0.021008	0.027809	0.010471
-0.003204	0.002609	0.028332	-0.014555	0.038319
0.007056	-0.026576	0.012783	0.093350	0.012453
-0.002579	-0.001792	-0.035364	-0.022324	-0.025064
-0.020099	-0.034723	-0.041839	0.052922	0.037364
0.003231	0.007856	-0.016598	-0.031416	0.043069
-0.005743	0.034273	0.019831	-0.081225	-0.030918
0.005454	-0.012653	-0.003034	-0.023650	-0.062287
0.008088	-0.008584	-0.008564	-0.022363	-0.012937
-0.005086	-0.008599	0.004641	0.005253	-0.050745
-0.005176	-0.000487	0.002847	0.017716	-0.059256
0.000290	-0.021235	-0.005902	0.089707	0.056512
0.005216	0.034487	0.004425	-0.053437	-0.042082
-0.005621	-0.003548	0.001277	0.017653	0.014225
0.004807	0.020226	0.014901	-0.084979	-0.028655
0.008137	-0.025520	-0.026741	0.068493	-0.026511
0.002677	-0.006093	-0.005476	0.008422	0.038072
0.008314	-0.005195	0.015948	-0.008130	-0.044060
-0.001157	0.016174	0.007335	-0.052675	0.005988
-0.003663	-0.000760	-0.001459	-0.025838	0.023600
-0.007440	-0.019501	-0.013174	0.054913	-0.026589
0.001517	0.002247	-0.007453	-0.034004	-0.002999
0.001316	0.002276	0.002793	-0.010868	-0.042951
-0.010699	0.017620	0.007624	-0.058169	-0.044879
0.006453	0.005429	-0.007926	-0.012319	-0.016529
-0.003055	0.020095	0.021448	-0.013831	-0.016807
0.010251	-0.016064	-0.015399	0.009129	-0.041528
-0.007239	-0.014290	-0.006251	0.033430	0.020980
0.002229	-0.015123	-0.018672	0.003899	-0.090478
-0.002289	-0.000087	0.012086	-0.015687	0.037179
0.004403	-0.010205	-0.014418	0.012764	0.014493
0.005147	-0.032512	-0.040309	0.074549	0.045702
-0.009002	-0.015521	-0.027340	0.040520	0.091868
-0.004644	0.016072	0.026168	0.002894	0.000000
0.000864	-0.010141	-0.002544	0.052636	-0.085018
0.001508	0.019223	0.021114	-0.008536	0.000000
-0.004782	0.000328	0.015165	-0.000830	-0.108019
-0.003657	0.009703	-0.004726	-0.037506	0.059058
0.001247	0.001610	0.005132	-0.034199	-0.021740
-0.015155	-0.018578	-0.005028	0.018268	0.003656
0.003661	0.000000	0.000000	0.000000	0.000000
0.004358	0.000000	0.000000	0.000000	0.000000
-0.000447	-0.007560	0.006990	0.062121	0.321766
-0.001690	0.020643	0.056074	0.018958	-0.217866
-0.015544	-0.019691	-0.017320	-0.015586	0.106018
-0.005648	0.000000	0.000000	0.000000	0.000000
0.007365	0.000000	0.000000	0.000000	0.000000
0.002641	-0.016902	-0.009469	-0.014700	-0.062989
0.006205	0.016825	0.026552	-0.090395	0.051293
-0.003466	0.022230	0.029563	-0.013650	0.008785
0.002389	-0.015560	-0.010500	0.077857	-0.056987
-0.007646	-0.023838	-0.017473	-0.026325	-0.060432
0.000694	-0.012402	-0.018583	-0.023835	0.029081
-0.000236	-0.012555	-0.020223	0.021562	-0.062418
-0.005531	0.010145	-0.001098	-0.017212	-0.017094
-0.003342	-0.038338	-0.042804	0.104058	0.027213
-0.000410	0.002403	0.000095	-0.014710	0.019934
0.009288	-0.019662	-0.020297	0.068269	-0.068053
-0.007494	-0.011746	0.005834	-0.009936	-0.065478
-0.001358	0.010606	0.003781	-0.027843	0.011215
-0.002255	0.000000	0.000000	0.000000	0.000000
-0.000725	0.000000	0.000000	0.000000	0.000000
0.001387	0.005433	0.000941	-0.003182	0.018762
-0.002942	0.008407	0.004982	-0.013908	0.036500
-0.000659	0.013992	0.008291	-0.056224	0.003578
0.003496	-0.011926	-0.001481	0.038289	-0.036368
-0.001920	-0.032720	-0.035397	0.029982	0.050552
0.003445	0.002888	-0.001633	-0.015014	-0.021353
0.002343	-0.011567	-0.020670	-0.022952	0.003591
-0.001102	0.012917	0.023456	-0.005265	0.000000
0.008122	0.003571	0.003557	0.007750	-0.032790
-0.001790	-0.005582	0.002106	0.004402	-0.007435
0.001517	0.005477	0.018958	-0.008269	0.003724
0.002433	-0.013348	0.003934	-0.054898	-0.077258
-0.001068	0.005222	-0.009117	-0.016213	0.023811
0.000840	0.000000	0.000000	0.000000	0.000000
-0.001249	0.000000	0.000000	0.000000	0.000000
0.004402	0.001758	-0.000371	-0.019170	0.048974
0.001366	-0.003676	-0.000938	-0.065657	0.014599
0.005751	-0.026084	-0.018473	0.040836	-0.003630
-0.002618	-0.026869	-0.041788	0.062801	-0.022060
0.002531	0.000520	0.007652	-0.018809	0.000000
-0.001787	-0.003106	-0.006251	-0.031504	-0.018762
-0.002858	-0.016143	-0.019806	0.003911	0.073025
0.002761	0.023825	0.002431	-0.057579	0.000000
-0.007126	-0.018705	-0.008544	0.050397	0.013986
-0.012023	0.002304	-0.022874	-0.033992	-0.013986
0.002892	0.011217	0.032531	0.007430	0.034606
0.000528	0.024341	0.030195	-0.050727	0.109434
-0.001766	0.011984	-0.000681	-0.019300	-0.092570
0.010375	0.019403	0.006556	-0.008699	-0.065654
0.003057	-0.013558	-0.017907	0.009420	-0.036368
-0.005104	0.005863	0.015167	0.000361	0.032790
0.000336	0.033339	-0.001222	-0.035967	-0.018084
-0.001663	0.004217	0.007618	0.011887	0.021661
-0.011541	-0.004469	0.007446	0.009555	0.014185
0.000804	0.003334	-0.011025	-0.015853	0.038001
-0.007810	-0.021787	-0.013908	0.011454	0.049597
-0.001046	-0.009949	-0.004637	-0.017044	0.031749
0.010257	-0.006109	-0.011159	-0.092325	-0.003130
-0.004507	-0.003980	-0.016262	0.036616	-0.015798
-0.003775	-0.002669	0.005883	-0.000395	-0.035660
0.003294	-0.008768	-0.002932	0.007482	-0.030153
0.004879	-0.002176	-0.000212	-0.021412	0.016864
0.013243	-0.022366	-0.021546	0.022197	0.000000
-0.007887	-0.007677	-0.013371	0.025161	-0.051469
-0.003184	0.007050	0.014299	0.010646	0.000000
0.004747	-0.019784	-0.024657	0.020218	0.017452
0.001203	0.005207	0.003395	-0.049383	-0.017452
0.002901	0.002300	0.010532	-0.007819	0.003515
-0.002289	0.000000	0.000000	0.000000	0.000000
0.002437	0.000000	0.000000	0.000000	0.000000
0.000000	-0.001320	-0.004987	-0.001175	-0.014389
0.002747	0.023134	0.013345	0.001175	0.032088
-0.002891	0.001602	0.014489	-0.011811	0.000000
0.009081	-0.015625	-0.000101	0.095850	-0.007042
-0.005916	0.000000	0.000000	0.000000	0.000000
-0.009432	0.000000	0.000000	0.000000	0.000000
0.008598	0.000000	0.000000	0.000000	0.000000
-0.002519	0.000000	0.000000	0.000000	0.000000
-0.006099	-0.006544	-0.014541	0.007751	0.000000
0.011621	-0.016152	-0.020683	-0.045505	-0.003466
-0.007076	-0.002335	0.004145	-0.000770	0.020619
0.000956	-0.003239	0.002187	-0.031687	-0.003407
0.001732	0.000000	0.000000	0.000000	0.000000
0.005021	0.000000	0.000000	0.000000	0.000000
0.002413	0.006838	0.017560	0.022198	-0.052368
0.000490	-0.000300	0.001670	-0.001894	-0.036500
-0.003744	0.009374	0.002359	-0.021465	-0.018762
-0.000774	-0.015239	-0.008063	0.025628	0.000000
-0.000076	0.017346	0.012163	-0.014838	0.000000
-0.003831	-0.011264	-0.025181	0.022362	-0.034686
0.001354	0.020674	0.022249	-0.017773	-0.019803
-0.001270	-0.006765	-0.003331	-0.011126	-0.044997
-0.010603	-0.014092	-0.018322	0.067500	-0.021142
0.002194	-0.009814	-0.009243	0.005395	0.004264
0.000053	-0.023056	-0.027821	0.044545	-0.004264
-0.000064	-0.001714	-0.007400	0.022389	-0.021599
-0.010436	0.002777	-0.006712	-0.025137	0.046917
0.001454	0.019103	0.035454	0.014005	-0.008368
0.002066	-0.001871	0.012418	-0.012974	0.065064
-0.008339	0.007626	-0.004226	-0.023645	0.075794
0.006813	-0.007709	-0.007880	-0.022057	0.003643
-0.001125	-0.004256	-0.001222	-0.036634	-0.037041
-0.010017	0.004343	0.003852	0.019949	0.000000
0.007794	0.000000	0.000000	0.000000	0.000000
-0.005189	0.000000	0.000000	0.000000	0.000000
0.007355	-0.007473	-0.000787	0.023547	0.000000
-0.001357	0.011821	0.000787	-0.037727	-0.018349
0.004911	0.008009	0.002869	-0.025590	0.036368
0.009201	-0.009038	-0.009918	-0.017814	0.000000
0.003141	-0.001673	-0.012041	0.005339	0.000000
0.000849	-0.003176	-0.012686	0.004554	-0.018019
-0.005174	-0.016008	-0.012550	-0.022206	-0.033275
0.010540	0.006020	-0.003317	0.003864	-0.042233
0.004167	-0.024161	-0.027577	0.045608	-0.040005
0.001141	-0.000440	-0.003528	-0.006284	0.020203
-0.008154	0.000307	0.009271	0.001482	0.000000
-0.001059	0.000438	-0.008526	-0.025878	-0.020203
0.004739	0.015114	-0.007452	-0.032828	-0.004090
-0.004577	-0.001200	0.013010	-0.009071	-0.020705
0.000189	-0.000897	-0.015607	-0.002380	0.004175
-0.000834	-0.012287	0.012121	0.018883	-0.042560
-0.000617	-0.027256	-0.018178	0.125461	0.000000
0.001896	-0.012586	-0.004930	0.016366	0.021506
-0.003012	-0.022614	-0.007896	0.050447	-0.043485
-0.001866	0.010200	0.008254	-0.003543	0.021979
-0.003827	-0.009421	0.003718	0.070089	0.000000
0.006902	0.016903	-0.011841	-0.070735	0.000000
-0.002327	-0.016511	-0.023427	0.059846	-0.021979
-0.003033	0.010466	0.004618	-0.060492	0.004435
-0.004144	0.012068	0.002551	-0.030842	0.000000
0.000997	0.017729	0.015655	-0.060791	0.096918
-0.011256	0.000000	0.000000	0.000000	0.000000
0.007396	0.000000	0.000000	0.000000	0.000000
0.002567	-0.023548	-0.012334	0.039481	-0.020285
0.003809	0.013642	0.002408	-0.051598	0.000000
-0.003643	0.002004	0.006785	0.005319	0.055791
0.001378	-0.010633	-0.008096	-0.033523	-0.015625
0.007206	-0.037838	-0.039476	0.087011	-0.099255
0.001688	0.001756	0.002658	-0.105201	0.042560
-0.006529	0.010355	0.016463	0.004777	0.032790
0.002304	-0.006477	-0.006528	0.016933	-0.028632
-0.005036	0.007006	0.007789	-0.023707	-0.008333
0.008047	0.021547	0.014794	-0.034577	0.048989
-0.005055	-0.014476	-0.013798	0.000414	0.007937
-0.004226	-0.009117	0.004729	-0.016688	-0.040328
0.001473	-0.009664	0.003872	-0.023841	-0.037740
-0.005934	-0.020718	0.009184	-0.001293	-0.017242
0.002061	-0.008272	-0.009857	0.002585	0.000000
-0.000767	0.011126	0.017283	0.000860	0.017242
0.003769	0.005174	-0.009256	-0.025252	-0.025975
-0.004461	-0.007336	0.004976	-0.021842	-0.017700
0.000630	0.006703	-0.009014	-0.027875	-0.022574
-0.003442	0.011938	0.015821	-0.007442	0.000000
-0.000966	-0.022669	-0.017001	0.050079	0.004556
-0.001996	0.000375	0.002153	-0.014312	0.018019
-0.000451	0.007821	0.003614	-0.038572	-0.018019
0.000559	-0.019940	-0.008207	0.047094	-0.022990
-0.005433	-0.011971	0.002971	0.009335	-0.047628
0.008271	0.000000	0.000000	0.000000	0.000000
0.001487	0.000000	0.000000	0.000000	0.000000
-0.000564	0.004061	0.007260	-0.018624	-0.020305
-0.006732	0.005567	-0.000705	-0.000459	-0.005141
0.004053	0.000000	0.000000	0.000000	0.000000
0.005726	0.000000	0.000000	0.000000	0.000000
0.006753	0.003237	0.001107	-0.029687	-0.005277
-0.004845	-0.009692	-0.009855	-0.016137	0.005277
-0.005771	0.014905	0.014252	-0.054067	-0.054067
-0.001003	0.008424	0.000928	-0.015780	-0.005571
0.004903	-0.003761	0.000357	-0.031798	0.005571
0.004633	0.006650	0.005204	0.010538	0.027399
-0.003507	-0.014847	-0.023290	-0.002099	-0.027399
0.005527	-0.000752	0.003945	-0.029853	-0.124053
-0.018926	-0.009675	-0.028620	0.057820	0.078590
0.007441	0.002528	0.003408	-0.008205	-0.017596
-0.010916	-0.005096	-0.001135	0.001544	-0.060995
0.004917	0.004126	0.011625	0.001028	-0.031952
-0.000963	0.016396	0.005293	-0.027071	0.006473
0.000257	0.005186	0.006655	0.011021	-0.066691
-0.007448	-0.013101	-0.016699	0.021173	-0.006920
-0.003204	0.013934	0.006135	0.001021	-0.028171
0.004197	0.017000	0.004379	0.028185	0.000000
-0.013764	0.005851	0.005283	0.014779	0.028171
0.010854	0.014455	-0.002586	-0.031291	0.006920
-0.005829	0.002024	0.001029	0.002016	0.000000
0.002872	-0.000774	0.003402	0.043839	0.000000
0.010837	0.011545	0.020618	0.039221	-0.035091
-0.015312	0.014750	0.009489	0.037294	-0.036368
0.009219	0.004187	0.009210	0.135093	0.000000
0.002387	-0.003820	0.000786	-0.049161	0.036368
-0.001932	0.011450	0.013957	-0.043968	0.068993
-0.000066	0.003178	0.003554	-0.022512	-0.006689
0.002079	0.006932	0.004369	-0.048900	0.033006
-0.006071	-0.015804	-0.009317	0.021829	0.000000
-0.001680	0.021617	0.008392	0.049154	0.092946
0.005596	0.006617	0.010677	0.035756	0.183307
-0.000682	0.001927	-0.009158	-0.017928	0.325149
-0.002220	0.001084	0.003776	-0.015261	-0.291247
0.010234	0.001835	0.009278	-0.007288	0.133531
-0.000764	-0.024134	-0.014212	0.004722	0.016529
-0.003312	0.001456	0.010769	-0.030437	-0.020705
-0.006982	-0.000991	0.009062	-0.052572	-0.004193
0.001033	0.020042	0.007731	-0.006068	0.158941
-0.000909	-0.002304	0.007559	0.042169	0.182919
-0.001756	0.021282	-0.000094	-0.043575	0.040941
0.010256	0.033256	0.026332	0.033651	0.055725
0.001403	0.003389	-0.000779	0.147263	0.231241
0.000339	-0.008040	0.003102	-0.070503	-0.032790
0.002667	0.025585	-0.008164	0.079073	0.011050
0.004800	0.010517	-0.012755	0.089368	0.074108
0.000199	0.009274	-0.002475	-0.003554	-0.144672
0.000970	-0.003542	0.001094	-0.032932	-0.125478
-0.001316	-0.032699	-0.017567	-0.036722	-0.024358
0.003324	0.012406	-0.002618	-0.016548	0.045523
-0.002749	-0.000475	0.002827	0.019217	0.055994
0.007181	-0.001543	0.002108	-0.020381	0.050674
-0.009114	-0.024655	-0.014976	-0.018824	-0.125163
0.004626	0.003035	0.000000	-0.043283	-0.029772
0.000422	0.000000	0.000000	0.000000	0.000000
-0.009528	0.000000	0.000000	0.000000	0.000000
-0.000413	0.013546	0.017140	-0.018984	-0.029072
-0.004916	0.005772	0.003996	0.019819	0.082083
0.001513	-0.002380	-0.005271	-0.024087	-0.142892
-0.004600	0.019695	0.008396	0.069791	-0.081611
-0.005053	-0.000569	0.003020	-0.004397	0.068993
-0.001034	-0.020718	-0.005840	-0.071400	-0.003180
0.002920	-0.007236	-0.009546	-0.042186	-0.048949
0.008925	0.005055	0.008830	-0.060597	0.098649
-0.006941	-0.016668	-0.005465	0.021699	-0.015267
0.003774	-0.007455	-0.013820	0.076339	-0.083382
-0.006264	-0.006273	-0.015257	-0.022296	0.064748
0.012369	-0.006278	-0.002206	-0.016492	-0.012618
-0.002163	0.006666	-0.004456	-0.036151	-0.035545
0.006881	0.017037	0.008853	-0.007953	0.016314
-0.002939	0.008084	0.013173	0.039600	0.019231
-0.001515	0.019459	0.012387	0.018784	0.058568
-0.000223	0.016345	0.012236	0.115368	0.129030
0.000249	-0.005056	-0.006658	-0.028837	0.063716
0.001406	0.017039	0.012574	0.058016	0.153092
0.012378	0.013969	0.007166	-0.023275	0.204323
0.001155	0.011527	0.011635	0.009764	0.109497
0.005145	0.006839	0.011218	-0.025587	-0.151831
0.005143	-0.007898	-0.010329	-0.027488	0.042334
0.002293	-0.000441	-0.006098	-0.016529	0.043926
0.002880	0.005428	0.000689	0.005816	0.088525
-0.003326	-0.002285	-0.000195	-0.002489	-0.041705
0.003076	-0.008159	0.000102	-0.019288	0.032586
-0.001126	0.011506	0.011554	-0.022261	0.044784
0.003084	0.031090	0.010658	0.107825	0.160180
0.002628	0.001863	0.020500	0.002329	0.179415
0.007380	0.002393	0.028017	0.009263	-0.050090
-0.008171	-0.006436	0.008322	-0.030820	-0.140582
-0.004761	0.000359	-0.030225	-0.012358	-0.120144
-0.005600	0.003093	0.020063	0.040870	0.007067
-0.001260	0.022058	0.018952	0.020203	0.131769
-0.004385	-0.006035	0.002519	-0.012149	0.008605
-0.000437	-0.028969	-0.021376	0.012903	-0.119467
0.000386	0.015662	0.025237	-0.031408	0.012337
-0.005422	0.000000	0.000000	0.000000	0.000000
0.012226	0.000000	0.000000	0.000000	0.000000
0.001543	0.009424	-0.003822	-0.030726	-0.015038
0.002393	0.003924	0.009662	-0.019742	-0.064135
0.010993	-0.008638	0.018603	-0.047909	0.008045
0.002682	-0.043280	-0.012931	0.109615	-0.184246
-0.001870	0.000000	0.000000	0.000000	0.000000
0.005599	0.000000	0.000000	0.000000	0.000000
-0.004705	-0.018475	-0.037301	0.024857	0.120836
0.004980	0.000814	0.014407	-0.022025	0.039846
0.010829	-0.008650	0.004092	-0.001769	0.039821
-0.018071	-0.001029	0.015371	0.002829	-0.025857
0.009425	0.013818	0.046031	-0.041455	-0.031301
-0.000593	0.022172	0.029736	-0.012593	-0.057252
-0.003658	0.010868	-0.000074	-0.018812	-0.023851
0.004065	0.002877	-0.000156	0.010202	0.008584
0.002552	0.007439	-0.009794	-0.001128	-0.025975
0.002246	-0.026041	-0.003893	0.020120	-0.044851
0.003328	-0.001021	0.010376	0.011735	-0.027909
0.003503	0.023888	0.023606	0.004002	0.042481
0.001360	0.000000	0.000000	0.000000	0.000000
0.003167	0.000000	0.000000	0.000000	0.000000
-0.008801	-0.006081	-0.019828	0.011292	-0.048790
-0.001400	0.011421	-0.000234	-0.006336	-0.019148
0.005744	0.001155	0.011770	-0.014583	0.079367
-0.010781	0.011155	-0.014165	-0.002511	0.113445
0.009615	-0.011733	-0.016967	-0.015931	-0.052056
0.002037	-0.012947	-0.038512	-0.018045	-0.079407
-0.008742	-0.052258	-0.070351	0.053891	-0.104443
0.002628	0.000052	0.026377	-0.010620	0.051844
0.005325	0.011392	0.004951	-0.002494	0.010399
0.004875	0.010173	0.027567	-0.017636	0.017094
-0.002674	0.016734	0.002654	-0.008020	-0.008511
-0.003786	-0.004074	-0.001737	-0.028213	0.040206
-0.006738	-0.012794	-0.021938	-0.020157	0.024332
-0.007417	0.000000	0.000000	0.000000	0.000000
0.018642	0.000000	0.000000	0.000000	0.000000
-0.003416	-0.000962	-0.000163	0.000375	0.029853
-0.002828	-0.026672	-0.034740	0.055489	0.030415
0.009389	0.007240	0.009068	0.010246	0.054142
0.001395	-0.011777	-0.016084	-0.001407	-0.027399
0.000830	-0.028730	-0.015037	0.041709	-0.157629
-0.004696	0.001877	-0.002440	-0.013939	-0.029705
0.003156	0.010839	0.013356	-0.003086	0.018258
-0.006135	-0.016641	-0.008827	-0.001375	-0.028359
-0.004670	-0.038115	-0.045970	0.078666	-0.112720
0.011179	0.011199	0.005534	-0.031646	0.073025
-0.018458	-0.028954	-0.007540	0.025908	0.010508
0.002082	0.025781	0.020841	-0.053854	0.052599
0.003613	-0.001305	0.012518	-0.027708	-0.040478
-0.002508	0.000000	0.000000	0.000000	0.000000
0.001135	0.000000	0.000000	0.000000	0.000000
0.002838	0.018367	0.003264	-0.043025	0.008584
-0.005939	0.001827	0.010402	-0.044181	-0.018982
-0.007170	-0.006199	-0.015472	-0.006642	-0.070363
0.000581	0.029528	0.012846	0.040336	0.070363
0.010279	0.000661	0.009207	0.006006	0.105709
-0.004467	-0.008079	-0.013155	-0.000374	-0.027007
0.002614	0.009983	-0.004135	-0.003375	0.022294
0.004906	-0.005435	-0.002248	-0.043377	-0.046745
-0.003080	-0.032142	-0.011927	0.042249	-0.052510
-0.001692	0.007828	0.005846	-0.010206	-0.040822
-0.008566	-0.021336	-0.009975	0.000380	0.007220
0.006247	0.016470	0.009280	-0.064716	0.031861
-0.001245	0.009338	0.007637	0.030723	-0.055520
0.004069	0.031087	0.024438	0.014821	0.091452
-0.004334	-0.021113	-0.017883	-0.004657	-0.084113
0.001135	-0.017576	-0.014797	-0.007026	-0.022182
-0.005979	0.001125	0.009711	0.010520	0.027652
-0.001309	0.017710	0.004223	-0.029102	0.001817
0.001318	0.008517	-0.003097	0.025218	-0.009116
0.002163	0.000000	0.000000	0.000000	0.000000
0.000259	0.000000	0.000000	0.000000	0.000000
0.000932	-0.000571	0.004817	-0.012222	-0.038572
-0.001863	0.005010	-0.000516	-0.005569	0.036769
0.000511	0.007956	0.010688	0.028315	0.052736
0.000251	0.016624	0.022936	-0.014057	0.003419
-0.005848	0.000000	0.000000	0.000000	0.000000
0.003636	0.000000	0.000000	0.000000	0.000000
0.003969	0.000000	0.000000	0.000000	0.000000
-0.002943	-0.001033	-0.004357	-0.012510	-0.059592
0.002790	-0.005208	-0.007183	-0.031571	0.015666
0.002025	0.007393	0.002729	-0.057230	0.018820
-0.011292	0.011687	-0.009634	-0.004308	-0.024015
-0.002798	0.000000	0.000000	0.000000	0.000000
0.008010	0.000000	0.000000	0.000000	0.000000
0.002181	0.001227	0.001517	-0.034199	0.018833
0.000461	-0.018381	-0.015169	-0.015734	-0.032230
0.001837	0.017847	0.013732	0.009021	-0.027345
-0.005798	0.016364	0.008392	0.007159	0.000000
0.003457	0.006032	-0.007294	0.076366	0.000000
-0.004011	-0.009112	-0.011845	-0.018341	0.000000
0.004283	-0.000154	0.004417	-0.006330	0.000000
-0.008529	0.006190	0.004224	-0.052140	0.000000
0.009826	-0.008748	-0.014532	0.050021	0.000000
0.011470	-0.004070	-0.004463	0.002965	0.000000
-0.011962	-0.006938	-0.002838	-0.001693	0.008032
0.006511	-0.006752	-0.014338	-0.001272	0.031499
0.006344	0.000387	-0.005965	-0.016685	-0.051701
-0.001831	-0.000638	0.004477	0.028075	0.002039
-0.003532	-0.012588	-0.005271	0.017464	0.008114
0.001287	-0.018462	-0.019297	0.047494	-0.051825
-0.004391	0.001659	0.002240	-0.016248	-0.023682
0.006259	-0.000352	0.008210	-0.004404	0.015135
-0.009768	-0.005590	-0.005522	0.023792	0.008547
-0.002607	-0.003583	0.008188	-0.004320	0.000000
0.004610	0.000000	0.000000	0.000000	0.000000
-0.004976	0.000000	0.000000	0.000000	0.000000
-0.000834	0.009367	0.010114	-0.053720	0.032157
-0.000095	-0.000850	0.001123	0.002879	0.000000
-0.004040	0.014345	0.001820	-0.004115	0.022942
-0.010143	-0.002275	-0.000690	-0.033120	-0.044264
0.004998	0.007185	-0.006430	-0.033373	0.002153
-0.015073	-0.003084	-0.003489	-0.030427	-0.052993
0.010261	0.013736	0.004535	0.015777	0.020203
-0.000521	-0.020902	-0.015158	0.043752	-0.022473
-0.009508	0.001371	0.000174	0.016557	-0.056089
0.004674	0.014582	0.013415	-0.026452	0.007186
0.004410	0.020738	0.024874	0.053862	0.023586
-0.002043	0.020545	0.030629	0.074576	0.069770
-0.006361	0.007988	0.016105	-0.001141	0.120677
0.010367	-0.000844	0.004043	-0.003050	0.093732
-0.011777	0.004383	0.016107	-0.015391	-0.019487
-0.006260	0.011814	0.006501	-0.037934	0.052277
0.001381	-0.002989	-0.003402	0.022697	-0.052277
-0.001243	0.002534	0.006947	-0.044684	-0.072321
0.007190	-0.008604	0.007368	-0.003712	0.015267
0.003511	-0.011984	0.003587	-0.007882	-0.034686
0.001207	-0.011958	-0.018461	0.062167	-0.042048
0.001538	0.013803	0.023199	-0.009438	0.051804
0.009701	-0.006703	0.000153	0.009438	-0.023577
0.006267	0.017159	0.031862	-0.024164	0.025517
0.010469	0.004138	0.030660	0.015911	0.036160
-0.001066	-0.005743	-0.015913	-0.001975	0.080761
-0.002217	-0.008796	-0.004522	0.006700	-0.019148
0.001963	-0.003312	0.000746	0.021372	-0.044931
0.005923	0.007410	0.036785	0.020549	-0.045120
0.006431	0.014494	0.011026	-0.027493	-0.007722
-0.001647	0.020578	0.009157	-0.050010	0.134016
0.006400	-0.004463	0.001887	0.025715	0.110601
-0.005314	-0.002098	-0.023502	-0.035531	-0.045004
0.011040	0.001855	0.019018	-0.018669	-0.032261
0.000917	-0.002733	-0.004133	-0.019878	-0.033336
-0.006446	0.011280	0.000000	-0.078158	0.011795
0.005055	0.011977	-0.003332	-0.003238	0.100323
-0.007227	0.010099	0.044462	-0.022494	0.022473
0.004807	-0.004986	0.006484	-0.016727	-0.037740
-0.012264	0.006053	0.003632	-0.034317	0.000000
0.002370	-0.016264	-0.005517	0.045817	-0.031253
0.008245	0.012130	0.030526	0.022145	0.063049
-0.007255	0.007043	0.028631	-0.051146	-0.047301
-0.013714	-0.002447	0.006245	-0.005903	0.065027
0.003504	-0.024922	-0.023473	0.048156	-0.051062
0.005271	0.002045	-0.008552	-0.004713	-0.031301
-0.011141	-0.005117	-0.031024	0.046606	-0.025766
0.001740	0.015859	0.036129	-0.067609	0.047780
0.001009	-0.000666	-0.003117	0.008646	0.054476
-0.001247	0.002993	-0.008208	-0.019315	-0.054476
0.001623	0.011664	-0.017963	-0.020690	-0.038039
0.004481	0.003560	-0.005257	0.028461	0.009646
-0.008526	-0.009832	-0.005114	0.002899	-0.004812
-0.006085	-0.003376	0.012350	-0.002415	0.050167
0.007735	0.000000	0.000000	0.000000	0.000000
-0.011886	0.000000	0.000000	0.000000	0.000000
0.002677	0.000000	0.000000	0.000000	0.000000
0.004154	0.000000	0.000000	0.000000	0.000000
0.001596	0.000000	0.000000	0.000000	0.000000
-0.008877	0.000000	0.000000	0.000000	0.000000
-0.018555	-0.011519	-0.015626	0.019401	-0.050346
-0.000907	-0.049655	-0.076259	0.184139	0.025490
0.005857	0.002063	0.008334	0.008680	0.057065
-0.001508	0.022339	0.031620	-0.070872	-0.006359
-0.010716	-0.029893	-0.029900	0.065094	-0.042352
0.005006	0.002263	-0.000193	0.007937	0.014864
-0.010154	-0.032275	-0.046946	0.052496	-0.066070
0.001937	0.019424	0.036818	-0.070992	0.057839
0.007672	0.023679	0.037962	-0.028966	0.000000
0.005957	-0.009684	0.013317	0.007134	0.000000
-0.002226	0.018987	0.020833	-0.032316	0.000000
-0.001588	0.002832	0.018883	0.005395	0.000000
0.006558	-0.012573	-0.014963	-0.003079	0.000000
-0.005376	0.017107	-0.001370	-0.030133	0.000000
0.007929	0.001249	-0.004671	-0.038061	0.006723
0.001739	0.012773	0.023624	-0.056455	0.053803
0.006280	-0.006493	0.001101	0.039808	0.014185
-0.011486	0.005360	0.006492	-0.031546	0.029300
0.006172	-0.004829	-0.015120	0.021423	-0.007628
-0.004994	-0.019336	-0.022986	0.079814	0.001530
-0.003367	0.009118	0.009632	-0.033834	0.027151
0.009864	0.027640	0.031374	0.012872	0.097742
-0.001221	0.007143	0.008468	-0.039125	0.052575
-0.003898	-0.006285	-0.002875	-0.000832	0.122750
0.015113	0.010964	0.006223	-0.011295	0.035599
-0.003426	-0.004255	0.004340	-0.027726	-0.017641
-0.007629	-0.003055	0.000773	0.037772	0.074982
0.012582	-0.009088	-0.008815	0.004156	-0.068330
-0.007622	0.022061	0.013431	-0.035462	0.040070
0.002061	-0.002909	0.003887	-0.021282	0.035457
0.008406	-0.019646	-0.014630	0.013083	-0.037583
-0.003402	0.018979	0.012863	0.004755	-0.032435
-0.001672	-0.001630	0.002533	-0.027100	0.016349
0.007723	-0.000061	-0.010514	-0.003106	0.010753
0.010777	0.014027	0.015202	-0.005795	0.000000
-0.005192	0.003082	-0.004333	-0.023062	-0.083614
-0.004807	0.008761	0.021674	0.015884	0.028655
-0.001283	-0.001958	0.002299	0.016965	-0.022858
-0.004057	-0.000164	0.002059	-0.034680	-0.059541
0.001530	0.003127	-0.016443	-0.029770	0.047913
0.002677	-0.014779	-0.015306	-0.043422	-0.085418
-0.012020	-0.015456	-0.025492	0.028678	0.012658
-0.003429	-0.005773	-0.013976	-0.021798	-0.025479
0.003432	-0.007910	-0.009569	0.021319	0.017903
-0.002417	-0.005516	-0.005537	0.001437	-0.005083
0.005485	0.008907	0.028541	0.048585	0.048487
-0.002468	0.013801	0.010677	-0.111816	-0.024571
-0.001556	0.002272	0.000181	0.000510	-0.004988
-0.003685	-0.021944	-0.009221	0.069401	0.041622
-0.004828	0.004611	0.007296	-0.041754	0.013103
0.010525	0.002351	-0.001625	0.007901	-0.048494
-0.000039	0.000000	0.000000	0.000000	0.000000
-0.003058	0.000000	0.000000	0.000000	0.000000
-0.004860	0.015467	0.012161	-0.036820	0.037271
0.001381	-0.013101	-0.012767	0.025488	0.000000
0.000038	-0.008696	-0.001998	0.025318	0.041797
0.001796	-0.002486	-0.016227	0.030098	0.000000
-0.009629	-0.011537	-0.011175	0.000449	0.028820
0.001656	0.015545	0.007028	-0.022248	0.004535
-0.002134	-0.007843	-0.005907	0.019551	-0.040398
0.003856	0.018620	0.017492	-0.056973	0.029021
0.003626	-0.009184	-0.004295	0.067275	0.034855
0.004133	-0.007304	-0.006237	0.000446	-0.006652
-0.004483	-0.011788	-0.012963	0.010634	-0.067881
-0.008214	0.004610	-0.004017	-0.015098	-0.040078
0.012865	-0.008017	-0.013763	0.001341	-0.053448
-0.009669	-0.005838	-0.007884	0.042429	-0.033226
-0.006614	0.004103	0.012279	-0.007739	0.008075
0.006119	0.008718	0.020013	-0.026680	0.030365
-0.001538	-0.001938	-0.009073	0.003981	-0.031707
0.005639	-0.024869	-0.023087	-0.011099	-0.065165
-0.004638	-0.006471	-0.023108	0.061884	-0.029072
0.004001	0.003564	0.009830	-0.016075	0.044708
0.006967	0.004492	0.002145	-0.036036	-0.035898
-0.001937	0.011927	0.017800	-0.046141	0.028820
0.002197	-0.001321	0.001917	-0.024843	-0.020087
-0.002682	0.006575	0.002229	0.001897	0.042560
0.006515	0.002220	0.000445	-0.024456	-0.005571
-0.002727	0.013085	0.013776	-0.025069	0.039704
0.004891	-0.000062	0.005630	0.000995	-0.020340
0.000000	0.007186	0.014930	-0.038525	-0.050573
-0.001196	-0.002238	0.006863	-0.010390	-0.005780
0.004571	-0.009228	-0.007909	0.002087	-0.059719
-0.006325	0.004103	0.004665	-0.037700	-0.023347
0.001244	0.002280	-0.002145	0.001082	-0.001576
-0.009076	-0.011748	-0.007020	0.040260	0.024923
0.002991	0.019930	0.016913	-0.023642	0.058269
0.011046	0.004841	-0.009160	-0.025304	0.030024
0.001235	-0.001749	0.006238	0.022642	0.050800
-0.007206	-0.009642	-0.011400	0.028896	-0.079374
0.000091	-0.007884	-0.006310	-0.035313	-0.030908
-0.006103	0.015211	-0.001243	-0.000537	0.007446
0.004219	0.003767	0.001990	-0.029414	0.007391
-0.003346	-0.012203	-0.013928	-0.011677	-0.031416
0.006432	-0.001724	-0.008459	0.009463	0.024025
-0.004060	-0.005118	-0.003493	-0.015071	-0.039339
0.002330	0.000000	0.000000	0.000000	0.000000
-0.002384	0.000000	0.000000	0.000000	0.000000
-0.007419	-0.005562	0.002108	-0.036717	-0.016000
-0.004020	0.000000	0.000000	0.000000	0.000000
0.001992	0.000000	0.000000	0.000000	0.000000
-0.004455	-0.003295	-0.003237	0.015055	0.000000
-0.002049	-0.004037	0.003111	0.017010	-0.027029
0.003932	-0.002728	-0.001171	-0.026462	0.016978
0.007263	0.003468	0.002396	0.000000	0.029853
-0.006095	0.014820	0.028996	-0.075398	0.019418
-0.000923	0.026452	0.016129	0.049937	0.069634
-0.000037	0.000195	0.002099	-0.038556	0.045296
-0.001586	0.009137	0.007372	0.021798	-0.043803
0.000763	-0.002708	0.000250	0.005811	-0.007491
0.013630	-0.000462	-0.002149	0.008653	-0.007547
-0.002771	0.000000	0.000000	0.000000	0.000000
0.001291	0.000000	0.000000	0.000000	0.000000
-0.000799	-0.000520	-0.000305	-0.004327	0.026145
-0.002549	-0.014548	-0.007922	0.019324	-0.041158
0.002107	-0.004664	-0.010049	-0.011227	0.008368
-0.001792	-0.001579	-0.001446	-0.012443	0.024693
0.006241	0.009009	0.016762	-0.051952	0.016129
-0.001473	-0.016648	-0.002037	0.018182	-0.040822
0.003456	-0.008578	-0.008773	0.031590	-0.025318
0.001915	0.006274	-0.001621	-0.055523	0.058108
-0.002362	-0.018403	-0.011708	0.102935	-0.077090
0.001121	0.001248	0.002211	-0.037640	0.010399
0.002474	0.001825	-0.005636	0.013949	0.013699
0.005352	0.014961	0.011119	0.030949	0.044895
0.001252	-0.007556	0.007944	0.012831	-0.009804
-0.005698	-0.003414	-0.003809	0.013171	0.001641
0.005188	0.014161	0.020375	0.034623	0.057341
-0.001809	0.000000	0.000000	0.000000	0.000000
-0.003316	0.000000	0.000000	0.000000	0.000000
0.003729	0.010496	0.010282	-0.074189	0.015873
-0.002674	-0.007071	-0.010825	0.016408	0.031010
0.000383	-0.001728	-0.004881	-0.053600	-0.040504
-0.015971	0.002740	0.005064	0.019930	-0.030672
0.009889	-0.013556	-0.009658	0.016691	-0.026580
0.007113	0.015829	0.014749	-0.052736	0.024939
0.000861	0.018662	0.022733	0.023782	0.008177
-0.001433	-0.005880	0.009355	-0.028607	-0.016421
0.009044	-0.002733	-0.007702	0.010824	-0.008313
-0.001589	-0.004400	-0.001068	0.017784	-0.049625
0.010118	0.000038	0.000121	-0.015394	-0.008811
-0.001499	-0.021289	-0.021442	0.063568	-0.036040
-0.003259	0.000000	0.000000	0.000000	0.000000
0.001764	0.000000	0.000000	0.000000	0.000000
0.000101	0.002573	0.004088	-0.058198	0.020019
-0.002012	-0.006128	-0.006197	0.020390	0.023153
-0.002354	0.013217	0.014861	0.033086	0.027780
-0.004804	-0.007189	-0.005126	0.005311	-0.024265
0.003685	-0.010607	-0.004435	-0.011246	-0.008811
-0.007967	0.017357	0.012769	-0.021053	-0.037876
0.014044	0.009236	-0.004757	-0.065958	0.001837
-0.016891	-0.008426	-0.004001	0.021202	0.000000
0.001242	-0.009913	-0.006897	0.030059	0.000000
-0.002889	0.006210	0.006478	-0.014290	-0.010969
-0.004398	-0.015171	-0.020731	0.078790	-0.066501
0.000088	-0.001842	-0.005636	-0.022815	0.075650
-0.000150	0.003012	0.010448	0.007076	-0.018383
-0.009314	0.011641	0.016041	-0.029212	0.018383
0.009878	0.003738	-0.000361	0.003623	0.018051
-0.007484	-0.002933	0.001737	-0.010909	0.000000
0.010906	0.013994	0.013054	0.000609	0.035153
-0.002857	0.002263	-0.000470	0.060840	-0.035153
-0.002749	0.002024	0.013474	-0.002869	-0.045754
0.003967	0.007479	0.010423	-0.019734	0.000000
0.002433	0.000000	0.000000	0.000000	0.000000
-0.003965	0.000000	0.000000	0.000000	0.000000
0.002066	-0.000275	0.000287	0.025231	0.059104
0.000742	0.005423	0.008245	-0.012536	0.034191
-0.006507	-0.003733	0.001912	-0.016768	-0.018660
0.008281	0.009375	0.012893	-0.036821	0.008525
0.001041	0.000000	0.000000	0.000000	0.000000
0.005187	0.000000	0.000000	0.000000	0.000000
-0.013167	0.000000	0.000000	0.000000	0.000000
0.010443	-0.006990	-0.021398	0.007084	0.008905
-0.006187	0.004775	0.005250	-0.036542	0.010582
0.000780	-0.005149	-0.007665	-0.001832	-0.010582
0.007092	0.000000	0.000000	0.000000	0.000000
0.007361	0.000000	0.000000	0.000000	0.000000
0.008999	-0.007533	-0.013274	0.024648	-0.037041
-0.003598	-0.008344	-0.003710	-0.001188	0.016839
0.007700	0.007034	0.008134	-0.031404	0.029253
-0.000784	0.004249	0.004405	0.030214	0.016086
-0.000063	-0.005573	-0.003960	0.015358	-0.037945
-0.006892	-0.001570	-0.001227	-0.035803	-0.014843
-0.000166	-0.010628	-0.005892	-0.012840	-0.009390
0.007037	-0.004120	0.008459	-0.042747	-0.017127
-0.004256	0.004538	0.021636	0.006402	-0.001921
-0.012217	-0.001115	0.000329	-0.031111	-0.017459
0.010313	0.008799	0.001690	-0.007931	0.009737
0.002013	-0.003104	-0.002454	-0.005990	-0.003884
-0.004982	-0.001830	-0.003940	-0.037407	-0.019647
-0.003822	0.005902	0.004868	0.065058	0.021591
0.000647	-0.000280	-0.000435	-0.050610	-0.029559
-0.000992	0.001995	0.006908	-0.034750	-0.012073
-0.006382	-0.001561	-0.004620	-0.044098	0.031875
0.005640	-0.002545	-0.011395	0.008097	0.019418
-0.003202	0.012201	0.012268	0.017442	0.000000
-0.003538	-0.000820	-0.008912	0.040245	0.009569
0.000324	-0.001488	-0.005897	-0.006944	0.073427
-0.001249	0.006967	0.001271	-0.021840	0.033075
-0.001748	0.000000	0.000000	0.000000	0.000000
0.000617	0.000000	0.000000	0.000000	0.000000
0.006317	0.001228	0.000053	0.001332	0.000000
-0.010553	-0.003855	-0.007167	0.000665	-0.033617
-0.002438	-0.001636	-0.004494	-0.032435	-0.024223
0.000166	0.006660	-0.001556	0.002743	0.006981
0.000758	-0.000781	0.003665	-0.036977	0.034191
0.006465	-0.004586	-0.006785	-0.020101	-0.018660
-0.006744	-0.008445	-0.005604	-0.008740	-0.041964
-0.006861	0.002689	0.006997	-0.006606	-0.008969
0.005454	0.010962	0.003564	0.000736	0.042334
0.000856	0.007039	0.012041	0.048825	0.052156
0.003570	0.003395	0.005038	0.009069	0.022691
0.000677	0.002813	0.000106	0.066490	0.009569
-0.005824	0.003612	0.003380	-0.011765	0.021979
0.006385	0.001398	-0.003979	-0.028002	-0.021979
-0.007583	0.004396	0.010437	0.085489	-0.024098
0.002931	-0.003229	-0.002220	-0.007477	0.000000
0.001793	0.006689	0.008260	-0.046729	0.001625
-0.002323	-0.008542	0.000966	-0.008555	-0.026317
0.001868	0.004959	0.015984	-0.021377	0.087706
-0.006946	-0.006195	-0.002010	0.010746	0.013647
0.002791	-0.002464	-0.005309	-0.077041	-0.038378
0.003262	0.004397	0.001860	-0.043501	0.000000
-0.003624	-0.008261	-0.004316	0.009749	-0.059647
0.001341	0.008819	0.005590	-0.018073	0.013202
0.000651	0.000000	0.000000	0.000000	0.000000
-0.004319	0.000000	0.000000	0.000000	0.000000
0.002913	-0.008723	-0.009515	0.010449	-0.018197
0.000068	0.000583	0.000474	0.013081	-0.033959
0.000078	0.001287	0.005983	-0.044048	-0.031582
-0.003962	0.002649	0.008413	0.012784	-0.003571
-0.005697	-0.016457	-0.022338	0.052246	-0.034580
-0.000265	-0.002930	-0.014566	-0.001340	0.007380
0.002322	0.008872	0.021341	-0.043873	-0.037458
-0.003660	0.004675	-0.001449	-0.170756	-0.009588
-0.002829	-0.004796	-0.012774	0.014032	-0.011628
0.004076	0.009109	-0.002801	0.028285	0.032601
-0.007824	0.004479	-0.007308	-0.004792	0.027909
0.000100	-0.001368	0.006889	-0.043361	-0.026024
0.006524	0.005384	0.003221	0.049745	0.007505
-0.002123	-0.010932	-0.003698	0.022031	0.000000
-0.000205	-0.006435	-0.009665	-0.028415	-0.028438
0.004653	-0.002813	-0.005444	-0.029247	-0.001925
-0.003408	-0.006409	-0.011343	0.056884	-0.019456
0.003905	-0.016786	-0.017201	0.123650	-0.040086
-0.003640	-0.038756	-0.033181	0.341767	-0.052478
0.006462	0.011582	0.025790	-0.137100	0.010718
-0.003885	0.002051	-0.004091	-0.042389	-0.041355
-0.001414	-0.009441	-0.009643	-0.055954	0.032790
0.008197	0.005589	0.013483	-0.043636	0.021277
0.005472	0.002515	-0.003655	-0.030852	-0.043017
-0.003049	-0.003432	0.002901	-0.014099	-0.022223
0.003833	-0.002759	-0.003843	-0.000676	-0.002250
-0.003317	0.000316	0.010430	0.043039	-0.034368
0.010856	0.000000	0.000000	0.000000	0.000000
0.000987	0.000000	0.000000	0.000000	0.000000
0.000001	0.000000	0.000000	0.000000	0.000000
0.000518	0.000000	0.000000	0.000000	0.000000
0.000726	0.000000	0.000000	0.000000	0.000000
-0.004930	0.000000	0.000000	0.000000	0.000000
0.000164	-0.001865	0.002616	0.001305	0.104140
0.000232	-0.001062	-0.010142	0.014249	0.010929
-0.003198	-0.003479	-0.002823	0.031025	-0.024204
-0.004395	-0.003852	0.001044	0.024632	0.002225
0.001177	-0.002606	-0.002522	-0.004878	0.000000
0.008128	-0.009264	-0.018290	0.048907	0.054067
-0.009084	-0.011191	-0.004092	0.035453	0.008386
0.006322	0.000925	0.003712	-0.034289	-0.031816
-0.007813	0.022066	0.012175	-0.102780	-0.019587
-0.003653	-0.003606	-0.008226	-0.011666	-0.011050
0.007917	0.010935	0.010209	-0.032464	0.032790
-0.002494	-0.002243	0.001297	0.007380	-0.068993
0.001542	-0.010766	-0.003407	0.021819	-0.056887
-0.001564	0.001226	-0.002982	-0.037313	0.012121
0.000672	0.014797	-0.008062	-0.009550	0.023811
0.001423	0.006590	0.016493	0.028380	0.000000
-0.000529	0.000910	0.008050	-0.023594	0.000000
0.001804	0.004696	0.007381	-0.045351	-0.050674
0.002682	-0.004389	-0.000670	-0.003575	0.022033
0.004415	0.001771	-0.003291	-0.032766	0.014423
0.006614	-0.002608	-0.004831	0.034913	0.014218
0.000672	-0.004729	-0.003624	-0.034913	-0.048202
-0.007231	0.005652	0.004974	-0.008175	0.024391
0.002375	-0.010708	-0.007004	0.014815	-0.036814
-0.011024	0.012762	0.007923	-0.060625	0.081580
0.001061	0.000644	-0.002514	0.002341	0.022780
-0.001963	0.002156	-0.003564	0.003890	0.000000
0.005106	0.007029	0.009681	-0.006231	-0.002255
-0.000903	0.000044	0.002007	0.021639	0.080216
0.001112	0.008517	0.011852	-0.019298	0.030772
-0.007897	-0.002668	-0.005543	0.018533	-0.032857
0.015161	0.000469	0.000601	-0.028718	0.010384
-0.008349	0.005082	0.003317	-0.040986	-0.029352
0.000633	0.002549	0.000845	-0.033364	-0.079688
-0.000605	-0.003437	-0.001808	0.004232	-0.032790
-0.005363	-0.010697	-0.011698	0.020068	-0.026540
-0.007023	0.008684	0.013683	-0.051816	0.026540
0.002513	0.005509	0.008026	0.033436	-0.048790
-0.002692	0.000567	-0.002149	0.014232	-0.025318
-0.007463	0.003973	0.008338	-0.092239	0.025318
0.001253	0.001840	0.000590	0.024315	0.083881
0.007607	-0.002996	-0.002430	-0.023403	0.013699
-0.004352	-0.001134	-0.010207	0.024293	0.031253
-0.001411	-0.001155	-0.002889	0.045186	-0.033523
0.002725	-0.002086	0.001085	0.017685	-0.046520
0.000081	0.009363	-0.000182	0.049664	0.057820
0.001454	0.001485	-0.001626	-0.028194	0.000000
-0.009487	-0.002766	0.000904	0.010565	0.033152
0.000125	0.008916	-0.003433	-0.016300	-0.010929
0.000962	-0.000474	0.001689	-0.015735	0.040910
0.004046	0.000000	0.000000	0.000000	0.000000
-0.002982	0.000000	0.000000	0.000000	0.000000
-0.004779	0.002081	0.002732	0.004766	0.000000
0.020567	-0.000222	-0.005526	0.018061	-0.021277
-0.011384	-0.007809	-0.005742	0.026115	-0.046213
0.002467	0.005764	0.000919	0.020263	0.033226
-0.007283	-0.002101	-0.003557	-0.064439	0.021553
0.001743	0.008240	0.013179	-0.013562	0.062003
-0.000178	0.001961	0.007549	-0.013749	0.000000
-0.004590	0.003476	0.004197	0.026518	0.019842
-0.003113	0.003969	-0.000836	0.022737	0.059121
0.006439	-0.000563	-0.009699	0.025260	0.036368
0.000401	0.003478	0.002959	0.042906	-0.019838
-0.001985	-0.008254	-0.006354	0.042529	0.028727
-0.006784	-0.009880	-0.008543	0.087647	-0.017858
-0.003267	0.001062	-0.000430	-0.028371	0.035402
0.003761	0.010249	0.014001	-0.059277	0.015531
0.008412	0.016481	0.025126	0.084464	0.066249
0.006492	0.013566	0.037083	0.072558	0.072619
-0.000459	-0.000134	0.003229	-0.061774	-0.080664
0.004661	-0.000418	0.013217	-0.004426	0.009646
-0.001368	0.004812	-0.002351	-0.006995	0.031499
-0.002857	-0.003461	0.000786	0.046752	-0.062370
-0.001887	0.002787	0.001287	-0.067385	-0.003306
0.002444	-0.001272	-0.006111	-0.022399	-0.013334
0.003401	0.012996	0.033557	0.056973	0.080559
-0.000165	0.001638	-0.001682	0.013750	-0.009331
-0.001799	0.002349	0.011637	-0.030888	-0.056240
-0.002193	-0.007797	-0.011696	-0.016135	0.024491
-0.001906	0.002763	0.000765	-0.011122	-0.016261
-0.001088	-0.010477	-0.014638	0.085091	-0.067823
-0.001604	0.011575	0.016488	-0.040696	0.017392
0.005927	-0.003180	-0.002286	-0.022273	-0.071459
-0.001915	0.007493	-0.002562	-0.020150	-0.028171
-0.007446	0.007411	-0.007453	-0.112462	-0.068993
0.006028	0.002764	0.011862	0.028253	0.059423
-0.002884	-0.002810	-0.003265	0.035091	-0.009662
-0.002768	0.000647	-0.004370	0.045830	0.017325
-0.001135	-0.005863	-0.003349	0.024725	0.001907
0.008117	0.012539	0.013915	-0.002574	0.035551
-0.003769	0.015976	0.024568	-0.063165	0.046687
-0.000579	0.000428	0.002271	-0.052848	-0.003515
0.001449	-0.005261	-0.008369	-0.017519	0.089210
0.000358	0.011815	0.008420	0.025447	-0.001612
-0.006738	-0.002166	0.010755	0.017082	0.000000
0.002792	0.000000	0.000000	0.000000	0.000000
-0.004792	0.000000	0.000000	0.000000	0.000000
0.004122	0.003644	0.014041	0.011244	0.036814
-0.003466	-0.002824	0.003542	0.014568	-0.036814
-0.002356	0.000000	0.000000	0.000000	0.000000
0.006934	0.000000	0.000000	0.000000	0.000000
-0.007873	-0.006186	-0.002504	-0.015107	0.014599
0.001086	0.009412	0.027542	0.020309	0.096627
-0.000267	0.013406	0.055252	-0.008466	0.013072
-0.003642	-0.003158	-0.038985	0.087011	-0.013072
-0.000225	-0.003618	-0.002294	-0.026733	0.006557
-0.000829	0.015666	-0.005661	-0.023677	0.075508
0.000052	-0.003569	-0.023069	0.041981	-0.056089
0.003081	-0.024429	-0.035938	0.036216	-0.029931
-0.007597	-0.009912	0.015846	-0.099225	0.023500
-0.000561	0.000000	0.000000	0.000000	0.000000
-0.000688	0.000000	0.000000	0.000000	0.000000
0.003643	-0.006881	0.004902	0.035348	0.006154
-0.000882	-0.001078	0.008790	0.042210	0.013407
0.003619	-0.002136	-0.016444	0.025504	0.016807
-0.009358	-0.001510	-0.008396	0.018298	0.030483
-0.002236	-0.003592	-0.002683	-0.025036	-0.018649
0.000566	-0.016823	-0.003183	0.030516	-0.065637
0.000856	0.004633	0.014261	0.006536	0.017435
-0.007441	0.000719	0.014589	-0.013665	0.006154
0.006977	-0.007129	0.002423	-0.002204	-0.019827
-0.000515	0.013222	0.006395	-0.025134	0.001251
-0.007863	0.008577	0.016342	-0.048677	0.023472
0.001197	0.001646	0.043984	0.028682	-0.023472
-0.002507	-0.005271	-0.018122	0.036821	-0.012579
-0.001902	0.019290	0.024766	-0.045514	0.049393
-0.001034	0.019026	0.035996	0.030948	0.047068
0.000168	0.001939	-0.015366	-0.043836	0.005731
-0.005748	0.000000	0.000000	0.000000	0.000000
-0.004186	0.000000	0.000000	0.000000	0.000000
0.010250	-0.001021	0.003863	-0.013606	-0.005249
0.007065	-0.001770	-0.016366	-0.000596	-0.037538
-0.002785	0.002524	-0.019445	-0.000596	-0.034467
-0.007570	0.000617	-0.004845	-0.018658	0.011249
0.005219	0.005254	0.015724	-0.028970	-0.028363
-0.007458	-0.002760	-0.023081	0.016745	-0.065383
0.002744	-0.001721	-0.011359	-0.032503	-0.043949
-0.002359	0.005598	0.008287	-0.037545	0.034073
0.002525	0.016858	0.026414	-0.020661	-0.037931
-0.001361	0.014557	0.015389	0.042195	-0.034079
-0.004115	0.003911	-0.026092	0.027382	0.013245
0.006867	0.001898	-0.004445	0.036996	-0.013245
-0.003417	0.000000	0.000000	0.000000	0.000000
-0.002518	0.000000	0.000000	0.000000	0.000000
-0.003432	0.002825	0.029088	-0.040466	0.020762
0.008786	0.013614	0.007743	-0.014720	0.013606
-0.011886	-0.003961	-0.006555	0.006427	0.006734
0.000466	-0.003728	-0.005939	-0.002566	-0.027213
-0.006187	0.017222	0.012191	-0.007090	0.013699
0.003257	0.019057	0.014449	0.037453	0.052993
-0.003616	0.008376	0.006509	0.066289	0.074569
-0.001226	-0.008260	0.017723	-0.021810	-0.018127
0.000568	0.003965	0.011964	-0.034559	-0.012270
0.002417	-0.019650	-0.028064	0.100289	-0.032625
-0.003903	0.014430	0.016313	0.006120	0.086692
0.004261	0.021492	0.025165	0.064435	0.051293
-0.002982	0.002548	-0.004257	0.028705	-0.011173
0.016492	-0.020119	-0.012811	0.044957	-0.047162
0.007347	-0.013682	-0.011036	-0.090972	-0.034755
0.005925	-0.005348	0.008955	-0.091930	0.030032
-0.004810	0.014292	-0.004092	0.003474	0.023393
-0.007706	0.016098	0.015653	0.003462	0.000000
0.003424	0.020021	0.015854	0.052186	0.028492
0.008775	-0.001016	-0.005041	0.018955	0.005602
0.002308	0.000000	0.000000	0.000000	0.000000
-0.000516	0.000000	0.000000	0.000000	0.000000
-0.009171	-0.008621	-0.010878	0.009257	-0.045722
-0.006158	0.014004	0.002589	-0.017120	0.017392
0.004434	0.009195	-0.011549	0.083263	0.005731
0.000815	-0.014344	-0.013702	0.006335	-0.040822
-0.000453	0.000000	-0.013702	0.000000	0.000000
0.011648	0.000000	0.000000	0.000000	0.000000
-0.006901	0.000000	0.000000	0.000000	0.000000
0.000974	0.003894	-0.004658	-0.021661	-0.036505
0.012479	0.000173	-0.013067	-0.061623	0.012739
-0.002500	0.000000	0.000000	0.000000	0.000000
0.000844	0.000000	0.000000	0.000000	0.000000
0.002713	0.014728	0.015897	0.005976	0.062520
-0.004865	0.004974	-0.000599	-0.036877	-0.025784
0.004934	0.000593	-0.006608	-0.002380	0.006200
-0.009098	-0.011425	-0.011126	0.009960	0.000000
-0.001621	-0.028815	-0.009626	0.166945	-0.042936
0.000352	-0.029846	-0.031888	0.058178	0.000000
0.000351	0.022883	0.025628	-0.101433	0.037979
0.000950	0.000026	0.003887	-0.028338	-0.004981
-0.000596	-0.021641	-0.023813	0.106132	-0.018904
-0.001794	0.018591	0.019839	-0.099292	-0.007663
-0.011662	0.000135	0.006744	0.011438	0.030305
-0.001977	0.015219	0.020181	-0.033843	0.049737
-0.003908	0.035220	0.050669	0.003914	0.029157
0.001336	0.005486	0.000288	0.013793	0.017094
0.002253	0.005939	0.010176	0.017399	0.011236
-0.006919	-0.010246	-0.010545	0.027388	-0.011236
-0.002201	0.013887	0.008396	-0.007395	0.027857
-0.003451	-0.003051	-0.008438	0.037633	0.026032
0.003441	0.005275	-0.001147	0.055613	-0.015103
0.008537	-0.001600	-0.005507	-0.033228	0.015103
-0.003882	-0.027177	-0.022632	0.035105	0.011708
-0.003120	0.010210	0.013319	-0.015492	0.000000
0.007508	-0.011123	-0.019194	-0.002287	0.070473
0.004296	-0.023662	-0.025249	0.010630	-0.009911
0.002506	0.019164	0.002604	-0.045190	0.015811
-0.004359	-0.015695	0.001043	-0.006739	0.008785
0.004257	0.006933	0.013257	-0.039348	-0.030589
-0.003556	-0.020797	-0.018863	0.044901	0.005994
-0.004485	-0.017690	-0.022427	-0.019573	-0.015053
-0.002382	0.029173	0.014115	-0.012584	-0.030803
0.002446	-0.007145	-0.007143	0.012180	0.006237
0.007300	0.019721	0.028484	0.016410	0.025577
0.003436	0.000361	0.013543	-0.008772	0.096228
0.008131	0.005638	0.001570	0.007580	-0.018519
0.001973	0.000770	0.012083	-0.030672	0.000000
-0.005129	-0.014981	-0.018500	-0.010299	0.018519
0.002474	-0.003432	0.004253	-0.050531	-0.009217
-0.006987	-0.015610	-0.015012	-0.004802	-0.013986
-0.010002	0.015069	0.007512	-0.016325	0.013986
0.003230	-0.011075	-0.011529	-0.004905	-0.009302
-0.000271	-0.006285	-0.010483	0.001787	-0.042966
-0.004067	0.025861	0.025130	0.054701	-0.004890
-0.005504	0.004897	0.013764	-0.049805	0.028988
0.003417	0.015142	0.011747	0.004431	0.111627
0.007705	-0.007555	-0.008515	-0.019643	0.000000
-0.001641	0.004956	-0.009602	-0.044718	0.029377
0.003574	-0.013749	-0.018886	-0.073854	-0.012485
0.002743	0.015016	0.014729	-0.045699	-0.016892
-0.003584	0.017296	0.015939	0.022071	0.021071
-0.006053	0.000000	0.000000	0.000000	0.000000
0.004441	0.000000	0.000000	0.000000	0.000000
-0.006112	-0.000370	-0.006569	-0.025106	-0.012371
0.007559	0.004327	0.010190	-0.021414	0.012371
0.002149	0.005374	0.008192	0.044452	-0.024898
-0.011241	0.002408	-0.006534	-0.039593	0.008368
0.003798	0.014760	0.007726	0.021838	0.068437
0.002229	0.006293	0.022346	0.017237	0.011606
-0.003988	0.000840	0.004822	-0.019347	-0.007722
0.002744	0.015913	0.021359	0.017273	0.049159
-0.003304	-0.002333	-0.009216	0.009812	-0.031487
-0.002227	-0.002833	0.002054	0.009716	-0.021556
-0.004613	0.014128	0.017965	-0.026297	0.041911
-0.000339	0.004225	-0.005405	-0.015798	0.021411
0.002404	-0.006099	-0.005438	-0.030722	-0.002926
0.001105	-0.002205	-0.006569	-0.008244	-0.011791
-0.002449	-0.014782	-0.021181	0.037904	-0.002970
-0.000318	0.002130	0.001249	0.008466	0.017687
-0.001144	0.002014	-0.003149	-0.037031	0.014504
0.000694	-0.013639	-0.012273	0.043857	-0.021835
0.006202	0.013584	0.016186	-0.028126	0.010977
-0.005226	0.006781	0.005177	-0.028386	-0.029544
-0.001031	-0.001880	-0.012569	-0.026938	0.008212
0.008214	0.004978	0.003118	-0.036494	-0.007463
0.012355	-0.028532	-0.032525	0.145262	-0.019668
-0.001926	0.003299	0.014872	-0.067536	0.004573
0.000942	0.005034	-0.004656	-0.038959	0.033648
0.004140	0.003430	-0.000210	-0.036998	0.025410
-0.002860	-0.012246	-0.006299	-0.009468	-0.040225
0.000324	0.001152	0.004355	0.027560	-0.036478
-0.000643	0.013384	0.012143	0.012073	0.021440
-0.002413	0.000000	0.000000	0.000000	0.000000
0.000785	0.000000	0.000000	0.000000	0.000000
0.006551	0.000000	0.000000	0.000000	0.000000
0.002700	0.000000	0.000000	0.000000	0.000000
0.008267	-0.005844	-0.012253	-0.019386	0.025502
0.000614	-0.013999	-0.023335	0.023218	0.057997
0.000637	-0.005311	0.004708	-0.019868	-0.002039
-0.003025	-0.015561	-0.015466	0.036666	0.002039
0.000857	-0.006943	-0.001732	0.048765	-0.007496
0.006338	-0.020125	-0.017588	0.128079	-0.022131
-0.015153	0.009194	-0.009215	-0.066071	-0.029090
0.006884	-0.013613	-0.019131	0.039609	0.014296
-0.006082	0.004235	0.002212	0.025560	-0.025154
0.001464	-0.018592	-0.013574	0.007632	-0.056131
-0.007117	-0.016446	-0.028727	0.055243	-0.019433
-0.009018	0.019552	0.003819	0.013451	0.012481
0.014530	-0.013509	-0.012619	0.014096	0.034289
-0.009522	0.017497	0.031051	-0.075661	0.007463
0.001777	-0.003455	0.007817	0.019350	-0.003724
0.000714	-0.003539	0.003798	-0.035916	-0.011257
-0.004556	-0.025035	-0.014820	0.088515	-0.015209
0.004714	0.002351	-0.001493	-0.044790	0.073834
0.006835	0.018252	0.018982	0.017563	-0.021584
-0.010598	-0.007693	-0.007539	-0.002551	-0.037041
-0.005872	-0.018256	-0.023297	0.034313	0.048610
0.000857	-0.018953	-0.025306	0.077540	-0.037353
-0.003035	-0.031149	-0.032939	0.097143	-0.041911
0.005749	0.008019	0.016536	-0.011464	0.006979
-0.001757	0.005555	0.020395	-0.053834	0.003086
-0.008230	-0.042304	-0.043854	0.117455	-0.034486
0.003935	0.006377	0.006924	-0.019200	-0.020952
0.000916	0.011202	0.023300	-0.044072	-0.003263
-0.005335	0.027844	0.039339	-0.063073	0.039252
0.000224	-0.001277	-0.015088	0.014038	0.008604
0.005407	-0.014365	-0.011748	-0.041189	0.038202
-0.001480	-0.000283	0.003980	-0.038181	0.004488
-0.008507	0.033007	0.027909	-0.048830	0.003724
-0.000932	-0.000770	-0.013717	0.024306	0.000000
0.001571	0.001873	0.002070	0.024127	0.017687
0.000021	0.001280	-0.001564	-0.038061	0.004373
-0.001583	-0.019011	-0.013067	0.034479	0.003630
0.013077	0.015666	0.018850	0.014252	0.014389
-0.001868	0.025080	0.037366	-0.093033	0.000000
-0.004802	0.004276	0.012877	-0.024898	0.045383
-0.001571	0.004286	0.005899	0.024898	-0.006849
-0.007084	-0.007352	-0.004771	0.047598	0.026451
0.007398	-0.013133	-0.009871	0.038730	0.004008
0.007710	-0.000900	-0.002461	-0.051148	-0.016129
-0.003774	0.015891	0.034812	-0.000833	0.005405
0.002494	-0.005092	0.000044	-0.010476	-0.016305
-0.010555	-0.014615	-0.014513	0.028241	-0.028484
0.002986	-0.009976	-0.002893	0.083627	-0.011340
-0.005314	-0.016880	-0.025446	0.012353	-0.057200
-0.003475	0.000000	0.000000	0.000000	0.000000
-0.001445	0.000000	0.000000	0.000000	0.000000
0.005482	0.004356	-0.011833	-0.062379	0.022919
-0.007133	0.030333	0.051445	-0.082803	-0.014454
0.004898	-0.008437	-0.014561	-0.028930	-0.004608
-0.001874	-0.001807	0.017086	0.004813	0.023584
-0.005391	0.014144	0.007621	0.003196	0.014926
0.010554	-0.008108	-0.022592	0.015044	-0.011173
-0.002635	0.019673	0.014218	-0.040495	0.002992
0.012422	0.010687	0.005826	-0.021924	0.026531
-0.004016	0.007399	0.004126	-0.001674	0.003630
0.000616	-0.001029	-0.005802	-0.019459	0.003617
-0.002387	0.001513	0.007464	-0.009873	-0.021899
-0.001264	0.000393	-0.008479	-0.010844	-0.011878
0.003467	0.001861	0.003567	-0.003933	0.007441
-0.010100	-0.022519	-0.019037	0.061551	-0.031629
-0.000530	0.020289	0.013042	-0.017023	0.013678
-0.001896	0.012334	0.007007	-0.065321	0.019433
0.002283	-0.001642	0.000264	0.011114	0.030615
-0.005299	-0.004224	-0.000879	-0.032348	-0.037299
-0.001317	0.018592	0.014181	-0.020762	0.021379
0.005456	-0.002584	0.001603	0.007894	-0.005852
-0.000046	0.016005	0.015282	-0.036745	-0.020008
-0.004706	-0.003148	0.004078	0.002396	-0.012048
0.004165	0.005300	0.007229	-0.044539	0.018762
-0.003325	-0.008539	-0.008925	-0.007032	-0.034799
-0.003651	0.013196	0.009811	-0.046952	-0.019433
0.001790	-0.001122	-0.001139	-0.014366	0.008597
-0.001641	-0.012602	-0.011651	-0.005912	-0.003899
-0.003634	-0.001377	-0.003374	-0.010295	-0.101894
-0.000299	-0.011108	-0.022272	0.080545	-0.036111
0.003453	0.008086	0.009057	-0.037373	0.030908
-0.004247	-0.001167	-0.001084	0.005722	-0.035402
-0.003465	0.016790	0.014127	-0.037521	-0.041385
0.004251	-0.000403	-0.003769	-0.032287	0.014912
0.005936	0.013777	0.002144	-0.033940	0.039007
0.000980	0.001704	-0.000471	-0.003458	0.019384
-0.002943	-0.006236	-0.004424	0.010910	-0.007884
0.003343	-0.016825	-0.017372	0.109692	-0.006176
-0.001833	0.004241	0.003234	-0.106271	0.030503
-0.005582	-0.017951	-0.017755	0.098049	-0.059231
-0.002410	-0.004762	-0.004588	0.050312	0.014467
0.003124	0.001952	-0.012901	-0.037495	0.016029
-0.000709	0.012138	0.010532	-0.051213	0.007042
0.001269	-0.004745	0.000492	0.004280	-0.013245
-0.001660	0.000000	0.000000	0.000000	0.000000
0.000711	0.000000	0.000000	0.000000	0.000000
0.001840	-0.009851	-0.019909	0.036744	-0.034079
0.005987	0.007325	0.007546	-0.029915	0.009730
-0.004640	-0.012683	-0.009290	0.045043	-0.050552
0.001536	-0.000055	-0.003454	-0.006528	-0.004640
-0.002101	-0.004896	-0.010346	-0.044291	-0.031179
-0.002346	0.024786	0.039765	-0.046345	0.037669
-0.002270	0.004815	0.014810	0.041594	0.014679
-0.000910	0.006390	0.006426	-0.035545	0.018945
0.003865	0.007826	0.010472	0.011447	0.047981
-0.005071	-0.000751	-0.004742	0.023568	-0.033784
0.003022	-0.009871	-0.009818	0.022508	-0.000881
-0.000115	0.022550	0.014691	0.001552	0.019215
-0.009265	-0.000807	0.001516	-0.013004	-0.013061
0.002526	0.000000	0.000000	0.000000	0.000000
-0.002776	0.000000	0.000000	0.000000	0.000000
-0.000217	-0.004665	-0.009219	0.009357	0.029878
0.004050	-0.001938	-0.018688	-0.015313	-0.003370
-0.002925	0.010195	0.003285	-0.032375	0.025001
0.005836	0.009403	0.004955	-0.033458	0.039537
0.001097	-0.004874	-0.011313	-0.015537	-0.007146
-0.001823	0.002490	0.005383	-0.010312	0.015811
0.005603	-0.006122	-0.005743	-0.006568	0.014019
-0.007280	0.006040	-0.001474	-0.054159	-0.010887
-0.002065	0.008205	0.012044	-0.006981	0.023949
0.000559	-0.000497	0.009716	0.000584	-0.027081
-0.000141	-0.004849	-0.001004	0.012178	-0.019003
0.003792	0.006702	0.014219	-0.019791	-0.031671
0.005130	-0.008514	-0.010547	0.004107	-0.001652
-0.001851	-0.019214	-0.017345	0.061313	-0.015827
0.005768	0.002903	-0.006500	-0.014979	-0.017790
-0.004047	-0.001472	0.011066	-0.039333	0.007663
-0.000814	-0.001543	-0.005321	-0.043976	0.000000
-0.007467	0.000000	0.000000	0.000000	0.000000
0.001374	0.000000	0.000000	0.000000	0.000000
0.002806	0.001749	-0.009878	0.003630	0.004057
-0.002745	-0.010897	-0.023821	0.025046	-0.019625
0.000052	-0.001059	-0.014644	-0.034145	-0.017493
-0.001273	-0.005332	-0.013393	-0.009183	-0.009287
-0.002309	-0.005598	-0.009460	0.046268	-0.029262
0.005300	0.016530	0.027789	-0.053676	0.068352
-0.001288	-0.002833	0.000977	-0.010589	-0.000816
-0.002550	-0.004912	-0.010265	0.050667	0.003260
0.005470	-0.004473	-0.013501	-0.050041	0.000000
-0.005089	-0.022994	-0.026387	0.085707	-0.035615
0.001513	0.000521	-0.015539	-0.023831	-0.000844
0.006963	0.011381	0.017682	-0.049437	0.003370
0.000364	0.000000	0.000000	0.000000	0.000000
-0.001834	0.000000	0.000000	0.000000	0.000000
-0.002251	0.009537	0.007172	0.009033	0.008368
-0.001434	-0.001898	0.010030	0.035339	-0.017655
-0.003233	0.013839	0.016200	-0.028766	0.033364
0.004006	0.012249	0.030981	-0.035155	-0.032516
0.001046	0.002911	-0.003842	-0.050612	-0.023147
-0.001692	-0.001115	0.002456	0.079194	0.010354
0.002531	-0.002323	-0.010519	-0.013277	0.001715
-0.001500	0.006466	0.011536	0.001821	0.024546
-0.000232	0.006216	0.001524	0.001818	0.032088
-0.007793	-0.003377	-0.002311	-0.009732	0.008867
-0.001496	0.006688	0.002219	-0.042453	-0.037617
-0.000220	0.006621	0.002258	-0.020619	-0.025318
-0.008257	0.003309	-0.004708	-0.052802	0.008511
0.001110	0.008130	0.009213	0.000686	0.007598
0.000131	0.005045	0.001649	-0.046324	0.037958
0.000853	0.002822	0.002471	0.006445	0.020041
-0.002461	-0.010980	-0.007889	0.059574	-0.033081
-0.004738	0.013861	0.009214	-0.061718	-0.029977
0.002751	0.002160	-0.002652	-0.037163	-0.005935
-0.004821	0.003346	0.001782	-0.003719	-0.013699
0.000926	-0.000706	-0.013557	0.015527	-0.004320
-0.000639	0.004454	0.001573	0.047287	-0.008696
0.001015	0.003138	0.002216	-0.011968	0.063446
-0.000066	0.000096	0.000043	0.021024	0.004090
-0.001917	0.000059	-0.000043	-0.000694	0.004886
-0.001310	0.000000	0.000000	0.000000	0.000000
-0.002171	0.000000	0.000000	0.000000	0.000000
0.006966	0.000000	0.000000	0.000000	0.000000
0.003234	-0.015217	-0.005248	0.037740	-0.003929
0.001497	0.000000	0.000000	0.000000	0.000000
-0.005316	0.000000	0.000000	0.000000	0.000000
-0.001102	-0.017284	-0.022389	0.023434	0.006979
-0.005196	-0.006171	-0.004473	0.020064	-0.015577
0.002391	0.012913	0.023121	-0.034645	0.007819
-0.003184	0.008925	0.023436	-0.003531	0.000000
-0.002691	-0.000434	0.002468	0.014052	-0.010176
0.001699	0.003418	-0.008619	0.011561	-0.058316
-0.004682	0.006328	0.007518	-0.007499	0.019819
-0.001002	-0.003488	0.003695	-0.008140	-0.044303
-0.002989	0.006549	0.022188	0.005821	-0.022473
-0.002886	-0.000896	-0.001506	-0.032442	0.004361
0.005090	0.005661	-0.005088	-0.016319	0.009528
-0.000497	-0.002808	-0.006241	-0.005500	0.005159
0.001474	-0.002085	-0.010624	-0.006146	-0.008613
-0.001765	0.002782	0.002545	-0.019297	0.020549
-0.000565	0.001129	0.001095	-0.012650	-0.004246
0.008675	-0.006123	-0.008929	0.040542	-0.008547
-0.005005	0.007798	0.012818	-0.013539	0.011946
-0.002458	0.001575	-0.000435	-0.028277	0.025954
0.009645	-0.011597	-0.021531	0.064180	-0.003311
0.000435	0.003572	0.001696	-0.045240	0.015632
-0.005714	-0.006602	0.005902	-0.050668	0.007320
-0.002334	0.000009	-0.009204	0.010471	-0.015517
-0.004236	0.012177	0.025926	-0.078525	-0.033476
-0.000312	0.000000	0.000000	0.000000	0.000000
0.004631	0.000000	0.000000	0.000000	0.000000
0.000128	0.007417	0.004941	0.054382	-0.004090
0.010284	0.008112	0.015095	-0.031363	0.019481
-0.001407	-0.001207	0.004967	-0.041825	-0.028538
-0.000595	0.003598	-0.002670	0.036610	0.004951
-0.004023	-0.000054	-0.003830	0.009756	-0.012423
-0.006966	-0.001445	0.014724	-0.003891	0.000833
-0.003629	0.010859	0.015342	-0.009794	-0.009201
0.003113	0.004388	0.002686	0.055517	0.020791
0.001374	0.001480	-0.013877	-0.004355	-0.008265
0.020020	-0.005253	-0.010173	-0.017611	-0.021813
-0.004791	-0.028879	-0.027508	0.224665	-0.004250
0.006260	-0.008592	-0.002305	-0.026709	0.017729
0.008756	-0.013589	-0.011120	0.108894	-0.009248
0.012849	-0.034007	-0.026459	0.186049	-0.037870
-0.009339	0.012080	-0.002761	-0.081530	0.012206
0.004436	-0.004753	0.003665	-0.029012	-0.008703
-0.009970	0.019241	0.010335	-0.036143	-0.003503
-0.009698	0.004305	0.012086	-0.049217	0.016529
0.004451	0.007450	0.004715	0.007515	0.004305
0.011952	-0.006588	-0.013858	0.078277	-0.007762
-0.007367	-0.029654	-0.032108	0.183691	-0.036143
-0.004616	0.010943	-0.001246	-0.077854	0.009826
0.002824	-0.006918	-0.021755	-0.005464	-0.006242
-0.004858	0.015726	0.006480	-0.107755	0.010676
0.001806	0.008993	0.007739	-0.130174	-0.004435
-0.002823	0.000000	0.000000	0.000000	0.000000
-0.007177	0.000000	0.000000	0.000000	0.000000
0.001698	0.003519	0.014850	-0.006808	0.039566
0.001638	0.002363	0.001086	0.006286	0.022166
0.000718	-0.008995	-0.014648	0.024247	-0.017007
0.007244	-0.006373	-0.003184	0.042411	0.023730
-0.010288	0.000534	-0.010047	-0.041901	-0.019451
0.004052	0.001372	0.014635	-0.058748	0.003410
-0.002827	-0.015109	-0.016821	0.092802	-0.009406
-0.008821	0.012584	0.012121	-0.111892	0.005996
0.002636	0.017250	0.019604	-0.043901	0.036063
-0.000284	-0.003007	-0.006032	-0.008668	-0.012433
-0.004097	-0.000380	0.004820	-0.013439	-0.003342
0.000009	0.014703	0.003224	0.024980	0.012474
0.000084	-0.004466	-0.000602	-0.004024	0.004124
-0.003138	0.000305	-0.001856	0.045603	-0.032625
0.001176	-0.007364	-0.006479	0.003297	0.010994
-0.004701	-0.010112	-0.016473	-0.008815	-0.004214
-0.003703	0.015109	0.008719	-0.048182	0.033226
0.006726	-0.005737	-0.008058	0.038729	0.000000
-0.001054	0.007949	0.010311	-0.029481	0.016208
0.002118	-0.016859	-0.015153	0.078005	-0.023588
-0.001666	0.004632	-0.000708	-0.064290	0.020367
0.001826	0.000158	-0.009969	-0.009122	0.000000
0.000106	-0.000206	0.004810	-0.030825	-0.020367
-0.003760	-0.012432	-0.009475	0.048987	-0.008265
-0.005001	0.011136	0.003949	-0.061469	0.007441
-0.001026	-0.001651	-0.000588	0.020131	-0.019967
0.001853	0.000000	0.000000	0.000000	0.000000
-0.004171	0.000000	0.000000	0.000000	0.000000
0.001115	0.006919	0.017869	-0.067392	0.005124
-0.003836	0.000000	0.000000	0.000000	0.000000
0.003856	0.000000	0.000000	0.000000	0.000000
-0.001419	0.000000	0.000000	0.000000	0.000000
0.002175	-0.000735	-0.001263	0.037445	0.012537
0.000399	0.005156	0.012053	-0.004949	0.016475
0.001906	-0.000629	-0.005500	0.019651	0.008137
-0.001017	-0.010385	-0.013029	0.004315	-0.014694
-0.002775	0.007052	0.003202	0.011239	0.011447
0.001569	-0.009375	-0.006453	0.035036	0.007290
-0.006826	0.000914	-0.008363	-0.023922	-0.019561
-0.000877	-0.001736	-0.013733	-0.000526	-0.020791
0.002907	-0.005675	-0.007025	-0.001581	0.012526
-0.001531	0.008999	0.001318	-0.024020	0.007441
-0.000853	0.006992	0.032901	-0.067605	-0.007441
-0.001397	0.001417	0.025998	-0.019849	0.031048
0.002001	-0.000460	-0.001200	0.027335	0.013584
-0.002745	-0.012267	-0.013129	0.013109	0.022755
0.000192	0.006067	0.000482	-0.045765	0.004644
-0.000867	0.004820	0.013127	-0.010128	0.022902
0.002563	-0.004782	-0.002522	0.056460	-0.000755
-0.001150	0.016213	0.009419	-0.031037	0.004521
-0.002685	0.004640	0.000598	0.001167	0.020097
0.001283	0.000809	-0.003980	0.027036	0.016807
0.001321	0.004463	0.002666	-0.027620	0.028573
0.001908	-0.000714	-0.002784	-0.017064	0.003515
0.002550	0.000690	0.004452	0.046952	0.017392
-0.001060	-0.015310	-0.000276	0.043762	0.025869
0.000040	0.003111	0.002380	-0.033621	0.008032
-0.000218	-0.004134	-0.002936	-0.052356	0.006645
-0.005485	-0.001586	-0.009219	0.000590	0.033857
-0.002233	0.006157	0.003161	-0.016067	-0.012887
-0.004002	0.007215	0.007250	-0.051072	-0.025617
-0.005087	0.009858	-0.000439	0.036571	-0.019483
0.002524	0.000776	-0.010935	0.000000	0.024130
-0.003131	0.002643	0.002444	0.019289	-0.016695
0.000488	0.001570	0.000881	-0.007190	0.013378
-0.002631	-0.002837	-0.014906	0.010766	-0.014052
0.000243	-0.005577	-0.010697	0.090920	0.000000
0.002832	-0.001182	0.004221	-0.026977	-0.004728
0.003810	-0.012075	-0.014697	0.051656	-0.008158
-0.003286	0.004639	0.012242	-0.055570	0.024276
-0.000731	0.011427	0.010025	-0.055874	-0.029066
0.002900	0.000438	0.000687	-0.026412	0.010914
-0.001066	0.000198	0.002472	-0.035917	0.001356
-0.002500	0.001036	-0.004740	-0.024251	0.001354
-0.002685	0.002900	0.000363	0.014112	0.018103
-0.001110	-0.004430	-0.008152	-0.009600	0.013202
-0.001547	0.006650	0.011191	0.004492	0.009138
0.012968	-0.000510	-0.004747	0.013355	0.003244
-0.011186	-0.011193	-0.012810	0.077756	-0.055940
-0.000362	-0.003628	-0.003838	0.080807	0.008865
0.004918	0.014069	0.007578	-0.068031	0.026132
-0.001380	0.000000	0.000000	0.000000	0.000000
-0.003133	0.000000	0.000000	0.000000	0.000000
0.002651	-0.011133	-0.009952	0.050468	-0.016751
-0.001300	0.005590	0.013496	-0.030755	0.006063
0.006855	0.002280	0.009206	-0.055618	-0.012842
-0.000327	-0.010758	-0.014651	0.080405	-0.024098
0.006336	0.002135	0.011798	-0.007098	0.003478
0.000450	-0.008009	-0.005860	0.057493	-0.007668
0.015604	-0.008792	-0.002635	0.098456	0.000700
0.002048	-0.023912	-0.023475	0.111670	-0.053873
-0.004180	0.000318	-0.011240	-0.074850	0.013925
0.003415	-0.002340	0.003364	-0.011818	-0.010241
-0.002248	-0.022153	-0.015040	0.166808	-0.026827
-0.002328	0.006683	-0.009366	-0.122973	0.018706
0.009028	-0.000250	-0.010247	-0.037909	-0.014937
-0.010291	-0.003859	-0.004986	0.054832	-0.029785
0.001254	0.000432	-0.004613	0.001290	0.004640
-0.006621	0.006333	0.024889	-0.080508	0.037111
0.013682	0.008264	0.030565	-0.034592	0.017687
-0.000130	-0.023960	-0.026583	0.275921	-0.071919
0.001921	0.002143	-0.020371	-0.055288	-0.017419
0.008747	0.002649	-0.010280	-0.054841	0.010330
0.010174	-0.022150	-0.038672	0.151346	-0.061960
0.024141	-0.020055	-0.011168	0.249205	-0.011844
-0.006194	-0.055695	-0.051173	0.288708	-0.085233
-0.004583	0.029596	0.023411	-0.195240	0.036401
0.002939	0.010676	0.014806	-0.174971	-0.022595
-0.007125	-0.000044	-0.011538	-0.045870	0.019014
-0.009290	0.025806	0.037789	-0.100984	0.052414
-0.003432	-0.004136	-0.007321	0.090359	-0.021506
0.003557	0.003221	0.001297	0.008135	0.008658
0.012820	-0.000853	0.005177	-0.062360	-0.004320
-0.016146	-0.017007	-0.012479	0.136223	-0.017468
0.004012	0.008766	0.010808	-0.092420	-0.023174
-0.000489	0.025382	0.025638	-0.045795	0.035433
-0.001328	-0.002669	-0.010177	-0.031052	0.009528
-0.001806	-0.006341	-0.009250	0.065031	-0.005186
0.009198	-0.016086	-0.027855	0.130797	-0.025451
-0.003922	0.006080	-0.013663	-0.105423	-0.005348
0.016952	-0.008329	-0.013376	0.025662	-0.008977
-0.007679	-0.022404	-0.028770	0.096808	-0.064238
-0.005920	0.007123	0.004578	-0.016765	0.008617
-0.001162	-0.005056	-0.002089	0.023393	0.007597
-0.006125	0.001492	-0.010969	-0.116030	0.011289
-0.001413	0.019171	0.023210	-0.164248	0.024944
0.003077	0.000000	0.000000	0.000000	0.000000
-0.007389	0.000000	0.000000	0.000000	0.000000
-0.002436	0.036031	0.028257	-0.176719	0.037602
0.008827	0.001967	-0.019935	-0.066203	0.024012
-0.007422	-0.006183	-0.028173	-0.014025	0.053049
0.002556	0.000000	0.000000	0.000000	0.000000
0.001872	0.000000	0.000000	0.000000	0.000000
-0.007146	0.002071	0.020669	-0.045965	-0.011551
-0.001578	0.023837	0.045218	-0.019640	0.028632
0.005619	-0.002768	0.009102	0.055620	-0.046213
-0.009403	0.003584	0.005281	-0.024736	-0.011895
0.002213	0.011850	0.025864	-0.033192	0.021142
-0.009187	0.008942	0.031953	0.030954	0.003342
0.005402	-0.006264	0.005830	0.038686	0.033624
-0.005536	-0.001607	0.002683	0.038491	-0.012987
-0.003840	0.000000	0.000000	0.000000	0.000000
0.006193	0.000000	0.000000	0.000000	0.000000
-0.004744	0.001048	-0.010933	-0.052070	0.015873
-0.001395	0.016231	0.004961	-0.050596	0.000000
-0.001639	-0.007348	-0.011136	0.009089	-0.040166
-0.000309	0.001556	-0.007096	0.007590	0.019481
0.006226	-0.012769	-0.035652	0.130099	-0.019481
0.001514	-0.010712	-0.028822	0.021347	-0.053885
0.005225	0.008853	0.002826	-0.082517	-0.009561
0.008422	-0.017201	-0.013209	0.097433	-0.031946
0.000680	-0.022610	-0.005928	0.128969	-0.017281
-0.001435	0.000736	0.007213	-0.040558	0.004577
0.003473	-0.005620	-0.014916	-0.006615	-0.017504
-0.001560	-0.004547	-0.000480	-0.019360	-0.014039
-0.001646	0.013508	0.017203	-0.081422	0.029714
-0.005478	0.011592	0.039545	0.001630	-0.017536
0.000499	-0.002823	0.007734	0.010933	-0.004666
-0.008884	0.005189	0.025770	0.012805	0.005597
0.007768	0.007901	0.006339	-0.131092	0.067441
-0.004613	-0.021141	-0.033783	0.238796	-0.068372
0.003001	-0.015163	-0.019667	0.034044	0.018451
-0.003372	-0.001186	0.008573	-0.027993	-0.017520
0.012815	-0.009457	-0.017643	0.027303	-0.010285
0.000449	-0.020404	-0.036394	0.048527	-0.014198
0.015048	-0.012001	-0.020114	0.038715	-0.004778
0.014833	-0.025104	-0.018611	0.033300	-0.003839
-0.013665	-0.004647	0.009177	-0.043159	-0.019418
-0.005258	0.024355	0.050403	-0.094799	0.037522
0.011735	-0.006684	0.007754	0.024984	-0.028738
-0.006186	-0.015822	-0.004436	0.011246	-0.014685
0.009730	-0.007421	0.005706	0.004058	0.003937
-0.005797	0.011170	0.011410	-0.036080	0.012689
0.012527	-0.024884	-0.008637	0.045820	-0.028531
-0.001395	0.003439	-0.010941	-0.039542	6.905757
0.001083	0.000000	0.000000	0.000000	0.000000
0.007571	0.000000	0.000000	0.000000	0.000000
-0.015158	0.005774	0.019559	0.030936	-0.008658
-0.004624	-0.004548	0.002787	-0.004914	-0.020499
0.001020	0.023476	0.024803	-0.047928	0.015656
-0.012026	0.010703	0.001838	-0.019382	-0.009756
0.009830	-0.003303	-0.002761	-0.032125	-0.027835
0.002524	-0.009565	-0.007660	0.084547	-0.038012
-0.007002	0.008279	0.012868	-0.083770	0.040026
0.002067	0.016848	0.010284	-0.041227	0.060506
-0.005693	0.005171	-0.002118	0.044329	0.007547
-0.001450	-0.002006	-0.005813	0.014604	-0.008495
0.009482	0.007528	0.003517	-0.074431	0.014118
-0.014941	-0.007034	-0.013580	-0.041542	-0.033257
0.000633	-0.025153	-0.037408	0.114063	-0.000967
-0.002373	-0.001418	-0.012258	-0.094966	0.015355
0.007079	-0.017210	-0.020970	0.081109	-0.004773
-0.004295	-0.002753	0.004898	-0.058253	-0.024214
0.000189	-0.011730	-0.009671	-0.012402	-0.029853
0.005541	0.000073	0.000660	-0.058677	0.014042
-0.009183	0.014884	-0.008180	-0.070822	0.029443
-0.001889	0.000000	0.000000	0.000000	0.000000
0.001488	0.000000	0.000000	0.000000	0.000000
-0.004721	0.006470	0.007291	0.043263	-0.018958
0.005088	-0.005692	-0.005181	-0.030430	-0.004796
0.005615	-0.016644	-0.027194	0.110399	-0.045239
0.003700	0.000000	0.000000	0.000000	0.000000
0.019111	0.000000	0.000000	0.000000	0.000000
-0.001446	0.000000	0.000000	0.000000	0.000000
0.008881	0.000000	0.000000	0.000000	0.000000
-0.004580	-0.013076	-0.014873	0.140606	-0.006303
0.002081	0.001937	0.020639	-0.085714	-0.004224
-0.009758	0.004840	0.016814	-0.005676	-0.011708
0.007644	-0.014562	-0.007700	0.053674	-0.033754
0.001446	-0.019462	-0.009762	0.062091	-0.032642
0.001312	0.000000	0.000000	0.000000	0.000000
0.013953	0.000000	0.000000	0.000000	0.000000
-0.006814	-0.034077	-0.039519	0.065602	-0.039494
0.014134	0.020445	0.019603	-0.122053	0.009434
-0.002599	0.005631	0.003152	0.012346	-0.008250
0.011550	-0.039388	-0.030121	0.109707	-0.046013
-0.004529	-0.058157	-0.054404	0.252291	-0.046933
-0.004978	0.020157	0.019140	-0.119894	0.000000
-0.006463	0.020348	0.028993	-0.038037	0.043209
0.003418	0.040151	0.058292	-0.132460	0.112795
-0.003527	-0.040523	-0.032562	0.245396	-0.080969
-0.003788	0.029434	0.026029	-0.089696	0.068672
0.007533	-0.009979	-0.010139	0.021517	-0.020455
-0.004347	0.018372	0.027070	-0.079883	-0.002299
-0.000551	-0.007037	-0.010899	-0.008847	0.000000
0.001383	0.026506	0.029319	-0.086774	0.055943
0.003710	-0.008274	-0.016620	0.011902	0.020464
0.003383	-0.048157	-0.035854	0.165276	-0.087981
-0.008473	0.008204	-0.000876	-0.040444	0.024153
0.006786	-0.014484	-0.004225	0.016521	-0.012579
0.000407	0.000000	0.000000	0.000000	0.000000
-0.002260	0.000000	0.000000	0.000000	0.000000
-0.011309	0.003552	-0.009404	-0.030697	0.017311
0.004101	0.041823	0.038533	-0.146551	0.051293
-0.001201	-0.000286	-0.013734	-0.047516	-0.005450
-0.001491	0.000942	-0.017872	-0.004818	0.004362
0.000213	0.008945	0.005810	-0.019815	0.010823
-0.000153	-0.033071	-0.038389	0.168214	-0.037285
0.005163	0.027997	0.025464	-0.055094	0.063840
-0.003015	-0.013816	-0.017244	0.025249	-0.037378
-0.006392	0.030213	0.030011	-0.028278	0.032123
0.005071	-0.006478	-0.025891	-0.032799	-0.004224
0.000798	0.014832	0.028039	-0.039825	-0.006369
0.009462	-0.007568	-0.013375	-0.031022	-0.049110
0.010623	-0.023431	-0.016059	0.045741	-0.087622
0.000980	-0.045944	-0.040629	0.170219	-0.031001
0.000460	0.000008	-0.017780	-0.030025	0.031001
-0.004228	-0.001558	-0.011489	0.000508	-0.038586
0.008424	0.018587	0.022170	-0.036189	-0.037496
-0.005104	-0.033284	-0.023556	0.113827	-0.037588
0.010386	-0.019805	0.009243	0.055957	-0.030558
-0.019169	0.010016	0.001978	-0.039185	0.034654
0.016783	0.015898	0.038413	-0.050212	0.046582
0.004563	-0.033820	-0.022189	0.059180	-0.052046
0.017331	-0.015550	-0.031870	-0.005970	0.000000
0.008907	-0.037799	-0.038340	0.164429	-0.020762
-0.026074	0.014875	0.030640	-0.073567	0.067593
0.013924	0.024462	0.028734	-0.060914	-0.027835
0.003038	0.000000	0.000000	0.000000	0.000000
-0.000973	0.000000	0.000000	0.000000	0.000000
-0.008940	-0.000199	0.004453	0.013056	-0.005249
0.002094	0.021022	0.010904	-0.084271	-0.021277
0.002547	-0.003032	-0.006447	-0.005169	0.000000
-0.006885	-0.008064	-0.005339	0.013816	-0.012171
0.004618	0.016983	-0.000077	-0.067035	-0.001361
-0.003820	-0.023273	-0.028615	0.078005	-0.006835
-0.015676	0.010395	0.024544	-0.084643	0.086668
-0.003373	0.041246	0.059566	-0.063053	0.023618
0.003787	0.015090	0.003579	0.005230	0.000000
0.001723	-0.007247	0.000620	-0.011729	-0.023618
-0.007351	0.011742	0.000463	-0.009984	0.010013
-0.002517	-0.014966	-0.034397	0.007498	-0.017588
0.009128	-0.010511	-0.024541	-0.013473	0.018833
-0.008201	-0.012787	-0.019726	0.013473	-0.011257
0.012400	0.028814	0.030294	-0.057983	0.053869
-0.002470	-0.030963	-0.019821	0.099439	-0.037649
-0.006665	0.005641	0.019838	-0.022344	0.024451
-0.002908	0.011903	0.024445	-0.018802	0.025046
-0.004813	0.019000	0.026129	-0.038375	0.052765
-0.009377	0.005816	-0.002920	-0.067193	0.017719
0.003366	0.016200	0.008829	-0.023794	0.048215
0.001115	-0.010918	-0.019929	0.003182	0.028868
-0.004316	0.002311	-0.001174	-0.005309	-0.019498
-0.002142	-0.002824	-0.010393	-0.033192	0.073886
0.002656	0.023545	0.038496	-0.064001	0.153188
0.000587	0.002226	0.048694	0.039115	0.007404
0.004226	0.000000	0.000000	0.000000	0.000000
0.002045	0.000000	0.000000	0.000000	0.000000
-0.005407	-0.006020	-0.017751	-0.053461	-0.033932
-0.007033	0.020305	0.026000	-0.059329	0.043543
0.005846	0.000000	0.000000	0.000000	0.000000
-0.000236	0.000000	0.000000	0.000000	0.000000
0.003881	0.000000	0.000000	0.000000	0.000000
0.010309	-0.011354	-0.026101	0.025417	-0.011905
0.004744	-0.020866	-0.020080	0.041223	-0.052690
-0.007685	0.006425	-0.008448	-0.009680	0.027570
-0.009592	0.015191	0.008671	-0.075346	0.025120
0.000062	0.011743	0.014942	-0.003232	0.084442
0.000445	0.009389	0.013225	-0.014676	-0.006309
0.007267	-0.002266	-0.006961	0.041036	0.004736
-0.006753	0.003519	-0.006071	-0.034894	-0.027137
0.003882	-0.007705	-0.005254	0.009344	-0.034571
0.002160	-0.016648	-0.024878	0.048540	-0.033209
-0.010026	0.003738	-0.001145	0.018699	0.034046
0.007483	0.002411	0.006012	-0.039720	0.075721
-0.001498	-0.023249	-0.027985	0.108738	0.000775
-0.007178	0.014728	0.032605	-0.018160	0.024504
-0.001231	-0.013323	-0.014578	0.047712	-0.029166
-0.004383	0.029824	0.023759	-0.058550	0.046414
0.001570	0.015042	0.027850	-0.021664	-0.022557
0.009736	0.007061	0.019041	-0.001114	0.031440
-0.008671	-0.016124	-0.016004	0.060559	-0.085338
0.002737	0.015808	0.015395	-0.020852	0.046265
-0.002577	-0.006564	-0.006623	0.003921	-0.030341
0.003988	0.010289	-0.004542	-0.036592	0.063501
-0.019521	-0.021490	-0.024499	0.110954	-0.042398
-0.001073	-0.011362	0.000798	0.072597	0.084495
0.005158	0.011510	-0.011806	-0.060778	0.057316
-0.006640	-0.021010	-0.011755	0.056161	-0.018971
0.001086	0.006111	0.001829	-0.044480	0.041533
-0.004993	0.026875	0.011022	-0.062219	-0.025924
0.002448	-0.000418	0.008580	-0.045295	-0.048285
0.000965	0.007253	0.004083	-0.016661	-0.058198
-0.002765	-0.022577	-0.032613	0.062299	0.035324
0.002515	-0.013401	-0.016752	0.011939	-0.031585
-0.001658	-0.006087	-0.018685	0.045410	-0.042689
-0.000334	-0.000571	0.000696	-0.051191	-0.003120
-0.001211	-0.001419	-0.005716	-0.006158	-0.028528
0.005301	-0.000550	0.003225	-0.033144	-0.036010
0.003965	-0.020314	-0.011613	0.046778	-0.025318
-0.002921	-0.004661	0.000863	0.019112	-0.008584
-0.000348	-0.001349	0.002428	-0.047264	0.069912
0.004840	-0.013221	-0.022431	0.018628	-0.003221
-0.011059	-0.001580	-0.001077	0.002389	0.000000
0.005467	-0.002076	-0.006235	-0.109422	-0.016261
-0.001624	0.009185	0.022826	0.029237	0.043311
-0.004644	-0.024776	-0.024834	0.082228	-0.072419
0.007031	0.001459	0.002350	-0.037793	-0.008475
-0.003152	0.001155	0.012216	0.015080	-0.039936
0.004734	-0.002108	-0.011237	-0.039402	0.000885
-0.000765	-0.002267	-0.008546	0.039402	-0.018759
0.006019	-0.019842	-0.026626	0.048243	-0.017281
-0.002377	0.000489	-0.003009	0.001988	0.012762
-0.006813	0.009915	0.015386	-0.055816	0.014389
-0.005041	-0.006559	-0.003340	0.001749	-0.022574
0.003919	0.000000	0.000000	0.000000	0.000000
-0.009509	0.000000	0.000000	0.000000	0.000000
0.000814	0.009659	0.013781	-0.065438	0.018901
0.007381	0.021577	0.023153	-0.044597	0.028525
-0.007653	-0.019939	-0.032096	0.057321	-0.067576
0.004095	0.001425	-0.002058	-0.028047	0.003534
-0.005293	-0.014659	-0.016107	0.023294	-0.026811
0.004156	0.015708	0.022257	-0.025328	-0.012762
0.001679	0.000675	0.008162	0.010531	0.003663
0.002701	-0.021323	-0.033079	0.041434	-0.026866
-0.004994	-0.012403	-0.023758	0.025192	-0.028573
0.002323	-0.001433	0.013391	-0.003020	0.036989
-0.011862	0.026003	0.017059	-0.047222	-0.029289
0.004345	-0.009848	-0.036501	0.005534	0.001916
0.004131	0.003303	-0.006082	-0.043503	6.863738
0.003705	0.019738	0.006452	0.006156	-6.897805
0.011935	-0.009524	0.007276	-0.000819	-0.013958
-0.001548	-0.021314	-0.033678	0.042884	-0.006042
-0.001802	-0.005100	-0.026933	-0.003537	-0.006079
-0.000722	0.004821	0.014181	-0.080732	0.025089
0.003232	0.011155	0.016147	0.036871	-0.014978
0.003513	-0.023082	-0.020742	0.054435	-0.001007
-0.000887	-0.001039	-0.006939	0.002723	0.016975
0.009608	-0.007771	-0.007346	0.024560	-0.030153
-0.015880	-0.006780	-0.007330	-0.019136	0.025190
0.007863	0.016647	0.022620	0.008848	-0.020101
0.005206	-0.007791	-0.014328	0.009150	-0.020514
-0.005270	-0.002017	-0.012873	-0.035146	0.029609
0.000557	0.001198	-0.009205	0.001963	-0.014185
0.007693	0.023577	0.042235	-0.059816	-0.019578
0.009377	-0.018427	-0.028617	0.016522	0.059583
0.001020	-0.017664	-0.024604	0.039756	6.887953
0.005550	0.006334	0.009057	-0.007112	-6.917806
0.009119	-0.010451	-0.022265	0.018075	0.077709
-0.000191	-0.027893	-0.029692	0.081120	-0.048837
-0.003073	0.033198	0.089552	-0.023984	0.072845
[truncated: 2,030 more rows]
