# Supplementary material for: Cross-country information transmissions and the role of commodity markets: A multichannel Markov switching approach
Source: PLoS One. 2018 Aug 16;13(8):e0202251. doi: 10.1371/journal.pone.0202251 (PMC6095546; doi:10.1371/journal.pone.0202251)
Supplement: S1 Dataset — (ZIP) [file pone.0202251.s001.zip › UK.csv]

GBP/SDR	FTSE100	UK B	GB Vol	GB 5Y
-0.013625	-0.022073	-0.002488	0.088019	-0.005937
0.010737	0.023837	0.067397	-0.084756	0.009679
0.001778	0.002019	0.002727	-0.031986	0.000393
-0.004132	-0.007856	-0.011088	0.059260	-0.000590
-0.001499	-0.010051	-0.002538	0.029674	0.009978
-0.000606	-0.004643	-0.018428	-0.018808	0.000389
0.004968	0.009035	0.000172	-0.101666	0.001361
-0.012881	0.008241	0.005353	-0.050664	0.011592
-0.000880	0.000778	-0.005771	0.024714	0.000000
0.002157	-0.014200	0.003928	0.042790	0.000000
0.001489	0.018583	0.024442	-0.075134	0.003279
-0.000552	0.002015	-0.003977	-0.033991	-0.007927
-0.007822	-0.000097	-0.016121	0.000103	0.001358
0.005009	0.003649	0.022639	0.014099	0.005798
-0.001598	-0.002780	0.014868	0.002432	0.002310
-0.004642	0.007965	0.014687	-0.057754	0.004221
0.008886	-0.001406	-0.008879	0.015111	-0.000766
-0.002608	0.006167	-0.002836	-0.023671	-0.009240
-0.001015	0.003600	0.010400	-0.011529	-0.002323
0.003400	0.002766	0.000991	-0.006420	-0.002912
-0.003586	-0.005858	-0.014800	0.000000	-0.013504
0.002998	-0.007283	-0.020577	0.000000	0.001772
-0.004757	0.000736	0.002540	-0.005821	0.005297
0.002769	0.002044	-0.001260	-0.017140	-0.001958
-0.007907	0.003853	0.017314	-0.017320	-0.000196
-0.002873	-0.010832	-0.011058	0.030637	-0.003142
-0.000420	-0.003137	0.005369	0.008033	0.008422
0.001617	-0.006758	-0.002539	0.040718	-0.008029
0.003751	0.012430	0.009238	-0.057084	-0.003348
-0.001142	-0.002069	0.006465	0.006474	-0.001777
0.003060	-0.008432	-0.000833	0.030514	0.011006
0.000493	0.003507	0.002908	0.023846	0.012046
-0.003991	-0.017842	-0.016665	0.026620	-0.001353
-0.000414	0.000936	-0.001100	0.012202	-0.003099
0.003086	-0.018867	-0.018706	0.056172	-0.005446
-0.004792	-0.001288	-0.008561	0.011945	0.001170
0.005378	0.005127	-0.002176	0.036910	0.001363
0.006793	-0.009944	0.000632	0.003475	-0.003118
-0.009057	-0.004553	-0.041112	-0.008494	-0.002932
-0.002433	0.004132	-0.019776	-0.030013	-0.009044
-0.001191	-0.003929	0.008772	0.000000	0.000000
0.006894	-0.001573	0.016617	0.000000	-0.005546
0.008620	-0.008498	-0.023872	-0.011488	0.003766
-0.004661	0.012333	0.015640	-0.035061	0.003949
0.002865	0.013514	0.005915	-0.059157	0.000788
-0.003415	-0.001698	0.002720	-0.000173	-0.000197
0.005390	0.000233	0.004347	-0.075694	-0.010295
-0.001264	-0.014412	-0.018841	0.035293	-0.003189
0.000364	-0.015464	-0.027643	0.103857	-0.003400
-0.010292	-0.018325	-0.013673	0.051829	0.002401
0.000911	-0.016710	-0.028433	0.225343	-0.016726
-0.001308	0.018195	0.035069	-0.104330	-0.009597
0.003697	-0.029474	-0.040985	0.039321	-0.013010
-0.007313	-0.002015	-0.002344	0.047531	-0.003957
0.008058	0.017003	0.021638	-0.036594	0.009967
-0.000771	-0.018968	-0.026178	0.056000	-0.004763
-0.003417	-0.041625	-0.059128	0.231574	-0.019495
-0.000294	0.016329	0.018369	-0.091436	0.003170
0.007151	0.031754	0.047434	-0.096989	0.008614
-0.001539	0.026805	0.023576	-0.067791	0.011854
0.004258	-0.020120	-0.005322	0.097183	0.007210
-0.007270	-0.004570	0.007717	0.036558	0.004505
-0.002303	0.008073	0.024854	-0.037321	-0.000204
0.004694	-0.002702	-0.003385	0.045445	-0.008621
0.007566	-0.028048	-0.029230	0.059428	-0.005374
-0.005627	0.013202	0.009524	-0.016203	0.004549
-0.007066	0.015434	0.010120	-0.094905	0.004323
0.011081	-0.003617	-0.007399	0.015991	-0.009494
0.001387	0.010972	0.001743	-0.061411	0.000207
-0.007309	0.024368	0.023206	-0.117984	0.010724
0.005531	-0.002571	0.009309	0.020973	0.022514
0.002254	-0.003721	-0.002142	-0.013141	0.011367
-0.000417	0.000000	-0.002142	0.000000	0.000000
-0.001577	0.000000	-0.002142	0.000000	0.000000
-0.000013	0.000000	-0.008427	0.000000	0.000000
-0.003464	0.022162	0.054524	-0.076225	0.011213
0.009276	-0.003163	-0.000918	0.018510	-0.004509
-0.009554	0.001396	-0.010781	-0.016747	0.001375
-0.002779	-0.001447	-0.015358	0.000497	-0.011645
-0.001069	-0.005294	0.010241	-0.009386	0.003567
0.006835	-0.002194	-0.003883	-0.002920	0.006114
-0.000921	0.006977	-0.001491	-0.074783	-0.006905
-0.003701	0.014062	0.031499	-0.074604	0.008084
0.002002	0.002601	-0.000748	0.000000	0.013460
0.001744	-0.006541	-0.011996	0.000000	-0.003883
-0.002875	-0.004023	-0.011827	0.017804	-0.002727
0.000927	-0.023720	-0.023580	0.112442	-0.006457
0.001259	0.017962	0.014710	-0.083008	-0.012445
-0.000991	0.000000	0.000000	0.000206	0.000000
-0.008586	0.000000	0.013691	0.011390	0.000000
0.001838	0.001239	0.002412	0.012925	-0.001796
-0.000965	0.011857	0.022813	-0.077239	0.006967
0.002011	-0.011332	-0.007360	0.013456	0.011636
0.001815	-0.035612	-0.049444	0.077935	0.010921
0.002926	0.026429	0.022243	-0.004728	0.002518
0.002035	0.007010	-0.002618	-0.025874	-0.000581
-0.000016	0.003478	0.002555	-0.013712	0.007521
0.007504	0.001777	0.000019	-0.053955	0.008608
0.000714	0.004487	0.005997	0.003336	0.003043
-0.007499	0.005873	0.010966	-0.064961	-0.000760
-0.003058	-0.013340	-0.005417	0.067033	0.004740
-0.009505	0.003132	0.008882	-0.061282	0.006786
0.011916	-0.004422	-0.010432	0.003008	0.005994
-0.001618	0.000000	0.000000	-0.005327	0.000000
0.002340	0.000000	-0.007085	0.037717	0.000000
0.001886	-0.011492	-0.013809	0.056944	-0.001879
-0.004139	-0.000138	0.003079	0.000000	-0.000188
-0.000159	0.002326	0.007999	0.000000	-0.014400
-0.003692	0.008040	0.010702	-0.028864	-0.000955
0.003477	0.011207	0.007246	-0.062323	-0.002486
-0.016547	-0.003552	0.015960	0.009153	0.000191
0.002790	0.007899	0.014482	-0.015743	0.000383
-0.009680	0.000387	-0.005101	-0.055738	0.000000
-0.003423	-0.015257	-0.025082	0.123191	-0.002491
0.002747	-0.009688	-0.021875	0.123466	0.028560
0.010149	0.002787	0.006566	-0.102011	0.008910
0.006594	-0.011700	-0.001932	0.137140	-0.006303
-0.006128	-0.005141	-0.014049	0.021908	-0.002980
0.006640	-0.009022	-0.005186	0.005380	-0.002054
-0.001544	0.001550	0.004079	-0.050422	0.005778
-0.002082	0.003374	-0.000992	-0.009812	0.005190
0.012654	-0.010264	-0.009922	-0.013067	0.001109
-0.001155	0.004298	0.020242	-0.042717	-0.013198
-0.003260	-0.000671	0.000062	-0.009052	-0.006194
0.001715	-0.018935	-0.034918	0.107373	0.003196
0.001323	0.009352	0.019992	-0.023592	0.006734
-0.001856	0.005424	-0.002236	-0.074729	0.017922
0.006047	0.000727	-0.011112	-0.040468	0.002743
0.001544	0.013064	0.022111	-0.054198	-0.002743
-0.006900	-0.013525	-0.008133	0.049933	0.001098
-0.000284	-0.007010	-0.006627	0.033723	-0.001831
0.000308	-0.009130	-0.010420	0.047685	-0.001100
0.008088	-0.012767	-0.035764	0.071522	-0.023011
-0.005322	-0.001882	-0.005492	0.021536	0.006362
-0.000571	-0.000183	0.005964	0.000506	-0.004299
-0.006878	-0.013997	-0.030603	0.082975	-0.016623
0.002554	0.016499	0.026471	-0.074639	0.006455
-0.003095	0.010056	0.002883	-0.027843	0.005661
-0.002115	-0.003600	-0.003505	0.015728	-0.001695
0.003140	-0.016318	-0.021237	0.051469	0.003011
0.009337	-0.004283	-0.000227	0.026355	-0.004143
-0.001044	0.006051	0.014434	-0.035696	0.009018
-0.001770	-0.009294	-0.011517	-0.016783	-0.010717
-0.002558	0.003373	0.011549	-0.035508	-0.003029
0.000626	-0.015869	-0.004531	0.037711	-0.000379
0.003226	-0.008400	-0.020351	0.061066	0.001516
-0.002135	0.001969	-0.008299	-0.036883	-0.002655
-0.001875	0.021892	0.026813	-0.084059	-0.007242
0.003970	0.008037	0.008781	-0.029470	-0.003257
-0.001655	0.015015	0.017621	0.000000	-0.004038
0.003943	0.003214	0.010030	0.000000	0.006912
-0.002705	0.006756	0.019685	-0.019556	-0.002107
-0.001300	-0.006630	0.000378	0.006308	-0.009053
-0.007250	-0.003829	0.004977	0.025212	-0.006601
0.000845	0.001880	0.004600	0.019058	-0.002340
0.000277	-0.010951	-0.000082	0.004037	-0.010007
0.001655	-0.013530	-0.012872	0.064216	-0.012901
-0.005569	0.004488	0.004423	-0.060606	-0.007217
-0.005104	0.000718	0.003317	0.005082	-0.002417
0.009337	0.014024	0.023504	-0.047503	0.013224
-0.000265	-0.008423	-0.001904	0.022145	0.018928
-0.001666	-0.013234	-0.004322	0.047739	-0.002151
0.002314	-0.008889	-0.006698	0.037590	-0.015981
-0.000666	0.002860	0.000332	0.021564	0.006739
0.007319	0.013516	0.014847	-0.055854	0.003943
-0.008295	-0.003986	-0.002799	0.008399	0.002947
0.004576	-0.002258	-0.014343	-0.018582	-0.005311
-0.002906	0.013875	0.016215	-0.096248	0.005507
0.000346	0.000000	0.000000	0.019025	0.000000
0.006766	0.000000	-0.003493	0.075710	0.000000
-0.003848	-0.003151	0.002514	0.035565	0.000000
0.005890	-0.015795	-0.028183	0.055587	-0.006796
-0.006945	0.002304	-0.006631	0.000000	0.004203
0.000069	-0.006174	-0.004086	0.000000	-0.005608
0.001774	0.012627	0.019543	-0.054632	0.030072
0.012460	-0.011893	-0.014283	0.037263	0.001753
0.001461	-0.021236	-0.024037	0.091423	-0.010758
0.000006	-0.026085	-0.044682	0.061029	-0.016057
-0.008485	-0.007245	0.002063	0.081247	-0.001600
0.013297	-0.058853	-0.118371	0.277009	-0.000400
-0.007028	0.028273	0.033333	0.048372	-0.030703
0.002654	0.012518	0.027117	-0.117589	0.010680
-0.007599	-0.038750	-0.049644	0.229396	-0.018141
-0.007400	0.029667	0.035368	-0.022176	0.008080
0.003580	-0.010300	-0.024471	-0.030047	0.004530
0.000341	-0.026542	-0.042602	-0.017099	0.003281
-0.001598	-0.035526	-0.068553	0.140018	0.002862
-0.004838	-0.027408	-0.019379	0.094551	-0.006760
0.006818	0.039839	0.069880	-0.141993	0.005739
0.003359	0.010671	0.036066	-0.020763	-0.002251
0.003327	0.006988	0.013074	-0.031868	-0.003283
0.000114	0.014271	0.020244	-0.073996	-0.003294
0.001086	0.028925	0.027485	-0.056046	0.007395
0.005588	-0.024317	-0.023598	0.068715	0.004085
-0.007092	0.009711	0.011082	-0.038551	-0.011686
0.005510	0.010191	0.015468	-0.055418	-0.016007
-0.000226	0.027159	0.037802	-0.050167	-0.001048
0.003993	0.003939	0.005130	0.018829	-0.000839
-0.006625	-0.000655	-0.013683	0.065353	-0.004841
-0.012095	-0.004561	-0.001359	0.001288	0.018602
-0.000050	0.028202	0.029641	-0.075360	0.005370
-0.001916	0.002287	0.029417	0.018812	0.012486
0.007284	-0.003763	-0.015122	0.043707	-0.002852
-0.005794	-0.015314	-0.017783	0.032852	-0.013349
0.003578	0.003015	0.002525	-0.006379	-0.002484
-0.001264	0.023489	0.032088	-0.035036	-0.002075
-0.001997	-0.016939	-0.024000	0.045348	0.000415
-0.006895	-0.019401	-0.031230	0.014060	-0.004369
-0.005388	0.010448	0.010903	-0.040499	-0.004179
0.007700	0.023950	0.043917	-0.069229	0.002718
0.000192	-0.004961	0.004771	-0.024194	-0.017058
-0.000311	-0.015799	-0.006610	0.027127	-0.013687
0.005276	0.019854	0.016117	-0.099904	0.005583
0.009439	-0.019992	-0.026981	0.024171	-0.009034
-0.006671	-0.016314	-0.028041	0.090526	-0.018757
0.002065	0.007189	0.013464	0.000000	-0.002425
0.004649	0.006231	0.003365	0.000000	-0.012660
0.000502	0.011431	0.013400	-0.059494	0.008901
0.002276	0.015399	0.026399	-0.048322	-0.017205
-0.003280	0.000959	0.010983	0.007010	0.000225
0.001705	0.000422	-0.005642	-0.027066	-0.015212
-0.004315	0.011778	0.012566	-0.058957	0.000457
0.004066	-0.006443	-0.020989	0.025536	-0.004814
-0.002152	-0.018864	-0.024726	0.099133	-0.005068
-0.005388	0.025118	0.036404	-0.107177	0.025087
0.003852	-0.006922	-0.001055	0.037331	0.026010
-0.007337	-0.000477	0.004058	-0.056212	0.027061
-0.003392	0.010029	0.022102	-0.075762	0.000854
-0.006254	0.008844	0.023585	-0.015296	-0.006423
0.002735	-0.007390	-0.011807	-0.029141	-0.005384
-0.001109	0.002846	0.015030	-0.000563	0.016278
-0.004173	0.006023	0.000500	-0.060057	0.000849
-0.000922	-0.009907	-0.011793	0.025540	-0.003615
0.002722	0.001755	0.012783	0.006553	-0.006626
0.004100	-0.006907	-0.010773	-0.008928	0.032077
0.004845	-0.011613	-0.022291	0.049237	-0.011909
-0.003299	0.000634	0.012630	0.007910	-0.005057
-0.000894	-0.000941	-0.009594	0.000000	-0.010405
-0.000375	-0.007523	-0.010549	0.000000	-0.012890
-0.000321	0.009155	0.003571	-0.063745	-0.001515
-0.004544	0.023025	0.036937	-0.094080	0.033223
0.008506	0.006783	0.010448	0.021360	0.021961
0.004297	-0.019766	-0.017771	0.022776	0.022892
0.002764	-0.015254	-0.023492	0.046700	-0.008043
0.001426	-0.004678	-0.008060	-0.027410	-0.008720
0.003564	-0.007937	-0.007069	0.013272	-0.019746
-0.004828	-0.008848	-0.012003	0.016259	0.009716
0.008011	-0.002743	0.006104	-0.026019	0.008195
0.002175	0.014769	0.016434	-0.011246	0.007926
0.000846	0.002877	0.001696	0.017572	-0.002229
-0.002583	-0.005939	-0.007281	-0.024598	-0.006513
-0.000923	-0.007921	-0.012358	0.027460	0.002447
-0.003197	0.015431	0.009726	-0.076601	0.009327
0.007108	0.003521	0.009802	0.007661	-0.008309
0.000693	0.000000	0.009802	0.000000	0.000000
0.006487	0.000000	0.009802	0.000000	0.000000
-0.001180	0.000000	0.005346	0.000000	0.000000
-0.000710	0.005586	0.006725	0.004164	0.004546
0.001388	-0.004780	-0.009167	0.000000	0.006682
-0.004551	0.000172	0.005307	0.000000	-0.014006
-0.011221	0.019076	0.018479	-0.073256	-0.016827
0.008539	0.000940	0.005180	-0.032337	0.014242
-0.001394	-0.005689	-0.005935	0.025421	-0.007597
-0.000408	-0.008194	-0.009098	-0.009296	-0.000401
-0.002846	-0.004180	-0.007585	-0.000050	0.015340
0.001142	-0.007256	-0.005828	0.008755	-0.011133
0.006437	0.001521	-0.005106	-0.016285	0.003791
-0.000579	-0.016505	-0.019666	0.083003	-0.016466
-0.005796	0.010215	0.009368	-0.037790	0.001618
0.001954	-0.007461	-0.009136	0.024994	-0.010567
-0.000206	0.002104	0.008936	-0.038917	-0.003889
0.002456	-0.002260	-0.011389	-0.024705	0.001639
-0.001740	0.002280	0.011353	0.012993	-0.012568
-0.003682	0.002080	0.003801	-0.039855	0.010724
-0.003658	0.006080	-0.003463	-0.025872	-0.010102
0.004682	0.010083	0.016897	-0.043716	0.017052
-0.008159	-0.007692	-0.003854	-0.009464	0.023156
0.002915	0.005875	0.017140	0.024303	-0.000199
0.001648	-0.017808	-0.014974	0.072720	-0.005590
-0.002654	-0.008238	-0.014085	0.115037	-0.005018
-0.000870	0.014726	0.012963	0.000000	-0.001813
0.006085	0.004810	0.000631	0.000000	-0.002018
0.003002	-0.004326	-0.006526	0.030713	-0.011580
-0.008361	-0.014405	-0.014472	0.137017	-0.007383
-0.000485	-0.003856	-0.013503	0.029249	0.002056
0.002227	0.010431	0.013657	-0.044615	0.024352
-0.001859	0.000215	0.000611	-0.011715	-0.005831
0.003301	0.006550	0.015958	-0.072138	0.000403
0.007541	-0.005069	-0.013717	0.065496	0.025474
-0.004767	0.003538	0.009826	-0.036880	-0.003543
0.004542	0.010577	0.010754	-0.048449	-0.006926
0.000490	-0.005043	-0.015273	-0.027270	-0.012187
-0.002657	-0.005456	-0.001929	0.014512	0.001005
0.003901	-0.012062	-0.014917	0.044989	-0.002211
-0.005862	-0.013523	-0.017030	0.056468	-0.001007
0.001255	0.009745	0.008552	0.012146	0.002615
0.004809	-0.004445	-0.009432	0.002534	-0.008475
-0.006716	0.009831	0.017905	-0.040242	0.005255
-0.003349	0.007481	0.004529	-0.046726	0.005428
0.003839	0.007638	0.005724	-0.062706	-0.001003
-0.001938	-0.015060	-0.025543	0.000000	-0.001205
-0.001567	0.013243	0.019508	0.000000	0.011388
0.004341	0.014024	0.051560	-0.005669	0.007520
-0.000941	-0.005356	-0.010574	0.047240	0.010785
-0.002217	0.006023	0.008031	-0.057079	0.003893
-0.001318	0.006953	0.007112	-0.031865	0.016571
-0.005336	0.000681	0.004326	-0.039344	0.000764
0.000349	-0.005083	-0.003502	0.014901	-0.004210
-0.002590	-0.001218	-0.004813	-0.001801	-0.000767
0.000185	0.003706	0.006009	-0.048539	0.005168
0.000198	-0.002013	0.003014	0.094455	0.004191
0.002469	0.005931	0.011454	-0.123192	0.001520
0.005025	0.001359	0.003034	0.006431	-0.003613
-0.003700	0.003052	-0.001097	-0.003696	-0.000191
0.003085	-0.009298	-0.013430	0.016853	0.005132
-0.001543	-0.002586	-0.007660	-0.011405	0.009997
0.002198	-0.000533	-0.005515	0.000784	0.003934
0.002117	-0.008973	-0.009155	0.006913	0.005407
0.000848	-0.001558	-0.009848	0.006151	-0.005407
-0.002010	0.003689	0.006421	-0.043875	-0.010902
0.001653	0.010890	0.013454	-0.044718	0.010902
0.000561	0.000000	0.013454	0.000000	0.000000
0.010601	0.000000	0.013454	0.000000	0.000000
-0.006037	0.000000	-0.013282	0.000000	0.000000
-0.000567	-0.000686	0.002691	-0.008684	-0.011270
-0.002896	-0.007325	-0.007597	0.038327	-0.010253
-0.000549	0.004615	0.003943	-0.029701	-0.000382
-0.001284	-0.010565	-0.007971	0.125362	0.000382
0.005101	0.000193	0.012005	-0.029266	0.002478
-0.003325	0.009511	0.011216	-0.005016	0.000951
0.003416	-0.017692	-0.010614	0.065606	-0.009939
-0.000976	0.004583	0.011211	-0.082235	-0.001153
-0.000534	0.007797	0.002474	0.035378	-0.007335
0.002412	0.011184	0.013953	-0.053127	0.016713
-0.000637	0.000760	0.009422	-0.052210	0.000190
0.001349	-0.006576	0.003760	-0.002361	0.001713
-0.001557	0.002712	0.004401	0.069072	0.001330
0.003267	-0.004224	-0.007485	0.008622	-0.008965
-0.002246	-0.005858	0.003333	0.025003	0.007064
0.000198	0.005226	0.028866	-0.039712	-0.005915
0.003129	-0.003975	0.000823	0.036025	-0.011163
-0.001281	-0.007435	-0.002257	0.032494	-0.008162
-0.003096	-0.000989	-0.001801	0.021581	0.010095
0.001159	0.002268	-0.005557	0.000000	-0.000386
0.005183	-0.007793	-0.007873	0.000000	-0.005814
-0.003320	0.009437	0.025450	-0.073308	0.013897
0.002393	0.005589	0.018372	-0.008596	-0.009243
-0.004342	0.000000	0.000000	-0.009273	0.000000
0.001004	0.000000	-0.013613	0.150229	0.000000
-0.004969	0.017272	0.011371	-0.110161	0.007350
0.003846	-0.002210	-0.013793	-0.004062	0.007870
-0.000592	-0.005092	0.001257	0.029225	0.002864
-0.005987	0.006477	0.019731	-0.059002	-0.001717
-0.000024	0.006645	-0.001418	0.009431	0.008368
0.008406	0.003734	-0.000389	-0.057800	0.004912
-0.008930	-0.002018	-0.008056	0.025508	-0.004155
0.000863	-0.005828	0.002152	-0.002790	0.006038
-0.003224	-0.001899	-0.011676	0.044425	-0.010970
0.001433	-0.002095	-0.008568	0.004426	-0.003048
-0.003905	-0.008754	-0.008784	0.054871	-0.003823
-0.001360	0.004532	0.007889	-0.056895	0.001340
0.004391	-0.001199	0.000557	-0.049121	-0.002106
-0.001392	-0.006366	0.003351	0.029359	0.006304
-0.001172	-0.012164	-0.019763	0.032372	-0.006304
0.000627	0.001733	0.001932	-0.014638	-0.003263
-0.001189	-0.008337	-0.002553	0.031760	-0.000385
-0.007536	0.008750	0.012523	0.000000	0.004223
0.005519	0.000000	0.000000	0.000000	0.000000
-0.003530	0.000000	0.000000	0.000000	0.000000
0.001909	0.000000	-0.009756	0.145491	0.000000
0.001253	-0.006334	-0.009322	-0.016401	-0.002511
-0.003014	-0.007532	-0.010790	0.113590	-0.003681
0.000245	0.001584	0.001058	-0.056469	-0.000971
0.008458	0.001338	-0.001720	-0.057456	0.005039
-0.001670	-0.016983	-0.017777	0.080348	-0.003486
0.002917	-0.016585	-0.021125	0.068578	-0.017810
-0.000796	-0.030015	-0.026987	0.188645	-0.005346
0.003240	0.026846	0.018351	-0.144921	0.003963
0.006232	-0.011587	-0.017649	0.002481	-0.004559
-0.003833	-0.010605	-0.018645	0.024516	-0.004180
0.003614	-0.015619	-0.017765	0.108361	0.006165
-0.004227	0.005443	0.019840	-0.012057	0.002574
-0.004358	-0.013862	-0.012411	0.043216	-0.010936
0.008086	0.019427	0.023050	-0.072286	0.018422
0.000887	-0.021830	-0.023248	0.116878	-0.018022
0.005439	0.002116	-0.000920	-0.060643	0.003392
-0.004399	0.025183	0.020697	-0.087397	0.006551
0.004307	0.006294	0.002903	-0.009784	-0.001188
0.004903	-0.030113	-0.030478	0.125871	-0.003175
-0.004809	-0.034502	-0.034522	0.100162	-0.001989
0.000205	0.017736	0.016342	-0.048608	0.004768
-0.000397	0.031785	0.033076	-0.103546	0.011233
0.007448	-0.003103	-0.015129	0.013862	-0.000588
-0.000400	-0.012773	-0.007641	0.028892	-0.001177
-0.002571	-0.027403	-0.020773	0.063169	-0.011253
0.006076	-0.043960	-0.045084	0.177113	-0.015405
-0.000605	-0.001396	-0.006682	0.002613	-0.006473
0.004372	-0.055888	-0.052092	0.128528	-0.008559
-0.002069	0.006836	0.014468	0.010183	-0.008220
0.000421	0.041089	0.057121	0.009112	0.012917
0.002840	0.025143	0.026748	-0.059612	-0.000204
-0.002756	-0.047415	-0.040491	0.069779	-0.011063
0.003586	-0.050750	-0.033360	0.098059	-0.009106
-0.002583	-0.009676	-0.012001	0.043771	0.004356
0.005940	-0.021182	-0.028657	0.099607	-0.018805
0.003311	0.048766	0.041145	-0.150941	0.008402
-0.012164	0.012705	0.029657	-0.057405	-0.002933
0.009298	0.045291	0.040635	-0.128791	0.012301
0.004489	-0.005201	-0.015844	-0.016888	-0.002282
-0.003323	0.015498	0.021423	0.000000	-0.016543
0.001133	-0.048667	-0.062913	0.000000	-0.016392
-0.002489	0.007636	-0.019563	0.013144	-0.012310
-0.004587	-0.019599	-0.014944	0.084454	-0.023303
-0.005451	0.033126	0.039456	-0.053212	0.014135
0.001796	-0.008899	-0.006077	0.015060	-0.013023
-0.003834	0.035061	0.034937	0.031620	0.007305
-0.006788	0.019130	0.019050	-0.074105	-0.002429
0.002784	-0.023597	-0.019415	0.034517	-0.003766
0.001317	0.011798	0.012804	-0.016613	-0.001332
-0.001041	-0.023832	-0.019525	-0.018822	-0.014099
-0.001092	0.036810	0.034912	-0.142963	0.033684
0.000761	0.000578	0.003367	-0.047049	0.005650
-0.006878	0.022109	0.023289	-0.128359	0.002597
0.003968	-0.013166	-0.001227	0.053846	-0.010210
0.000962	-0.000939	0.004351	-0.046492	0.013662
-0.006345	0.015888	0.008226	-0.074805	0.006227
0.003809	-0.010176	-0.018096	0.079390	-0.009030
-0.001317	0.000000	0.000000	0.029127	0.000000
0.006113	0.000000	0.007586	-0.115537	0.000000
-0.002911	-0.040287	-0.021795	0.206014	-0.017944
0.006713	-0.015254	-0.019737	0.121626	-0.007313
0.001103	0.004267	0.005268	-0.024885	0.002665
0.000064	-0.011037	-0.017275	0.008057	-0.014524
0.006412	-0.037108	-0.031142	0.144989	-0.017254
-0.000853	-0.000422	0.001768	0.025041	-0.002981
-0.001487	-0.003956	-0.009662	-0.001079	-0.004373
-0.000393	0.023701	0.021860	-0.097287	-0.003466
0.002314	-0.010968	-0.010233	0.025786	0.007150
0.002173	0.027460	0.031631	-0.094668	0.016412
-0.000707	0.008395	0.003450	-0.093881	0.014366
0.004264	-0.030332	-0.021802	0.085487	-0.014592
-0.007972	-0.019005	-0.021513	0.134825	-0.009087
0.001121	0.009016	0.004612	-0.099923	-0.013556
0.002963	-0.004759	0.001818	0.008699	0.008064
0.000635	-0.040485	-0.049598	0.139303	-0.012468
0.001636	-0.013518	-0.013936	0.022059	-0.016870
-0.000408	0.012146	0.002989	-0.032127	0.006829
-0.004036	-0.031768	-0.044904	0.078961	-0.008011
0.008426	-0.018434	-0.020414	0.011601	-0.004743
-0.002666	0.006814	0.011983	-0.040300	0.010875
0.000553	0.040924	0.040083	-0.129328	0.004223
0.001706	0.014592	0.003799	-0.031328	0.000936
0.001370	-0.048614	-0.055909	0.000000	-0.020800
-0.002724	0.020109	0.025025	0.000000	-0.000478
0.005537	0.027992	0.028833	-0.049010	0.016118
-0.002117	-0.006397	-0.010590	0.055457	0.005861
-0.003253	-0.017286	-0.025580	-0.019926	0.006292
0.005603	-0.008664	0.014582	0.072120	-0.017102
-0.008891	-0.013420	-0.011145	-0.039702	-0.000473
0.008296	0.003185	0.010748	-0.018179	0.000000
-0.004834	0.009282	0.014129	-0.024586	0.018504
0.000161	0.045566	0.056388	-0.126256	0.010848
-0.002372	-0.005530	-0.006410	0.021675	0.003666
-0.000936	0.049304	0.057239	-0.065513	0.023956
0.000345	-0.017734	-0.011828	0.027978	0.005123
-0.000374	0.027468	0.037527	-0.034799	-0.003338
-0.000325	-0.009685	-0.016788	0.048234	0.000223
-0.002914	0.000799	0.006114	-0.011158	0.000891
0.001683	-0.003611	0.008366	-0.041356	0.013052
0.000334	-0.027568	-0.035525	0.032112	-0.018410
0.005506	0.023871	0.016123	-0.041560	0.007138
-0.004562	-0.012901	-0.015752	-0.031497	-0.010502
0.007197	0.009679	0.010932	-0.003169	-0.010159
-0.007318	-0.038528	-0.031628	0.073565	-0.010952
0.001149	0.016830	0.012593	-0.060730	0.003892
0.003505	0.009201	0.011730	0.000000	-0.008952
-0.003922	-0.010626	-0.013948	0.000000	0.009866
-0.003866	0.035514	0.050467	-0.067041	0.002964
-0.000281	0.001110	0.012233	-0.038197	0.009741
0.004065	-0.010279	-0.013457	0.016622	0.002027
0.006850	-0.005473	-0.010165	0.013508	-0.011995
0.002257	-0.011508	-0.024822	0.068063	-0.009609
-0.006491	-0.004720	-0.006303	0.024760	-0.009238
0.003393	0.017135	0.005173	-0.062056	-0.006985
-0.000174	-0.013704	-0.013775	0.041291	0.002334
-0.004877	0.005865	-0.010283	-0.062687	0.013889
0.004399	0.009454	0.025711	-0.027135	0.000000
-0.001691	0.005946	0.012093	-0.035581	0.002296
-0.002946	-0.004749	-0.011632	-0.010446	-0.004598
0.001280	-0.000391	0.012817	-0.075052	-0.004619
0.006290	0.022958	0.023419	-0.060854	0.022884
-0.001356	-0.003538	0.003658	-0.036122	0.002260
-0.004760	-0.012775	-0.015453	0.058776	0.002255
-0.009650	-0.012498	-0.003123	0.027433	-0.006780
-0.002944	0.017821	0.013723	-0.061533	0.020203
0.002609	0.009893	0.021590	-0.001662	0.008850
0.005094	-0.003830	-0.000124	0.019199	-0.002205
0.004550	-0.003628	-0.005092	-0.000645	0.008791
0.008052	-0.019175	-0.030058	0.083050	-0.011001
-0.006759	-0.006598	-0.022017	0.030974	-0.002215
0.001586	-0.004009	-0.003996	-0.006016	-0.008909
0.003165	-0.004698	-0.002221	0.046853	-0.011701
-0.002682	-0.020032	-0.034118	0.079274	-0.011382
-0.006865	-0.002265	-0.002080	0.010642	-0.000687
0.006182	0.012633	0.012534	-0.047091	-0.000917
-0.000031	-0.010012	-0.015880	0.010726	-0.011068
0.000510	-0.014642	-0.027390	0.019573	-0.001624
-0.000108	0.026941	0.034805	-0.051276	0.002783
0.000840	-0.019082	-0.018668	0.044936	0.005312
0.005891	-0.018983	-0.022018	0.073123	-0.013451
-0.002897	0.001615	-0.002773	0.044802	-0.003508
0.001283	0.012547	0.011917	-0.100101	0.003508
-0.007337	0.012010	0.012938	-0.028840	-0.002104
0.000585	0.001320	0.000821	-0.007629	0.000702
0.001380	0.000000	0.000821	0.000000	0.000000
0.003004	0.000000	0.000821	0.000000	0.000000
-0.001436	0.000000	-0.029603	0.000000	0.000000
-0.003077	0.018422	0.011479	-0.004387	-0.000239
0.000904	0.010152	0.005758	0.000000	-0.005982
-0.008619	0.017384	0.022251	0.000000	0.014533
0.015638	-0.001148	0.005978	-0.039021	0.005896
-0.007651	-0.000874	-0.010498	0.000294	-0.001883
0.001697	-0.011057	-0.012235	0.004302	0.000706
0.006217	-0.008272	-0.002153	0.019611	-0.010888
-0.008686	0.002341	0.005327	-0.047041	0.002377
0.000413	0.010142	0.012644	-0.082930	-0.002377
-0.005651	-0.006513	-0.002543	0.022621	0.010417
0.000807	-0.000684	-0.004717	0.022363	-0.003303
0.002489	-0.014758	-0.012780	0.040350	0.002124
0.001514	-0.001544	-0.008673	-0.059771	-0.002597
-0.002395	-0.015891	-0.016668	0.064793	-0.023198
-0.002121	-0.011054	-0.013852	0.069398	-0.003393
0.006482	-0.011151	-0.010022	0.040699	-0.001701
-0.000160	-0.015834	-0.015579	0.057036	-0.002923
0.000678	-0.015288	-0.009588	-0.022167	-0.001464
0.002883	-0.005120	-0.000641	0.012747	-0.018987
-0.002201	-0.034699	-0.025975	0.137431	-0.004491
0.005551	0.002640	-0.008985	0.004903	0.002996
0.001705	-0.001778	-0.013727	0.042111	-0.004247
0.009473	0.026876	0.030296	-0.141867	0.012194
-0.008207	-0.003163	-0.011256	0.006253	-0.002476
0.003676	0.033627	0.043612	-0.070515	0.004947
0.000154	-0.027284	-0.019132	0.000000	-0.017422
-0.010594	0.024379	0.019756	0.000000	0.000251
0.003303	-0.022459	-0.021806	0.039314	-0.021053
-0.001124	0.000611	0.010734	-0.020580	-0.008495
-0.005029	-0.005600	-0.014498	0.040903	0.000775
0.001705	0.024862	0.025048	-0.074603	-0.004142
-0.003992	-0.014578	-0.002686	0.041383	-0.012792
0.002163	-0.001467	0.024662	0.008644	-0.003158
-0.004700	0.000305	-0.016077	-0.021217	0.013873
-0.007436	0.022043	0.023889	-0.051473	0.002077
-0.005046	0.009998	0.008866	-0.046988	0.003108
0.003104	-0.019276	0.000116	0.033753	-0.010659
-0.004259	0.007869	-0.004612	-0.007449	-0.006293
-0.011089	0.010763	-0.003372	-0.028877	0.008642
0.008637	-0.006811	-0.001599	0.023535	-0.014975
-0.008477	-0.021931	-0.017150	0.111344	-0.004244
0.005623	-0.007817	-0.002737	0.014482	0.006095
-0.006188	-0.006533	-0.006035	-0.026146	0.009728
-0.002216	0.023723	0.030741	-0.090812	-0.014229
0.004750	0.007929	0.002718	-0.020955	-0.017671
-0.001245	-0.016252	-0.023977	0.038286	-0.001352
0.009152	-0.017194	-0.015711	0.014254	-0.002166
-0.000623	-0.002276	-0.004432	-0.058549	-0.000271
-0.002092	-0.018107	-0.013675	0.043025	-0.012551
-0.001285	-0.016052	-0.020998	0.054758	-0.009657
0.002793	0.004849	0.005933	-0.002901	0.001108
0.003535	-0.049181	-0.041095	0.112871	0.004972
-0.001879	0.059038	0.051974	-0.133192	0.048147
-0.005156	0.032421	0.034003	0.035632	0.017183
-0.009284	0.032908	0.033286	0.140541	0.032507
-0.002168	0.006694	0.006859	-0.027411	0.005731
0.007892	0.004819	0.011004	-0.031760	0.038026
0.001022	0.000080	0.002463	-0.024812	-0.002634
-0.002618	0.025018	0.022824	-0.117684	0.015231
0.007527	-0.030985	-0.030683	0.102703	-0.017873
-0.002680	0.004983	-0.005571	-0.023206	-0.011852
0.002027	0.008233	0.009929	-0.057001	0.005339
-0.009637	-0.017017	-0.018217	0.007406	-0.015364
0.006765	-0.005539	-0.008264	-0.022272	-0.007400
-0.002410	-0.026006	-0.022867	0.078785	-0.029395
-0.002663	0.019595	0.015803	-0.066672	0.001783
-0.004487	0.018446	0.026266	-0.040675	0.027365
0.009248	0.004705	0.006764	0.001083	0.010347
-0.007366	0.011417	0.012312	-0.059475	0.001225
0.001557	0.031331	0.036474	-0.062245	0.022750
-0.004060	-0.017170	-0.013882	0.002904	-0.009135
0.003554	-0.001915	-0.007282	-0.079008	-0.004356
0.003455	-0.015161	-0.011343	0.044949	-0.013675
0.000374	0.001261	0.000144	-0.070599	0.015372
0.001952	0.010787	0.008879	-0.089159	0.011795
-0.002441	0.017358	0.026828	-0.093316	-0.005038
0.003987	-0.015930	-0.015604	0.050777	-0.010395
-0.010263	0.008858	0.010927	-0.047795	-0.008297
0.001887	0.000000	0.010927	0.000000	0.000000
-0.002836	0.000000	0.010927	0.000000	0.000000
0.004312	0.000000	-0.000633	0.000000	0.000000
0.006556	0.012379	0.008693	-0.030026	0.009588
0.001459	-0.017164	-0.021946	0.033414	-0.016032
0.000780	-0.007414	-0.014126	0.000668	-0.005985
-0.005242	0.017951	0.035317	-0.059308	0.001000
0.006485	-0.003177	0.012946	-0.004749	0.003990
-0.003655	-0.000458	-0.008650	-0.008982	-0.007494
0.004929	-0.011760	-0.017298	0.041158	-0.018730
-0.007319	0.018513	0.020291	-0.070493	0.016471
0.001048	0.000000	0.000000	-0.001527	0.000000
0.003446	0.000000	0.010209	0.013337	0.000000
-0.014734	-0.003375	0.006902	0.012485	-0.016947
0.004121	-0.016158	-0.016475	0.131974	0.003819
-0.001154	0.010255	0.013525	-0.084699	0.002538
-0.000763	0.004524	-0.003549	0.001247	-0.006612
0.002477	0.003130	-0.000617	-0.019267	-0.010517
0.005088	-0.006245	-0.009161	-0.024843	0.007194
0.001219	0.009041	0.007148	-0.046287	-0.014441
0.001264	0.009404	0.006329	-0.016460	-0.010706
-0.002806	-0.026959	-0.020540	0.143773	-0.014545
0.008356	0.007658	0.005879	-0.039887	-0.002133
-0.007300	-0.008902	-0.010583	0.083849	-0.012086
0.001534	0.013625	0.010626	-0.059827	0.001080
-0.002571	-0.002660	-0.000147	0.058796	-0.009764
0.001894	0.000000	0.000000	0.008495	0.000000
-0.003446	0.000000	0.009501	-0.110726	0.000000
0.007783	0.019717	0.024957	-0.011760	0.020343
0.008511	0.002869	0.006347	-0.037657	-0.015757
-0.013856	-0.008731	-0.014149	0.011250	0.005369
0.005618	0.019860	0.026107	-0.015740	0.008797
-0.005735	-0.003299	-0.006749	0.027000	-0.024175
0.001250	0.002645	-0.002818	-0.011854	0.022050
0.018414	-0.005419	-0.006518	0.031924	-0.018522
-0.005800	0.011266	0.012248	-0.060520	0.007557
-0.005053	-0.005242	-0.005404	0.034245	-0.029470
0.003025	-0.003907	-0.007279	-0.030491	-0.009460
0.006387	0.008980	0.017854	-0.043509	-0.012094
0.000824	0.002695	0.009537	-0.034490	0.006206
0.002057	-0.006558	0.000783	0.001316	-0.010459
-0.001333	0.004537	0.006431	-0.014005	0.010741
0.007379	0.008989	0.014341	0.029809	0.022242
-0.000572	0.003954	0.003575	-0.050065	0.019873
0.003474	-0.018109	-0.021138	0.077075	-0.004322
-0.011029	0.006899	0.006471	-0.108547	0.002433
0.007602	-0.017508	-0.012906	0.099983	-0.004873
-0.002822	-0.006627	-0.009414	0.012674	0.007839
0.003550	0.001722	-0.006226	-0.006487	-0.006483
-0.002197	-0.006462	-0.001555	-0.012560	0.043226
-0.004207	0.006437	0.000661	-0.047024	0.003368
0.003765	-0.009038	-0.004548	0.082391	-0.020118
-0.000086	-0.016836	-0.022817	0.039969	-0.009547
0.001414	0.010789	0.014758	-0.048024	0.015336
0.003685	0.004457	-0.001410	-0.019670	0.022828
-0.001679	-0.000820	0.001611	-0.037697	-0.010571
-0.007916	0.013167	0.026170	-0.003656	0.004397
-0.003335	-0.000295	0.002882	0.000153	-0.001808
-0.001583	-0.004650	-0.001937	0.009315	-0.003367
-0.001554	-0.006408	-0.000888	0.004826	-0.020706
-0.001753	0.007246	0.007309	-0.059716	-0.004246
-0.009737	0.016981	0.023503	-0.007051	-0.003730
-0.013954	-0.006100	0.003999	0.002570	0.018514
0.011777	-0.006211	-0.002149	0.017807	0.013018
-0.002682	-0.005041	-0.010977	-0.004105	0.012084
-0.001958	0.004084	0.002945	-0.026942	-0.004354
0.006455	-0.007120	-0.008031	0.032465	0.013259
-0.006599	0.008715	0.008045	-0.036373	-0.004315
0.003260	0.001665	-0.001257	-0.032282	-0.007917
0.002009	0.015323	0.009439	-0.031386	0.026068
0.003300	-0.004444	-0.007816	-0.005756	-0.012316
0.003221	0.004251	0.010001	0.020202	0.026702
-0.001716	-0.002848	-0.003487	-0.009588	-0.009153
-0.002978	0.001015	0.004200	-0.016461	0.006934
0.001960	0.003808	0.012733	0.017902	0.024139
0.005725	-0.014197	-0.017337	0.035316	0.032005
-0.005070	0.000415	0.005036	0.117394	-0.009141
0.002194	0.005084	-0.011312	-0.060384	0.004464
-0.006404	-0.012355	-0.016889	0.155366	-0.011316
0.006724	0.006172	0.011878	-0.009080	-0.010966
-0.010530	0.012665	0.006204	-0.122155	-0.022053
0.006267	0.006943	0.009746	-0.034958	0.021094
-0.005558	0.002129	0.011799	-0.008104	0.010739
0.005358	-0.001171	0.003334	0.032287	0.014375
-0.003899	0.013566	0.015074	-0.004884	0.018774
-0.003021	0.002239	0.001728	-0.041853	-0.010619
0.000112	0.005822	0.003931	-0.044704	0.000000
0.001219	-0.004998	-0.006885	0.009777	0.001623
0.003083	-0.007888	-0.010714	0.022906	0.006467
-0.007084	0.001445	0.009647	-0.025835	0.008253
0.000587	0.000568	0.001925	-0.047888	0.003874
-0.002017	0.000000	0.000000	0.045347	0.000000
0.001373	0.000000	-0.013868	0.035333	0.000000
-0.000608	0.006918	0.008459	-0.053191	0.004083
0.006056	-0.001999	-0.002100	-0.034197	-0.002948
-0.004668	-0.008829	-0.005734	0.018649	0.003853
-0.004447	0.010352	0.004056	-0.005041	0.003162
0.000696	0.000000	-0.002662	0.015221	0.024280
0.003633	0.013630	0.010294	0.024187	0.007891
0.006386	-0.003125	-0.009943	0.017528	-0.007231
-0.000183	0.001975	0.003992	-0.024160	-0.020216
-0.008920	0.008164	0.009394	-0.015763	-0.014695
0.003764	-0.006592	-0.003187	0.055674	0.012898
-0.001477	-0.002771	-0.007591	0.005558	-0.011077
0.001805	-0.002331	-0.002548	0.008064	0.005667
0.006674	-0.001038	0.003997	-0.048429	-0.023326
-0.004989	0.005436	0.007735	0.029052	0.005998
-0.007472	0.008902	0.012644	-0.027187	0.016650
0.014054	-0.001397	-0.001765	-0.021809	0.011022
0.000482	0.005042	0.012683	-0.054442	-0.005384
0.012229	-0.013463	-0.015252	0.083230	-0.003605
-0.005390	-0.006788	-0.005851	0.096426	-0.004071
-0.000370	-0.001538	-0.004712	0.025194	-0.002724
0.005554	0.003476	0.010412	-0.027284	-0.003187
-0.000300	-0.008106	-0.006572	0.081600	-0.005716
0.000515	-0.010790	-0.011529	0.035894	-0.008983
0.006920	-0.003470	-0.004427	-0.007927	0.003003
-0.014657	-0.012485	-0.015753	0.067766	-0.009270
0.006037	0.018861	0.028877	-0.083160	-0.000932
0.001027	0.009525	0.021474	-0.018091	0.027128
-0.005812	0.015301	0.014092	-0.069520	0.026412
0.008026	-0.000913	-0.006352	0.022311	-0.001990
-0.011306	0.000445	0.007201	0.004107	0.000443
-0.000489	-0.000796	-0.004211	-0.045871	0.003093
0.000524	0.010556	0.012186	-0.109712	0.010094
-0.001797	-0.000672	-0.001992	-0.034749	-0.011198
0.005524	0.011830	0.009903	-0.023631	0.016642
0.005732	-0.006485	-0.007714	0.037806	0.012087
-0.005181	0.007974	0.011948	0.004700	0.011731
0.005751	-0.006683	-0.006215	-0.049133	-0.000212
0.003766	0.000990	-0.006567	0.051650	0.011597
-0.006338	0.000805	0.012848	0.047051	-0.000210
0.003910	0.001103	0.006311	-0.019147	-0.009057
0.007264	-0.015444	-0.016237	0.090346	0.018865
-0.001738	-0.010650	-0.021840	0.071362	0.002903
0.000369	-0.000283	0.004553	-0.042738	0.007220
-0.001700	0.002897	-0.003463	-0.034406	0.008596
0.003807	0.005068	0.008410	-0.030826	0.002646
-0.001597	-0.001686	0.005353	-0.045302	0.006483
-0.001390	0.008218	0.010777	-0.044442	-0.002224
0.004414	-0.003097	-0.003719	-0.011262	-0.008333
-0.009808	0.010441	0.013024	-0.031856	0.019002
0.008566	-0.000531	0.001615	0.022333	-0.009456
-0.004104	-0.006231	-0.015594	0.027248	-0.009342
-0.003478	0.004822	0.000813	-0.016593	0.009140
0.006612	0.012114	0.014233	-0.015662	0.001616
-0.006932	-0.008052	-0.005712	0.060717	-0.010348
-0.003603	0.000760	-0.001756	0.009235	-0.001837
0.001866	0.005989	0.002326	-0.048294	-0.001022
0.004125	0.000412	0.002261	-0.028333	-0.010693
-0.003444	0.005473	-0.005523	0.004192	-0.004974
0.002943	-0.013302	-0.014804	0.111369	-0.009394
0.009476	0.003635	0.003901	-0.008607	-0.000420
-0.009963	-0.006289	-0.012810	0.043833	0.009398
0.003659	-0.004493	-0.006621	0.057537	0.003113
0.001226	0.002550	0.008477	-0.065844	-0.004153
-0.001777	0.014573	0.019258	-0.121453	0.012818
0.002829	0.001437	0.005900	-0.021392	0.005122
0.007974	-0.004201	-0.000539	-0.028857	-0.010891
-0.005122	-0.002107	-0.000812	-0.007551	0.007000
0.002657	-0.004251	0.001006	0.011431	0.001025
-0.002590	0.015401	0.014154	-0.035986	0.002865
0.008287	-0.007077	-0.016088	0.037359	0.001021
-0.008066	0.002987	0.008189	-0.001373	-0.007377
-0.001719	-0.003147	-0.004517	-0.020314	-0.004122
0.004435	-0.002561	-0.005554	0.014175	-0.026155
-0.003489	-0.001650	-0.004663	-0.013219	0.003598
0.004532	0.004531	0.001301	-0.047060	0.004216
0.000369	-0.010144	-0.013650	0.081295	-0.007178
0.003915	-0.000946	0.000459	-0.007907	0.006336
-0.003447	0.003756	0.002065	-0.052257	-0.020632
0.002792	0.000092	0.003247	-0.003010	-0.002582
-0.000196	-0.003456	-0.004239	-0.003282	-0.017607
0.006451	0.004881	0.004407	-0.034178	-0.003515
0.000304	0.009850	0.008295	-0.015289	-0.002865
-0.004406	0.003405	0.008115	-0.082487	0.007257
-0.002307	0.002648	0.001696	0.041662	-0.001535
0.000974	0.003813	0.005483	0.001869	-0.002417
0.006446	0.000855	-0.003335	0.001220	0.000220
-0.001071	0.000000	-0.003335	0.000000	0.000000
-0.001241	0.000000	-0.003335	0.000000	0.000000
-0.002314	0.000000	-0.000416	0.000000	0.000000
0.002150	0.002890	0.003023	-0.001667	0.011369
0.001108	0.001453	-0.000112	0.000000	-0.004357
0.005872	0.007411	0.009081	0.000000	0.011074
0.003236	0.000687	0.001838	0.035622	0.010739
0.005136	-0.001796	0.003046	-0.026580	-0.002995
0.000608	-0.007173	-0.004368	-0.010195	-0.001501
0.010906	0.004728	0.005499	-0.036066	-0.003870
0.002003	-0.006227	-0.006157	0.035998	-0.019579
-0.005326	-0.003746	-0.006753	0.065471	-0.009713
0.004876	-0.002137	-0.008452	-0.025885	-0.001110
-0.006170	0.004786	0.013041	-0.065713	0.005536
-0.003371	-0.001189	0.003487	-0.023685	0.005945
-0.008844	0.007111	0.007900	-0.086836	0.001536
-0.008543	0.006707	0.005102	0.059283	0.000219
0.022440	-0.004170	-0.008628	0.051726	0.000876
0.000953	0.002641	-0.002713	-0.024172	0.007200
0.002732	-0.007655	-0.007944	0.037590	0.004338
-0.011881	-0.003580	-0.002134	0.050176	0.001298
0.000296	-0.003436	-0.004012	0.047093	0.014593
0.010626	0.000337	-0.007881	-0.007634	-0.003842
-0.010587	0.004734	0.009910	0.006823	0.002136
0.002661	-0.012748	-0.013215	0.102599	0.022369
0.008142	-0.004726	-0.006998	-0.023123	-0.005860
-0.005083	-0.002120	-0.012707	0.018948	-0.001470
0.006140	0.002098	0.005237	-0.035857	-0.003158
-0.003572	0.001798	0.000080	-0.056659	-0.006347
0.000855	-0.003211	-0.001971	-0.008157	0.000000
0.010389	0.004165	0.015541	-0.047044	-0.008097
-0.001702	0.007174	0.014678	-0.070309	-0.006439
0.001485	-0.006675	-0.010253	0.000000	-0.003019
0.015427	-0.002023	0.003808	0.091513	-0.005414
-0.005026	-0.004172	-0.017689	-0.064872	0.001302
-0.003898	0.007805	0.011242	-0.029386	-0.004129
0.002807	-0.000884	0.000031	0.035052	0.001523
0.005337	0.012041	0.011880	-0.013432	-0.004577
-0.008210	-0.004178	-0.007238	-0.024444	0.007833
0.010285	0.016231	0.024968	-0.034087	0.011421
-0.013894	-0.000133	-0.005929	0.114673	0.000428
0.007515	0.002058	0.004579	0.049439	0.003208
0.010241	-0.006097	-0.004176	0.029605	-0.012028
-0.013053	0.002377	0.003888	-0.040654	-0.002813
0.005320	0.001862	-0.001740	-0.047235	0.004756
0.003687	-0.005262	-0.005833	0.023414	-0.006708
-0.002662	0.009923	0.000494	-0.017967	0.010367
-0.012406	0.000683	-0.009003	-0.025185	-0.000860
0.004899	-0.003309	0.000791	0.010283	0.015789
-0.005659	0.007486	0.012474	-0.036326	-0.006797
0.014193	-0.002636	-0.005529	0.009394	-0.024160
-0.003476	0.001472	-0.000107	-0.026346	-0.014294
-0.013507	-0.002595	0.002483	0.034569	-0.002661
-0.009616	0.000726	0.001595	-0.017824	0.004432
0.007263	-0.022269	-0.023598	0.262635	-0.003544
-0.003128	0.004982	0.007740	-0.002494	-0.004225
-0.001807	-0.012275	-0.011797	0.077748	-0.001115
-0.000433	0.003619	0.005733	-0.065604	0.011312
0.004121	0.006280	0.011782	-0.117416	-0.000441
0.007118	-0.013304	-0.019343	0.079934	0.001103
-0.003546	0.004492	-0.001654	-0.081765	0.006591
0.007032	-0.019174	-0.016844	0.217820	-0.002411
0.002880	-0.003537	0.004512	-0.023187	0.001097
-0.012476	-0.002109	-0.001610	0.019901	-0.002854
-0.004499	0.014788	0.014070	-0.123549	-0.000660
0.001609	-0.003688	-0.007604	-0.021113	0.001319
0.003827	0.011228	0.012023	-0.087167	0.020444
0.001142	0.001383	-0.002806	0.013741	-0.000646
0.006827	-0.006160	-0.008703	0.000297	-0.003453
0.001620	0.005684	0.005365	-0.055053	0.004529
-0.013553	0.012370	0.012077	-0.100394	0.025286
0.004409	0.003376	0.001545	-0.045798	0.006483
0.013000	-0.001765	-0.002182	0.012042	-0.001669
-0.002185	-0.000917	-0.011956	-0.018154	-0.007125
-0.005398	0.004688	0.007688	-0.088944	-0.002316
0.003984	0.000000	0.007688	0.000000	0.000000
0.000960	0.000000	0.007688	0.000000	0.000000
-0.006976	0.000000	0.007369	-0.053963	0.000000
-0.010083	-0.006755	-0.001745	0.034589	0.003928
0.000670	0.004471	-0.008825	0.022173	-0.004343
0.004281	0.007033	-0.002611	0.012534	-0.005403
0.000471	0.001960	0.003296	-0.023269	0.004781
-0.007759	0.005003	0.017320	0.054483	0.001244
0.000310	-0.006389	-0.004855	0.005541	0.002276
-0.000388	0.007002	0.005564	-0.061546	-0.004142
-0.005001	-0.000405	0.004070	-0.022005	-0.001038
0.009884	0.000416	-0.002399	-0.002525	0.009304
0.001866	0.000842	0.001204	0.006521	0.001234
-0.011620	-0.011253	-0.007916	0.129062	0.002669
0.007010	-0.001106	-0.005270	-0.027179	0.000000
-0.003523	-0.006615	-0.009436	0.078677	-0.004108
-0.001938	0.000000	0.000000	0.037103	0.000000
0.008625	0.000000	0.014175	-0.135656	0.000000
-0.006184	0.004892	-0.010542	-0.033984	0.000622
0.002331	-0.011733	-0.008776	0.134815	0.014401
-0.001894	-0.003949	-0.003780	-0.008278	0.020819
0.006720	-0.023209	-0.017309	0.215822	0.000600
-0.010673	0.013447	0.024154	-0.143039	-0.005613
0.006599	-0.009428	-0.009861	0.078457	0.008807
-0.003239	0.009226	0.009365	-0.039541	0.006555
0.001794	-0.002698	-0.003097	0.007847	-0.006754
-0.004381	-0.008774	-0.016601	0.090962	-0.009815
0.000482	0.002586	0.005478	-0.095707	0.009615
0.006112	0.012919	0.017542	-0.099900	0.015431
-0.000544	-0.009685	-0.009867	0.054125	0.000785
-0.000225	0.000609	0.006007	-0.042580	0.001176
0.004646	-0.000564	-0.002373	-0.001935	0.005861
0.008833	-0.002464	-0.002904	-0.017094	-0.004490
-0.002892	0.004584	0.002228	-0.027024	-0.007069
0.011631	0.003441	0.004881	-0.045030	-0.001775
-0.007028	-0.005155	-0.001923	0.028766	0.012554
-0.000382	0.000000	0.000000	0.000000	0.000000
0.002575	0.000000	0.002305	0.000000	0.000000
-0.003170	0.000023	0.002186	0.011621	0.003859
0.006607	0.002845	-0.001305	-0.007711	0.000000
-0.000088	0.004275	0.005914	-0.070527	0.003076
-0.004361	0.008317	0.010748	-0.018747	-0.001537
-0.003282	0.002935	0.000566	-0.013091	-0.004046
-0.000047	-0.003402	-0.000850	0.012058	0.008841
0.012181	-0.000758	0.000403	-0.058436	-0.005372
-0.009805	-0.000468	-0.003072	-0.028444	0.000961
-0.003005	-0.011394	-0.012073	0.117808	0.004793
0.010214	0.005713	0.002812	-0.071343	-0.015615
-0.005254	0.007263	0.000902	-0.053629	0.006970
0.002243	0.000490	-0.000710	0.015767	0.007688
0.002918	0.002778	-0.005667	-0.004180	-0.009812
-0.006356	-0.000799	0.000459	-0.008112	-0.003292
-0.004433	-0.007513	-0.010167	0.045409	0.001744
-0.001804	0.004065	0.002963	-0.007596	-0.008557
0.002887	0.003671	0.006182	-0.003783	-0.009814
-0.000200	-0.002023	-0.001965	-0.001386	0.004133
0.000579	0.005459	0.007806	-0.004976	0.004116
-0.011284	-0.001395	-0.003700	-0.001762	0.000000
0.008143	-0.010762	-0.006847	0.040328	-0.013193
-0.002225	-0.008865	-0.009528	0.014992	-0.000198
0.007874	-0.003918	-0.008975	0.000278	-0.006165
-0.005738	-0.000931	0.002757	0.020094	0.002391
0.007224	-0.007431	-0.012291	0.084800	0.002187
0.003081	-0.002818	-0.002330	-0.032118	-0.002784
-0.002379	0.005195	0.002534	-0.161774	-0.001594
0.003365	0.002758	0.000995	-0.072140	0.003186
-0.000317	-0.007586	-0.007750	0.082872	-0.000995
-0.000610	-0.000528	0.003258	0.019651	0.010492
0.000367	0.003413	-0.000374	-0.023567	-0.002169
-0.000745	-0.007322	-0.016555	0.044790	0.000592
0.011337	-0.000346	0.001262	-0.035027	-0.016506
-0.007035	-0.004180	-0.002307	0.054040	0.000802
-0.007180	0.004226	0.009248	-0.003617	0.001201
-0.000942	0.008696	0.019218	-0.027519	0.017851
0.002592	-0.016353	-0.022408	0.138322	-0.000197
-0.002801	0.004634	0.007585	-0.017452	0.004316
0.004663	-0.009125	-0.009234	0.051652	0.005272
-0.011296	0.008802	0.014941	-0.055284	0.004275
0.009955	0.007211	0.007199	-0.027395	0.001937
-0.003486	0.014245	0.010477	-0.051019	-0.000581
-0.000190	-0.001268	-0.006534	-0.022308	-0.011883
0.001865	0.000589	0.018020	0.019846	-0.002158
0.002468	0.003165	-0.009181	-0.018052	0.001374
-0.000108	-0.004888	0.007219	0.030928	-0.002160
-0.002846	0.001202	0.008313	-0.038125	-0.018247
0.010195	-0.017255	-0.004367	0.099805	-0.017567
-0.008348	-0.005432	-0.002288	0.046368	0.006497
-0.007939	0.008424	0.007507	-0.044670	-0.002635
0.003941	-0.008935	-0.004901	0.030275	0.008889
-0.005680	0.003680	0.003603	-0.020017	-0.009092
0.015038	-0.006165	-0.006960	0.034661	-0.004475
-0.008058	0.011258	0.009746	-0.017117	0.007717
-0.006440	0.001952	0.001790	-0.020909	-0.002025
-0.002097	-0.000803	0.002077	-0.011932	-0.004673
0.003151	0.001698	0.000523	0.002424	-0.001223
-0.006899	0.001512	0.004676	-0.022833	-0.003677
-0.002590	0.008228	0.005631	-0.034668	0.015435
-0.004250	0.000499	0.011562	-0.017972	-0.000605
0.004709	0.000930	0.004764	-0.009643	-0.008506
0.000287	0.009543	0.009323	-0.075600	-0.000610
-0.003401	0.008095	0.003208	-0.038938	-0.000204
0.003101	0.000000	0.000000	0.000000	0.000000
0.002202	0.000000	-0.007484	0.000000	0.000000
-0.008353	0.009530	0.013193	0.000000	-0.000411
-0.000370	0.003680	0.004441	0.000000	0.006966
-0.007924	0.007101	0.007262	-0.078025	0.010763
0.001912	0.002853	0.004523	0.037105	-0.010354
-0.000070	0.000394	0.000697	0.009426	0.002650
0.008484	-0.001578	-0.005523	0.026820	-0.000814
-0.004248	-0.004485	-0.006395	0.004129	-0.007771
0.005918	0.001541	0.000122	-0.027907	-0.005146
-0.002715	0.002966	0.005606	0.009072	0.003091
0.001225	-0.002834	-0.003931	0.026579	-0.004329
-0.011432	0.000616	0.000949	0.018042	0.004124
0.011444	0.001779	0.002074	-0.025631	0.007176
-0.001816	0.007543	0.003232	-0.086580	-0.004299
-0.001000	-0.002508	-0.003277	0.078934	-0.003700
0.001291	0.006291	0.005867	-0.031024	-0.004127
-0.000576	-0.003500	0.001144	0.060049	-0.011857
-0.000688	-0.005240	-0.008416	0.047982	-0.001466
0.005731	0.002143	0.008922	-0.080145	0.004391
0.003374	-0.008093	-0.012853	0.057778	-0.008170
0.000913	0.005731	0.001712	-0.036478	0.002101
-0.008117	0.004544	0.007135	-0.040258	-0.001891
0.006693	-0.003778	-0.004560	-0.002726	-0.001684
-0.009187	0.019241	0.019692	-0.068884	0.004204
-0.004934	0.004753	0.012103	0.028410	0.006065
0.000541	0.005389	0.005240	0.044801	-0.009848
-0.001417	-0.000170	0.000301	-0.008349	-0.001686
0.001291	-0.001616	0.005098	-0.030449	0.002738
0.005294	0.000043	-0.001573	0.031336	-0.012914
-0.002377	-0.002856	0.000241	0.033348	0.000639
0.000628	-0.008057	-0.011272	0.010617	-0.012212
0.001031	-0.002822	-0.005384	0.023916	0.002368
-0.001775	-0.001166	-0.003146	0.034689	-0.002800
0.003057	-0.001448	-0.003586	0.037945	0.003874
-0.005763	0.000843	0.000404	-0.032363	-0.004953
0.001208	0.006163	0.007040	-0.027855	0.005812
0.005241	-0.008370	-0.009862	0.053969	-0.016229
0.001511	0.000217	-0.004832	-0.011617	0.005005
0.000194	-0.000433	-0.001033	-0.045926	-0.002826
0.000012	-0.011090	-0.011501	0.113821	-0.004582
-0.002603	0.004132	0.005499	-0.023645	0.003057
-0.003757	0.010137	0.003016	0.031073	0.006735
0.004926	0.002739	0.007634	-0.056129	0.008195
0.000667	-0.004014	-0.008418	-0.020121	-0.003227
-0.001168	0.010669	0.014197	0.023540	0.000215
0.004991	0.004142	0.009427	-0.040297	0.015179
0.004330	0.005376	0.005839	-0.078497	-0.002975
-0.007759	0.002075	-0.001171	-0.041155	-0.008334
0.005220	0.002429	0.008951	-0.003439	0.013005
-0.002867	-0.004907	-0.003537	0.004909	-0.001908
0.002626	0.000233	-0.003393	-0.068486	-0.005106
-0.008364	0.003555	0.006985	-0.001399	-0.006205
0.002623	0.008916	0.011203	0.003321	-0.011441
0.005274	0.003552	0.003148	-0.024998	-0.007190
-0.006912	0.001917	0.005051	0.033943	-0.003944
0.002367	-0.006831	-0.016080	0.012630	0.000000
0.000033	0.005331	-0.000467	0.019362	0.007219
-0.005258	0.001958	0.000134	-0.032165	0.012347
0.003635	-0.009304	-0.008358	0.055504	-0.003451
0.000599	-0.005835	-0.006443	0.023207	-0.008679
0.002946	0.001963	0.001436	-0.045124	-0.006340
0.003384	-0.004862	-0.008013	0.000919	-0.003295
0.002934	0.007178	-0.002976	-0.025039	-0.010395
-0.000163	-0.002507	0.000154	0.005126	-0.003117
0.000010	0.001749	0.005544	0.030467	0.000892
0.005597	-0.009859	-0.009642	0.044304	0.001336
0.011927	0.006886	0.009255	-0.021664	0.009743
-0.006989	0.003268	0.005164	-0.001051	0.010304
0.013125	-0.000695	-0.001987	-0.030557	-0.007004
-0.009001	-0.005301	-0.004107	0.029343	-0.010155
0.002552	0.001248	-0.003099	-0.019135	-0.006009
0.001614	-0.005258	-0.004560	0.017433	-0.003802
-0.002654	-0.003301	-0.003296	-0.009374	-0.004716
-0.000148	0.001194	0.001914	-0.018349	-0.000450
0.001605	0.009077	0.009867	-0.102233	-0.003610
-0.001405	-0.002960	-0.001866	0.047809	0.002483
0.004917	0.001143	0.005384	-0.077726	-0.009743
-0.007539	0.001479	-0.001216	-0.023893	0.008615
0.010327	-0.008143	-0.004751	0.041165	0.007870
-0.001054	0.007276	0.011544	-0.048701	-0.001793
-0.010055	0.000402	-0.001380	-0.033363	0.002465
-0.002958	0.009337	0.012863	0.022398	-0.009897
-0.000333	0.002154	0.000679	0.016842	-0.004077
-0.003149	0.002170	0.002822	-0.011789	0.000454
0.001454	0.000000	0.000000	-0.010531	0.000000
-0.002256	0.000000	0.000000	-0.002400	0.000000
-0.003818	0.000000	0.003080	0.077043	0.000000
0.004437	0.000062	-0.000892	0.005177	-0.000222
-0.007133	-0.001204	-0.003208	0.000000	-0.006899
-0.000572	0.000000	0.000000	0.000000	0.000000
-0.007468	0.000000	0.016426	-0.004110	0.000000
0.006631	-0.008495	-0.009594	0.025961	0.001120
-0.001860	0.003801	-0.002473	0.002004	-0.005614
-0.003941	0.006158	0.002779	-0.001913	0.000000
0.005359	-0.002764	-0.003210	0.019595	-0.002480
-0.000917	-0.004555	-0.005097	0.032464	0.002030
0.007185	-0.007311	-0.008079	0.036547	0.000225
-0.008734	0.003485	0.001043	-0.047339	-0.009050
-0.001923	0.004261	0.001549	-0.043641	0.002497
-0.005844	0.005358	0.006122	-0.005316	-0.003406
0.005010	-0.004715	-0.004235	0.020375	0.021158
0.000446	-0.001162	-0.001635	0.009232	0.005109
0.006717	-0.003639	-0.001285	0.030920	0.005965
0.002674	0.000521	-0.002830	-0.034495	-0.005965
-0.003066	0.001914	-0.000631	0.030508	-0.001109
-0.007052	0.006359	0.011217	-0.054704	-0.001110
0.010267	0.000805	-0.006180	-0.006442	0.004653
0.002438	0.001299	0.005050	-0.029131	0.005950
-0.000242	-0.004253	-0.005008	0.001615	-0.005508
-0.002521	0.004027	0.012142	0.028532	0.000883
0.001038	0.011047	0.006795	-0.034337	-0.003095
-0.000852	0.002036	-0.003023	-0.031216	0.001107
0.000114	-0.001608	-0.001510	0.026528	0.004854
-0.001410	0.006741	0.007323	-0.041509	-0.012849
-0.005826	0.007721	0.008052	-0.045711	-0.001562
0.004595	0.003148	0.004006	0.013304	0.000893
0.000128	-0.001021	-0.001398	-0.035523	0.003119
0.006412	0.001922	0.002415	0.044363	0.000222
-0.003030	0.008801	0.011634	0.044634	0.005986
0.004280	-0.000476	-0.001837	-0.017974	0.009898
0.005471	0.003386	0.001208	0.025482	0.001094
-0.007261	-0.001127	-0.004041	0.083281	-0.000656
0.004031	0.000831	-0.002657	0.052495	0.006324
0.000586	-0.000040	0.004042	0.001102	0.009520
0.001635	0.000712	-0.002543	-0.002035	0.009003
-0.000573	-0.005528	-0.006402	-0.030249	0.001919
-0.000759	-0.008861	-0.007966	0.045247	0.006369
-0.001104	-0.003293	-0.007213	-0.057129	0.012618
0.009053	0.006955	0.002378	-0.089703	-0.005448
-0.003976	-0.007679	-0.014028	0.059045	-0.002735
0.001378	0.006420	0.001374	-0.079297	0.007138
0.000260	-0.001541	-0.002620	0.056768	0.009577
-0.004399	0.004397	-0.000437	0.004658	-0.003529
0.009833	0.004278	0.004176	-0.029811	-0.006258
-0.007952	-0.001809	-0.002885	-0.001342	0.000418
0.005720	-0.003248	-0.002963	-0.027215	0.011231
-0.007177	-0.002958	0.000197	0.025584	0.002685
-0.002144	-0.006829	-0.007284	0.071972	0.000825
0.002741	0.004002	0.000880	-0.052004	-0.003510
-0.005568	-0.001406	0.003120	0.061256	-0.001242
-0.000196	0.005053	0.004805	-0.075001	-0.010408
0.006401	-0.012599	-0.014730	0.082851	-0.004824
-0.000649	-0.003144	-0.004227	-0.077900	0.001681
0.001684	0.000244	-0.000589	0.012459	0.003771
-0.008366	0.002070	0.002537	0.000000	0.000836
-0.005886	0.000770	0.000697	0.000000	-0.011136
-0.002981	-0.005463	-0.001214	0.026302	0.011345
0.003554	0.002461	0.005526	-0.080074	-0.003138
0.001712	0.000000	0.005526	0.000000	0.000000
0.001135	0.000000	0.005526	0.000000	0.000000
0.001839	0.000000	0.000639	0.063510	0.000000
0.001894	-0.003727	-0.005135	0.021502	-0.009094
0.005017	-0.001286	-0.000863	-0.012697	-0.009177
-0.004188	0.003997	0.003474	-0.051382	0.005559
0.000500	-0.003527	-0.006418	0.062880	-0.009211
0.005870	0.009391	0.003559	-0.067802	0.002579
-0.003294	0.000910	0.004194	0.002464	-0.003225
-0.006371	0.005965	0.003235	-0.067061	-0.009302
0.011395	0.001325	0.004939	-0.043233	0.007363
-0.002741	-0.002089	-0.006661	0.046910	-0.001079
-0.000445	-0.005444	-0.006248	0.011780	0.001295
0.001910	0.002947	0.008905	0.007846	-0.005841
-0.002539	-0.003109	0.000130	0.026985	-0.001737
0.006321	-0.010938	-0.013044	0.256782	-0.008732
-0.000579	-0.013274	-0.013303	0.179077	-0.005496
0.006861	0.005887	0.003468	-0.079455	0.004619
-0.001908	-0.006944	-0.005583	0.020944	0.003724
-0.006360	-0.000498	-0.000398	-0.039262	-0.001970
0.002415	0.006143	0.005188	-0.087440	0.000438
0.000482	0.003212	0.002574	-0.033346	-0.002631
-0.002467	-0.003996	-0.000145	0.004500	-0.001978
0.002365	-0.011645	-0.010317	0.059228	-0.005515
-0.000906	0.000167	-0.003227	-0.027504	-0.006213
-0.000618	0.002398	0.001621	0.017631	-0.001113
-0.003504	0.000000	0.000000	-0.010434	0.000000
-0.000844	0.000000	0.016326	-0.063187	0.000000
0.000732	0.004372	0.007126	-0.026555	0.006023
0.002027	0.004047	0.004814	-0.075953	-0.004905
-0.007893	0.003380	0.004484	-0.027217	0.012880
0.002236	-0.001750	0.000471	0.022381	-0.006642
-0.001121	-0.003652	-0.007397	0.063601	-0.009149
-0.006524	-0.003481	0.000602	0.012622	-0.019466
0.001137	0.003644	0.005122	-0.052811	-0.007111
-0.001691	-0.001370	-0.001246	-0.022497	-0.010181
-0.003945	-0.000471	-0.000143	0.081476	0.000697
-0.004231	0.002924	-0.000436	0.007552	-0.003026
0.004787	0.010337	0.009600	-0.067066	-0.002334
-0.003131	0.002684	0.000287	-0.060714	0.005592
-0.004564	0.001832	-0.001397	0.000095	0.004636
0.004996	0.003614	0.004577	-0.020631	-0.008594
-0.004228	-0.001464	0.000087	0.016253	-0.005849
0.004580	-0.002210	-0.000963	0.006371	-0.002114
-0.005600	0.004696	-0.009478	-0.046664	0.008662
0.002569	-0.001723	-0.001271	0.031575	0.004419
0.001780	0.000000	0.000000	0.042852	0.000000
0.001164	0.000000	-0.001849	-0.001015	0.000000
-0.000694	0.009424	0.012140	-0.058038	-0.014991
0.001699	-0.001198	-0.002810	0.001954	-0.002400
-0.001086	-0.001120	-0.005694	-0.027209	0.004795
0.004477	-0.003808	-0.002044	0.032952	0.005010
0.003484	0.008955	0.009352	-0.049538	-0.008604
-0.007433	-0.004288	-0.000100	0.069713	-0.005295
0.002291	0.001099	0.002244	-0.032283	0.007453
-0.003989	0.004223	0.006005	-0.016641	0.003825
0.006104	0.003968	0.004088	0.011124	0.007843
-0.003228	-0.000713	0.003559	-0.017537	0.010363
0.011749	-0.005424	-0.005674	0.052288	0.011647
-0.003672	0.005067	0.000829	0.006845	0.002313
0.002675	0.006441	0.004072	0.001231	-0.003008
-0.005320	-0.001103	-0.002941	-0.014873	0.004394
0.008090	0.001989	0.004093	-0.017147	-0.014877
-0.006116	0.003379	0.007459	-0.030054	-0.025618
-0.002482	0.002957	0.010857	-0.028807	-0.003128
0.005588	-0.006946	-0.005067	0.089366	-0.005317
-0.001139	-0.007014	-0.010128	0.072997	-0.010474
-0.007740	0.009256	0.005381	-0.092231	0.012169
0.001668	0.003667	0.004742	-0.021189	-0.004121
-0.006603	0.000802	-0.004620	-0.006535	-0.015667
-0.013226	0.009305	0.009593	-0.019763	0.009577
-0.004423	0.004504	0.001710	-0.003756	0.002928
0.006650	0.001118	0.001445	0.046303	0.012110
-0.001757	0.007582	0.004373	-0.006527	0.003365
-0.007619	-0.013728	-0.012276	0.222127	-0.024531
0.000273	0.014225	0.012189	-0.173485	0.005395
0.007601	0.001948	0.005360	0.052675	0.016253
0.003749	-0.004819	-0.003916	0.062312	0.005040
-0.007385	0.005486	0.012479	-0.061164	-0.001677
-0.000016	0.002627	0.009074	0.008695	0.006216
-0.003531	-0.005510	-0.003199	0.075356	-0.002864
0.000554	-0.003179	-0.004071	-0.031471	-0.008400
-0.001419	-0.002439	-0.000184	-0.033446	0.007683
-0.004470	0.002630	0.004243	-0.012716	0.002866
0.004930	0.001226	0.004621	0.010290	0.009731
-0.008970	0.003861	0.001764	-0.030834	-0.015231
0.007831	0.005498	-0.000453	-0.004753	-0.001680
-0.002763	-0.002755	-0.002247	-0.036714	0.006703
0.005231	0.001407	-0.001136	-0.027130	0.000239
0.003275	0.001272	-0.003907	0.010296	0.001192
-0.000182	0.002274	-0.006686	0.003975	0.003330
0.000359	0.001608	0.008540	0.007810	0.013914
0.001137	0.006913	0.004073	-0.048589	0.003040
0.000785	0.000901	-0.002645	0.020645	0.001400
0.001028	-0.003156	-0.013009	0.018810	-0.006315
-0.001331	-0.000151	0.003765	0.067832	0.011663
0.002083	0.005554	0.006607	-0.001150	-0.002322
0.002684	0.003623	0.002212	-0.039529	0.000929
0.001512	0.002570	0.004165	-0.052442	0.004172
0.006597	-0.003521	-0.008079	0.034328	0.002079
-0.001284	-0.002392	-0.001588	0.038434	-0.014178
0.001671	-0.000299	-0.001184	0.011480	-0.002344
0.001118	-0.004106	-0.001978	0.028830	-0.006355
-0.002142	-0.005577	-0.002843	0.043985	-0.003074
-0.002386	-0.004431	-0.003624	0.007187	-0.005701
0.001643	0.008184	0.003998	-0.034589	0.000238
0.000154	0.001091	-0.000257	-0.021969	-0.004296
0.001543	-0.003428	-0.001323	0.025202	-0.003834
0.000957	-0.004728	-0.004263	0.022426	-0.003126
-0.002516	-0.003703	-0.002580	0.019575	-0.005555
-0.002265	-0.005265	-0.003055	-0.004326	0.003385
0.000749	0.000000	0.000000	-0.008956	0.000000
-0.001541	0.000000	0.001054	0.014503	0.000000
0.009905	0.007790	0.000922	-0.054067	-0.007333
0.007518	0.005948	-0.000546	-0.075231	-0.009119
-0.003366	-0.000319	-0.000004	0.003419	0.007400
0.001411	0.002063	0.005733	-0.011786	0.000983
0.000946	0.004001	0.006741	-0.034668	0.008556
-0.002262	0.001249	0.006532	0.002413	0.007035
0.002183	-0.004689	-0.004442	-0.027268	-0.004360
0.002338	0.003458	-0.000083	-0.037245	-0.006332
-0.008284	0.002944	-0.000226	0.052778	0.019357
0.003618	-0.006926	-0.004286	0.089074	-0.008423
-0.000171	0.001759	-0.000571	-0.036718	-0.001693
-0.007096	0.006728	-0.002448	-0.012389	0.001451
0.000821	0.004522	-0.002328	-0.061164	0.003619
0.001173	0.004023	0.003278	0.016503	0.000963
-0.003056	-0.002452	0.003711	0.036851	0.001202
0.004439	-0.008659	-0.011501	0.062434	-0.013063
-0.010421	0.002975	0.002147	0.005311	0.001946
-0.003811	0.005167	0.006189	-0.055540	0.007746
0.006223	0.007270	0.009914	-0.033014	0.016264
-0.005304	-0.001064	-0.002120	-0.021152	0.004734
0.000345	0.008682	0.012087	-0.034782	-0.006158
-0.004949	-0.003026	-0.002165	0.047993	-0.004047
0.002531	-0.000091	-0.004156	-0.001167	0.003572
-0.000063	0.004335	0.009785	-0.010666	0.003322
0.002442	-0.001291	0.000527	0.031091	-0.004274
-0.000063	-0.012195	-0.014029	0.092132	-0.002859
0.006153	-0.010259	-0.012480	0.089140	-0.003107
-0.012734	-0.001882	0.000754	0.018210	0.001913
-0.001030	0.002273	0.004046	-0.032311	-0.003830
-0.002375	0.001153	0.000050	-0.007369	0.006216
0.005100	-0.007181	-0.010594	0.048391	0.012317
0.003074	-0.014518	-0.007886	0.085597	0.014258
0.006526	0.001860	-0.002110	-0.040475	0.005093
-0.010084	0.002178	-0.003843	-0.020340	0.003687
0.002759	-0.004284	-0.004391	0.034380	-0.005768
0.006363	-0.018425	-0.018920	0.137665	-0.003709
0.004871	-0.000716	0.004760	-0.026098	0.012463
-0.005638	-0.004269	0.002054	0.001044	-0.008985
0.003340	0.012658	0.009879	-0.037409	-0.001158
0.004595	-0.004909	-0.000542	0.017849	0.010602
-0.006267	0.008780	0.010034	-0.058685	0.003661
0.002455	-0.008645	-0.014592	0.074194	-0.004349
-0.005858	0.005887	-0.001435	-0.016973	-0.003677
0.002188	0.019733	0.021728	-0.018757	-0.005773
-0.000832	0.005065	0.006859	-0.028778	0.004160
0.007860	0.002672	0.006242	-0.053734	0.014198
-0.006084	0.013586	0.012266	-0.066900	0.007250
-0.006749	-0.001529	-0.000241	0.004874	0.000451
0.001452	0.006835	0.006754	-0.012309	-0.002259
0.004002	0.000018	-0.000484	0.009088	-0.005442
-0.001485	-0.003871	-0.003164	-0.016099	0.007701
-0.002978	-0.003001	0.002436	-0.023704	-0.000451
0.004299	0.007641	0.015879	-0.055720	0.002255
-0.004116	0.000896	-0.000087	0.017759	-0.002706
0.002890	-0.005573	0.001829	0.021369	-0.014788
-0.010899	-0.001766	0.001084	0.056238	-0.025770
0.001072	0.005510	0.004401	-0.010838	-0.000235
0.000178	0.007099	0.013056	0.017348	0.005630
-0.006100	-0.000182	0.000006	-0.048778	-0.010346
0.008357	0.003504	0.001937	-0.041479	0.002361
-0.002547	0.002625	0.004620	-0.037128	0.001414
-0.001557	-0.003749	-0.007536	-0.019819	-0.008750
-0.002568	0.002320	0.001209	-0.002630	0.000000
0.011020	-0.008435	-0.004415	0.052537	0.001661
-0.011571	0.002480	-0.002344	0.008238	0.008501
0.008191	-0.012424	-0.013667	0.046174	0.000000
0.001988	0.011532	0.011320	-0.049427	-0.010162
0.003593	0.007627	0.002670	-0.045337	0.006393
0.003642	-0.003207	-0.006093	0.040438	0.009864
-0.001451	0.005141	0.005592	-0.028666	-0.004685
-0.001241	-0.001807	-0.000835	-0.012400	0.012136
0.006625	0.000416	-0.010139	-0.125002	-0.006283
-0.000138	-0.002480	-0.002225	0.020140	0.019647
0.009062	-0.002886	-0.002524	0.061381	-0.004128
-0.004864	0.001036	0.002508	0.044916	-0.004146
-0.003528	0.002521	0.007330	-0.008371	-0.003699
-0.007078	-0.004684	-0.000783	0.031234	0.002776
0.005508	0.006584	0.008861	-0.112943	-0.007187
-0.006412	0.001481	0.001965	0.063741	-0.013822
-0.002943	0.001461	0.004107	0.004591	-0.003782
-0.000841	0.007095	0.008699	-0.041525	0.004725
-0.002056	0.001717	0.002131	0.013375	-0.007808
-0.003231	-0.000286	-0.000806	-0.019601	-0.002854
-0.000346	0.000000	-0.000806	0.000000	0.000000
-0.002825	0.000000	0.000000	0.000000	0.000000
-0.008119	0.000000	0.000706	0.043228	0.000000
0.008632	0.002753	0.000722	0.014632	0.001443
-0.001221	-0.003464	-0.003618	0.041879	-0.002646
-0.001150	0.000000	0.000000	-0.002238	0.000000
0.012212	0.000000	0.008367	0.000947	0.000000
-0.000371	0.005809	0.007414	-0.018684	-0.007234
-0.002085	-0.004103	-0.003112	0.017823	0.002900
0.007880	0.007108	0.007370	-0.043500	0.004334
-0.005035	-0.000052	0.010010	0.053617	0.008851
-0.000720	-0.007478	-0.012105	0.048047	0.007592
0.000767	0.007478	0.008382	-0.043281	-0.004738
-0.005323	0.000628	0.001332	-0.054699	-0.005955
0.012771	-0.004211	-0.003292	0.034807	-0.006711
-0.006998	0.005100	0.005816	0.002767	-0.002649
0.002409	-0.007203	-0.011353	0.061300	-0.009692
-0.003993	-0.006213	-0.008202	0.039108	0.002918
-0.000502	0.005195	0.012068	-0.025474	0.014462
0.006198	-0.003660	-0.009617	0.009966	0.003106
0.001215	-0.002029	-0.007271	0.083521	-0.003585
-0.000949	-0.004799	-0.011781	-0.026323	0.005967
-0.002103	0.012454	0.006193	-0.046780	0.011123
0.000521	0.003185	0.006480	-0.002673	0.009836
-0.003004	0.011156	0.010128	-0.033215	0.001630
0.004455	-0.001210	-0.006465	0.008912	-0.005366
0.004736	-0.003380	-0.000715	0.029642	-0.001170
-0.002507	0.007144	0.014821	-0.029239	0.010483
0.005654	-0.009404	-0.010388	0.063641	0.004624
-0.010100	0.002086	0.002755	-0.009731	-0.010202
-0.004519	0.002272	0.005405	-0.003980	0.002328
-0.002379	-0.004445	0.002731	0.018993	-0.002328
-0.000698	-0.003783	0.001189	0.025559	-0.001866
-0.000681	0.014497	0.017435	-0.030916	-0.010326
0.000891	-0.007708	-0.003826	0.012257	0.000472
0.001666	0.005088	0.005360	-0.002544	0.004705
-0.003372	-0.000207	0.005486	0.009323	-0.013705
0.002424	-0.000138	-0.003669	0.001039	0.008765
0.000875	0.006437	0.006333	-0.083075	-0.006626
0.001984	0.002964	-0.001506	0.007066	-0.005714
-0.001874	0.002870	-0.001547	-0.020369	0.000000
0.002620	-0.000904	0.000025	0.006268	0.002385
-0.000076	0.002506	0.009115	0.010896	0.002379
-0.000403	-0.006218	0.002174	0.003046	0.005215
-0.001818	0.004189	0.015425	-0.032368	0.008240
-0.001720	0.002624	0.006161	-0.013230	0.012350
0.006682	-0.014468	-0.004921	0.060925	-0.006506
-0.004281	0.009041	0.006210	-0.030567	-0.001166
0.002461	-0.001901	-0.000096	0.013077	0.010447
-0.001371	0.004396	-0.007197	0.003602	0.008738
-0.002709	0.006652	0.009915	-0.006574	-0.002292
-0.002683	-0.006874	-0.007656	0.037109	0.002292
0.001371	-0.007626	-0.004304	0.033085	-0.000687
-0.003001	0.007370	0.002978	-0.059393	0.002974
-0.004305	0.008841	0.011128	-0.032840	0.005013
0.005051	0.007571	0.002004	-0.004203	0.002043
0.005873	-0.000370	-0.004081	0.008633	-0.007741
-0.002511	0.002434	0.000073	-0.007973	0.001827
0.004098	0.004700	0.004582	-0.007455	-0.003886
-0.005503	0.001034	0.005534	0.011901	0.008439
0.000292	-0.001284	-0.000599	0.025390	-0.004325
-0.003315	-0.000067	0.002939	-0.025554	0.006593
0.002020	0.002700	0.003001	-0.042552	-0.005226
-0.006081	-0.002901	-0.000213	0.023473	0.004319
0.008473	0.007683	0.001660	-0.040246	-0.002043
-0.001707	-0.010676	-0.011975	0.065797	0.000227
-0.002879	-0.006130	-0.005871	0.021004	0.010398
-0.002194	0.003951	0.000196	-0.009801	0.000000
0.004612	0.009353	0.009832	-0.034829	0.000450
-0.005155	-0.008448	-0.005561	0.038857	0.000449
0.003131	0.009959	0.008041	0.012862	0.002244
0.004578	-0.003259	-0.004196	0.009323	0.000672
-0.004046	0.006540	0.003733	-0.029610	-0.009001
-0.002091	0.000265	0.002218	-0.030764	0.006983
-0.002030	-0.003247	-0.001987	0.006909	-0.002922
0.003113	0.006764	0.000075	0.000498	0.006284
0.004179	-0.008359	-0.014283	0.029736	0.001341
0.000114	-0.002613	-0.002095	0.005538	0.000893
0.001482	0.004755	0.004113	-0.036685	0.016383
-0.000962	0.000000	0.004113	0.000000	0.000000
0.003592	0.000000	0.004113	0.000000	0.000000
0.008352	0.000000	-0.008143	0.000000	0.000000
0.001282	0.007533	0.005151	-0.030426	0.002641
-0.006486	-0.001380	-0.000252	-0.005312	-0.005510
0.001923	0.008400	-0.000904	-0.042264	0.005510
-0.001064	-0.005559	-0.011817	0.053509	0.006790
-0.000389	-0.001986	-0.000278	-0.014857	0.013659
-0.001858	0.002904	0.006801	-0.018092	0.008790
0.008146	-0.007284	-0.005175	0.053878	-0.001282
0.008081	-0.006108	0.003010	-0.030209	-0.004069
-0.003649	0.000000	0.003010	0.000000	0.000000
0.006580	0.000000	0.013066	0.000000	0.000000
0.001060	-0.011925	-0.011687	0.056774	0.007006
0.006437	0.004466	0.004436	-0.029471	0.008846
0.001315	0.009037	0.007441	-0.048692	-0.002730
-0.005846	-0.004046	0.004189	0.072292	0.004196
0.006958	0.006326	0.000145	-0.051386	0.002509
-0.005816	-0.003643	-0.004312	-0.008732	-0.007547
0.012662	-0.006829	-0.012031	0.032517	0.010467
-0.002923	-0.021734	-0.023201	0.111325	0.004364
-0.003026	-0.012048	-0.005714	0.137751	-0.011679
0.004131	0.000839	0.007046	-0.036188	-0.009061
-0.006893	-0.029633	-0.022010	0.143740	0.015543
0.011288	-0.000687	-0.000600	0.017781	-0.019786
-0.005577	-0.002507	0.000073	-0.016956	0.001911
0.004425	-0.022288	-0.025300	0.202039	-0.009808
-0.007182	0.026046	0.019042	-0.112781	0.009384
-0.006564	-0.016262	-0.012058	0.132840	-0.009598
0.006469	0.016086	0.006458	-0.107614	-0.008177
-0.008986	0.019759	0.019486	-0.041756	0.001511
0.000215	0.000000	0.000000	-0.008523	0.000000
0.010919	0.000000	-0.030894	0.160005	0.000000
-0.007834	0.012623	0.021195	-0.067478	0.003428
0.003140	0.004515	0.007929	-0.042492	0.007246
0.006837	0.002588	0.002071	-0.043148	-0.009173
-0.011194	-0.000434	-0.003276	0.035022	0.001713
-0.002745	-0.016148	-0.010610	0.094172	0.009794
-0.000009	0.006417	0.013477	-0.055994	-0.003821
-0.003874	-0.025451	-0.017431	0.155836	-0.006829
0.002526	0.016456	0.015385	-0.104352	-0.006014
0.002778	-0.006084	-0.004949	0.030015	-0.002588
-0.004316	-0.018186	-0.020608	0.100664	-0.003462
0.005753	-0.002322	0.003835	-0.014344	0.003678
0.002260	0.020223	0.015147	-0.112185	0.018824
-0.000773	-0.003905	0.002245	0.019969	-0.001060
-0.001758	0.005114	0.004023	-0.050040	0.010761
0.000624	0.005689	-0.000723	-0.059694	0.009815
-0.000245	0.001201	-0.001374	-0.027815	-0.001456
-0.007365	0.003366	0.004914	-0.015617	-0.000416
-0.003192	0.001406	-0.003928	-0.048422	0.005192
0.002767	-0.001917	-0.002487	0.019884	0.001035
-0.001038	-0.005100	-0.006177	0.022502	-0.001449
-0.001606	0.004642	0.001152	-0.017750	0.001656
0.007117	0.019687	0.019938	-0.069350	-0.007684
0.002708	0.007209	0.003640	-0.052920	-0.004806
-0.005904	0.008705	0.003650	-0.043678	0.006056
0.001818	-0.000153	0.002815	0.013894	-0.008573
-0.005624	-0.009701	-0.008166	0.077610	0.005654
0.003639	0.010805	0.013660	-0.057696	-0.006704
0.005289	-0.000187	-0.004550	-0.008088	-0.008656
-0.006444	0.001358	0.002165	-0.026902	0.002964
0.004995	-0.006738	-0.010211	0.064138	-0.003813
-0.005945	0.000563	-0.003334	0.000467	0.006557
0.006949	-0.016447	-0.019362	0.117634	-0.005497
-0.002059	-0.010007	-0.010779	0.055601	-0.011300
-0.004838	-0.001157	0.006506	0.026348	0.005985
0.003463	-0.003391	-0.001207	-0.013765	0.014809
0.010285	0.016807	0.020681	-0.117202	-0.003998
-0.001941	-0.001230	-0.003175	-0.005080	-0.001477
0.002531	-0.008912	-0.011888	0.013923	-0.005930
-0.001268	0.019769	0.023118	-0.060675	-0.002339
-0.007161	0.002961	0.002248	-0.008356	0.003401
0.010477	0.004417	0.003591	-0.040629	0.004023
-0.005349	0.008876	0.008269	-0.042476	-0.009555
0.006055	0.007627	0.005000	-0.026121	-0.004491
-0.001556	-0.007830	-0.006621	0.061642	0.003210
0.004197	-0.008045	-0.011476	0.054390	0.003199
-0.001035	0.008685	0.006354	-0.060111	0.004462
0.007328	-0.015921	-0.014256	0.055213	0.021186
0.009143	0.008697	0.009086	-0.058270	0.002281
-0.004316	-0.010343	-0.008845	0.083480	-0.002696
0.001103	-0.001837	-0.002225	0.019908	0.002489
-0.003296	0.007261	0.014653	-0.083864	-0.000829
-0.004275	-0.006351	-0.007146	0.045368	0.002898
0.001919	-0.000567	-0.004204	-0.047471	0.008234
0.001004	0.008691	0.014768	-0.033031	0.006539
0.003442	0.004588	0.004780	-0.031011	-0.006129
-0.001237	-0.000220	0.004332	-0.017668	-0.009885
-0.009154	0.000644	-0.000352	-0.035488	-0.007061
0.000508	0.000508	0.000117	-0.024517	-0.007741
0.004113	0.001997	-0.005071	0.006909	-0.009285
-0.000898	-0.002132	0.002020	-0.029557	-0.007448
0.003404	-0.007243	-0.007037	0.004175	0.003624
-0.004016	0.001552	0.000563	-0.008938	0.001063
0.002887	0.001617	0.006435	-0.038571	0.000638
0.002120	0.000000	0.000000	0.054406	0.000000
0.001684	0.000000	0.005249	-0.018404	0.000000
0.003120	0.006939	0.003412	-0.029286	-0.002329
-0.001261	-0.003920	-0.003448	0.024488	-0.003822
0.001817	0.007254	0.008391	-0.019059	-0.005547
-0.001644	0.006284	0.008136	0.010118	0.002564
-0.005543	-0.000819	-0.002257	0.015238	0.002558
-0.003529	-0.008799	-0.007084	0.050423	0.004884
-0.002746	-0.012081	-0.010110	0.090217	-0.000636
-0.003503	0.003612	0.004602	-0.067750	-0.004461
0.001079	-0.004859	-0.000315	0.029471	0.006790
0.004609	0.007611	0.010219	-0.087281	0.011354
0.001525	-0.000560	-0.002474	-0.001195	-0.006292
0.004213	-0.002549	-0.002693	0.037284	0.004409
-0.001799	-0.000034	0.006801	-0.019435	0.002719
0.001014	0.002244	-0.003161	-0.017568	0.014517
0.000216	-0.009964	-0.010771	0.031498	-0.005782
0.002525	0.005881	0.011882	-0.016214	-0.002281
0.003893	0.005186	0.003825	-0.041001	-0.002702
-0.004008	-0.012697	-0.010646	0.107905	-0.016578
0.001701	-0.004131	0.001511	0.000518	-0.007433
-0.000669	0.012903	0.006190	-0.063620	-0.000213
-0.001717	0.009573	0.005601	-0.008036	-0.001921
-0.006114	0.006924	0.008262	-0.023007	0.000000
-0.000388	-0.001760	0.001824	0.010549	0.005964
0.007192	-0.000503	-0.002541	0.028535	0.006562
-0.002248	-0.003480	-0.000756	0.026011	0.007566
0.002005	0.004940	0.010838	-0.040836	-0.003776
-0.005477	0.006349	0.013384	-0.018298	-0.003790
-0.002913	-0.000550	0.003308	-0.004894	0.006519
0.001516	0.004937	0.001551	0.017409	0.000838
-0.004493	0.006907	0.010783	-0.034909	0.011245
-0.000064	0.000132	-0.002201	-0.012010	0.001449
0.003555	0.007839	0.007671	-0.049922	0.001446
-0.002580	0.005864	0.009613	-0.013250	0.006586
0.004120	0.002449	-0.002646	0.042007	-0.001026
0.003481	-0.010390	-0.015856	0.072060	-0.002261
-0.001921	0.006820	0.007442	-0.069296	0.002261
0.004593	0.000910	-0.007285	0.000149	0.000616
0.000594	-0.000130	-0.000041	-0.012231	0.006749
-0.002188	0.001769	0.006594	-0.009939	0.005083
0.000223	0.002656	-0.001621	-0.037523	0.001013
0.000216	0.005179	-0.000675	-0.015879	0.001012
0.004759	-0.004807	-0.001633	-0.009455	-0.006497
0.002816	-0.003872	-0.003157	0.004375	-0.009415
-0.001609	-0.005550	-0.003999	0.058864	-0.001852
0.004621	0.000392	0.002499	-0.038617	-0.010354
-0.002853	0.003323	0.008853	-0.014041	-0.004799
-0.000012	-0.000049	-0.003806	0.019729	0.006255
-0.003952	-0.000195	0.001348	-0.020934	0.008898
0.002070	0.012350	0.011265	-0.021711	0.005957
0.002054	0.003128	0.000323	-0.011741	-0.006575
-0.001924	-0.000801	-0.001416	-0.017367	0.002471
0.000658	-0.001203	-0.003295	0.012531	-0.004328
-0.000937	-0.003714	-0.005542	-0.004691	-0.005384
-0.002766	-0.002290	-0.003236	0.012766	0.006623
-0.002177	-0.001228	-0.003679	0.041651	-0.007038
-0.001466	0.006959	0.004724	-0.030521	-0.000208
-0.001068	0.004021	0.001532	-0.030636	0.004974
0.004744	-0.010107	-0.001133	0.016849	-0.001862
-0.000942	0.002017	-0.002497	-0.033042	-0.002696
0.001096	-0.000306	-0.001833	-0.038894	0.002903
0.005088	-0.006843	-0.000715	0.034158	0.001035
-0.002942	-0.003301	-0.004279	0.021943	0.003511
0.003401	-0.002920	-0.008229	0.023041	-0.007034
0.002402	-0.011830	-0.011158	0.152912	0.006002
0.006145	-0.004008	-0.008922	-0.018082	-0.003928
-0.003700	0.009661	0.005821	-0.069271	0.002276
0.008756	-0.005868	-0.009327	0.044001	-0.004973
0.005736	-0.004524	-0.006764	0.033672	-0.009392
-0.003014	0.004788	0.005190	-0.002434	-0.004624
-0.005105	0.005932	-0.006889	-0.054509	0.001474
-0.001788	0.000641	0.008153	0.017188	0.000841
-0.001825	0.006742	0.011996	-0.056721	0.005450
-0.002825	0.003403	0.007506	-0.084173	0.006044
0.006036	0.001202	0.003241	-0.011027	0.008276
0.004549	-0.000552	-0.002363	0.002595	0.006982
-0.003614	0.005847	0.001345	-0.003982	0.005306
-0.000127	0.005716	0.003772	-0.040089	0.008512
-0.001078	0.005125	0.007287	-0.020433	0.001009
-0.001760	-0.002015	-0.001631	-0.010375	0.004827
0.008467	-0.006987	-0.008359	0.073236	0.004205
-0.004372	-0.000855	0.000159	-0.014470	-0.000400
0.000176	-0.002407	0.000184	0.038075	0.003392
-0.002138	0.001018	0.001552	0.016348	0.001592
0.000460	0.000000	0.001552	0.000000	0.000000
-0.000069	0.000000	0.001552	0.000000	0.000000
-0.000008	0.000000	0.007508	0.000000	0.000000
0.003909	-0.000689	0.001431	0.002967	0.000197
-0.003017	-0.003226	-0.002168	0.044170	-0.005540
0.004416	0.014380	0.013165	-0.023173	0.001982
-0.008950	0.001283	0.014349	-0.004243	0.003163
-0.000303	-0.005077	-0.005387	0.039902	-0.000790
-0.007325	-0.010698	-0.006044	0.090505	0.003353
0.007293	-0.004173	-0.003901	0.056498	-0.000788
0.000619	0.000307	0.001020	-0.048444	0.002165
-0.002936	-0.005730	-0.007267	0.044124	0.001375
0.008807	0.011202	0.005963	-0.131472	0.017324
0.008151	0.001428	-0.001339	-0.045067	-0.006389
0.000399	0.003919	0.001189	-0.011334	-0.001166
-0.002413	-0.007661	-0.009411	0.071328	-0.001167
0.006055	-0.001804	-0.003264	0.008368	0.005436
0.002148	0.000934	0.001003	0.026614	0.003286
-0.001091	0.004322	0.010201	-0.067418	0.001543
0.001684	-0.003019	-0.004289	0.061994	0.000193
-0.000473	0.001478	0.000196	-0.004447	0.002309
-0.004539	0.013905	0.015400	-0.065651	-0.001539
-0.002716	-0.007231	-0.004776	0.024565	0.008625
0.001333	-0.006609	-0.006257	0.051312	0.003239
0.000746	0.001909	0.002999	0.026331	0.016227
-0.000552	0.000336	0.000124	-0.029395	-0.018131
0.002374	-0.006251	-0.009935	0.024324	-0.000763
-0.003350	0.012671	0.008586	-0.037831	0.005516
-0.000220	0.004558	0.006280	-0.056010	0.001137
0.000116	0.001109	-0.000905	-0.010227	0.000000
0.003933	0.004485	0.005197	-0.011192	-0.000569
-0.001100	0.003649	-0.000989	-0.010845	-0.005322
-0.005444	-0.003633	-0.006159	0.014590	-0.011501
-0.003649	0.005719	0.005346	-0.013563	0.006533
0.000601	-0.004601	-0.005990	0.061975	0.002487
-0.001858	0.004444	0.004453	-0.046156	-0.008249
0.005203	0.006155	0.004798	-0.048064	0.000000
-0.008441	0.001883	-0.001965	-0.019094	-0.017294
-0.000836	-0.002147	-0.000430	0.020071	0.002545
0.001416	0.003871	0.001812	0.008515	0.003513
0.001897	-0.004994	0.002540	0.019590	0.001557
-0.000078	-0.008646	-0.006247	0.021774	-0.003507
0.002877	0.003737	0.000058	-0.012003	0.006809
0.002563	0.003223	-0.006743	-0.040812	-0.005638
-0.001999	0.005173	0.000588	-0.008366	-0.007436
-0.003545	-0.023364	-0.018007	0.196687	-0.007492
0.001369	-0.018399	-0.015911	0.132143	-0.001584
-0.004504	-0.009034	-0.004556	0.071156	-0.000397
-0.005878	0.000033	-0.000362	0.036111	-0.003775
-0.009989	-0.009446	0.002160	0.045340	-0.005789
0.005695	0.013085	0.016449	-0.078255	0.003597
0.000466	0.002928	0.004413	-0.059232	0.000399
-0.002800	0.011499	0.012333	-0.060789	-0.001197
0.002070	0.002806	0.001681	-0.056418	0.006963
-0.000373	-0.001907	-0.004950	0.048130	-0.001389
-0.002338	-0.011634	-0.016942	0.074492	-0.007373
0.003249	-0.026395	-0.031015	0.225719	-0.006018
0.000146	0.021841	0.011000	-0.152391	0.009014
-0.001598	-0.000424	-0.005405	0.028571	0.000199
0.002727	0.009546	0.007704	-0.041172	0.006953
0.008569	0.004980	0.015671	-0.067429	0.008084
0.002648	0.005851	0.006979	-0.058883	-0.000196
-0.003781	0.009734	0.019573	-0.048083	0.005094
-0.000119	0.003381	0.005813	-0.044576	0.006040
0.005878	-0.007521	-0.014885	0.104802	0.001941
-0.003959	0.000111	-0.005126	-0.008862	0.004449
-0.002941	-0.004045	-0.006041	0.049090	-0.002899
0.000166	0.009054	0.005356	-0.085792	0.005598
0.005020	-0.002565	-0.000661	-0.046126	0.002115
0.002496	0.001188	-0.000317	0.003686	0.004026
-0.001403	0.007980	0.004400	-0.092457	0.005913
0.001764	-0.000220	-0.000146	-0.009882	-0.006679
-0.003021	0.005109	0.009779	-0.034763	-0.002684
-0.002336	0.000000	0.009779	0.000000	0.000000
-0.000881	0.000000	0.009779	0.000000	0.000000
0.003003	0.000000	0.001972	0.000000	0.000000
0.000644	-0.000701	0.001317	0.031909	0.000765
0.001524	0.000483	0.003098	0.028550	0.005340
-0.000248	0.007144	0.006351	-0.060459	0.005312
0.001940	0.008291	0.015429	0.005106	-0.000757
0.008377	-0.002828	-0.007391	0.042984	0.004534
-0.002010	-0.007477	-0.005535	0.047368	-0.008329
-0.002295	-0.001365	-0.003108	0.034338	0.003226
-0.000444	0.007148	0.012525	-0.016624	0.000947
0.000789	-0.001095	-0.005968	-0.009119	-0.002274
0.000049	-0.007777	-0.007506	0.075320	0.000569
-0.002611	0.005027	0.003628	-0.048080	0.001705
-0.003179	0.001160	-0.000586	0.020926	0.003590
0.002684	-0.007868	-0.003221	-0.016446	0.002637
0.001917	0.004740	0.000741	-0.006433	-0.010020
-0.001731	-0.004600	-0.007434	0.038245	0.006062
-0.000932	0.010059	0.012341	-0.062595	0.005462
-0.002985	0.008186	0.009836	-0.021062	0.004685
0.004460	0.010029	-0.003753	-0.014846	-0.002433
-0.001817	0.000000	0.000000	-0.006530	0.000000
-0.000083	0.000000	-0.004836	0.070822	0.000000
0.002924	-0.000122	0.000174	-0.016630	-0.000751
-0.006472	-0.003901	-0.003842	0.030750	0.001878
0.002138	0.006356	0.013697	-0.030420	-0.001878
-0.002588	-0.001555	-0.005511	0.045794	0.008049
0.004317	0.001996	0.000878	0.010411	-0.000746
-0.006806	-0.001386	-0.003000	-0.020358	0.001119
0.001974	0.003014	-0.000318	-0.025342	0.005390
0.001339	0.009319	0.007475	-0.068098	0.000741
-0.000268	-0.000618	-0.002141	0.023423	0.002590
0.001459	-0.004561	-0.003137	-0.000820	0.002767
0.005484	0.001482	0.000108	-0.030323	0.010629
-0.001096	-0.007738	-0.006783	0.048273	-0.000729
-0.000092	0.000776	0.004331	-0.053642	0.003460
-0.000383	0.000000	0.000000	0.050010	0.000000
-0.002621	0.000000	0.005822	-0.038111	0.000000
-0.000116	-0.000666	-0.003115	0.021945	0.000000
0.001447	0.002919	-0.000678	-0.022225	0.002724
0.001663	0.008317	0.004755	-0.050546	0.006326
0.003238	-0.001889	-0.000453	0.065210	0.001620
-0.000933	-0.004708	-0.001547	0.014793	0.001977
-0.001018	-0.016739	-0.005186	0.090043	-0.008112
-0.005612	-0.002702	-0.000757	0.051048	0.008471
0.001068	0.000000	0.003569	-0.018170	0.006083
-0.000468	0.009547	0.007393	-0.067903	-0.000178
0.002173	-0.007198	-0.009849	0.043993	0.012412
0.002304	0.005994	-0.000958	-0.029366	0.004922
-0.002583	0.013672	0.007432	-0.068287	-0.005098
0.003666	0.012330	0.006348	-0.040879	0.001057
0.000542	-0.004302	-0.002687	0.053963	0.001759
0.002653	-0.007983	-0.005137	-0.021264	-0.003521
0.000730	-0.000135	0.004441	-0.024669	0.007030
0.001451	-0.008048	-0.006752	0.039210	0.003322
0.002149	-0.004345	-0.008127	0.031148	0.002267
-0.002335	0.003193	0.001700	0.016923	-0.004888
0.000062	-0.004427	-0.008171	0.017526	-0.004561
0.000596	-0.004845	-0.010826	0.039089	-0.007943
0.001227	0.006672	-0.002193	-0.057452	0.003185
0.002130	0.005554	0.005256	-0.056042	0.004758
0.000965	-0.002622	-0.009717	0.049134	-0.007234
-0.001302	0.007437	0.005604	-0.027323	0.003359
-0.000327	0.005003	0.007023	-0.021402	0.004930
-0.003033	-0.005696	-0.002595	0.039809	0.003156
0.001659	0.008240	0.008265	-0.060776	0.004193
0.001256	0.003372	0.001669	0.010366	-0.001221
0.005625	-0.012261	-0.009496	0.070280	-0.017076
-0.002877	-0.002386	-0.008313	0.033154	0.000355
-0.001968	0.012409	0.011867	-0.074432	0.002659
0.002876	0.002833	0.008874	0.011488	0.002475
-0.000741	-0.002833	0.002080	0.043538	-0.004247
0.005662	-0.005780	-0.003626	0.019902	0.006364
0.002434	-0.013912	-0.010744	0.060996	-0.009205
-0.002710	0.011070	0.002999	-0.061306	-0.001780
0.004362	-0.008317	-0.014880	0.038546	-0.015621
-0.000257	0.005935	0.011227	0.002918	0.001447
0.000976	-0.019158	-0.012520	0.083969	-0.001447
-0.001881	-0.006856	-0.009956	0.061290	-0.006718
-0.001857	-0.031973	-0.026449	0.137086	-0.022663
-0.010600	-0.005776	-0.001725	0.049341	-0.009362
-0.000315	-0.001465	0.007218	0.030971	-0.006038
0.002967	0.024511	0.030320	-0.103216	0.013534
0.001205	-0.017367	-0.019488	0.170113	-0.002056
0.002130	0.007920	0.014188	-0.100132	0.007827
0.001148	-0.012136	-0.014435	0.027384	-0.004838
-0.008134	-0.005671	-0.003770	0.030739	-0.001120
-0.004017	0.019156	0.024553	-0.094673	0.002052
0.008676	0.013399	0.014590	-0.113737	0.016816
-0.006315	-0.019377	-0.022151	0.185011	-0.009020
0.001850	-0.037845	-0.040651	0.207830	-0.008915
-0.004699	0.029487	0.028998	-0.107773	0.002422
-0.004717	-0.012215	-0.014122	0.057387	-0.010289
-0.002224	-0.005582	-0.002334	0.001658	-0.013822
-0.002432	-0.041850	-0.036429	0.170077	-0.012277
-0.002883	0.034441	0.052884	-0.088564	-0.003868
0.003280	0.002388	-0.007433	-0.021870	0.002322
-0.003871	0.001217	0.002746	-0.054477	-0.015782
0.006193	0.017896	0.014217	-0.136400	0.021565
0.004691	0.000145	-0.008937	0.031289	-0.003851
0.002897	0.003737	-0.010695	-0.070000	0.001157
-0.002565	0.000000	0.000000	0.045998	0.000000
-0.006080	0.000000	-0.025023	0.089093	0.000000
0.008242	0.004904	0.002935	-0.037778	-0.004462
-0.001675	0.012929	0.006698	-0.063354	-0.002141
0.001364	0.014590	0.014815	-0.047287	0.002724
0.000993	0.001886	0.009902	0.011280	0.006778
-0.001287	0.009707	0.001536	-0.048054	0.001928
0.003354	-0.016778	-0.023028	0.084949	-0.009095
-0.000977	0.006771	-0.006063	-0.018319	-0.006827
0.001884	-0.019530	-0.027490	0.089275	-0.017773
-0.005178	-0.009266	-0.003204	0.060682	-0.014247
0.001663	0.023618	0.024543	-0.085447	-0.008932
-0.003317	0.004052	-0.001438	-0.028837	0.001019
-0.000811	0.009108	0.003252	-0.022410	0.016366
-0.007811	-0.011792	-0.009803	0.066953	-0.013518
-0.005439	-0.017079	-0.018681	0.114179	-0.005295
0.010097	0.016124	0.025974	-0.039499	0.023412
-0.008392	0.027734	0.031506	-0.219596	0.000798
0.000661	-0.004810	-0.015733	-0.018490	0.008337
0.005262	0.004299	0.002714	-0.111491	0.008856
-0.001924	0.001424	-0.007821	0.005227	-0.003336
-0.000743	-0.010729	-0.004806	0.033446	-0.012661
-0.001712	0.005627	0.006247	-0.030175	0.003974
0.004815	0.008267	0.005607	-0.030042	0.000991
0.008171	-0.003026	-0.006940	0.051536	-0.011957
-0.003193	0.006074	0.000383	0.023788	-0.005831
0.001467	-0.000892	0.018027	0.008478	-0.002625
-0.005298	0.005339	0.022145	-0.021331	-0.001416
0.006109	0.001941	0.015176	-0.041327	-0.000608
0.000549	0.007289	0.008491	-0.052327	0.004850
-0.003090	-0.008358	-0.009758	0.000053	0.000605
0.004640	0.011325	0.006071	-0.028876	-0.004443
-0.001404	0.002657	-0.003869	0.005347	0.026365
-0.006440	0.013700	0.005738	-0.049297	0.001773
0.003334	0.000922	-0.008614	-0.002550	0.009206
0.001287	-0.012890	-0.015372	0.141977	0.005250
-0.002827	-0.004555	-0.013964	-0.000394	-0.006421
0.003093	0.009540	0.019294	-0.020949	-0.010202
-0.001759	-0.010281	-0.020274	0.050639	-0.011304
0.002341	-0.012408	-0.019406	-0.009027	-0.014869
-0.008214	-0.010564	-0.010501	0.097360	-0.003041
0.009385	0.008433	0.006080	0.015458	0.003041
-0.001566	-0.004925	-0.007184	-0.017342	-0.010378
-0.001714	0.014443	0.005551	-0.064372	-0.001228
-0.001022	0.012842	0.013943	-0.041042	-0.003693
0.003538	0.006688	0.010652	-0.004981	0.000822
0.002892	-0.007033	-0.000611	0.065426	0.007367
0.003905	0.009357	0.016506	-0.036996	0.011352
0.001220	-0.020365	-0.033934	0.056704	-0.001008
0.001456	-0.008463	-0.031529	0.123085	-0.011364
-0.003874	-0.010653	-0.021040	0.075036	-0.004705
0.001604	0.002087	-0.002499	-0.040034	-0.000410
0.001881	-0.013966	-0.021430	0.057329	-0.007619
0.002083	-0.000501	-0.038089	0.081319	-0.015204
-0.010255	-0.012139	-0.016405	0.107260	-0.013310
-0.014804	0.005220	0.039443	-0.073644	0.002973
0.008542	0.003858	0.011668	-0.085819	-0.000849
-0.010410	0.010895	0.019513	-0.076361	-0.004893
-0.000935	-0.011336	-0.016519	0.001102	-0.015474
0.005494	-0.010814	-0.030170	-0.001748	-0.010889
-0.004368	-0.027459	-0.027534	0.142589	-0.006150
0.004081	0.017122	0.019435	-0.100004	0.000661
-0.002388	-0.025308	-0.034598	0.088996	-0.013075
-0.002858	0.013807	0.010607	-0.076969	-0.010089
0.000087	0.017202	0.025917	-0.060103	0.004945
0.003427	-0.013116	-0.020931	0.099189	0.004921
-0.001898	-0.006460	0.009333	0.001315	0.010432
0.011609	0.026595	0.034062	-0.099969	0.024860
-0.009935	0.006780	-0.004869	0.005032	-0.029285
-0.002699	0.013050	0.033395	-0.102374	0.015187
0.007542	-0.007161	-0.006880	0.021462	-0.008776
-0.006122	-0.011243	-0.029757	0.017371	-0.011748
-0.013677	0.027888	0.033684	-0.083676	-0.013242
0.006538	-0.001264	0.013557	0.022134	0.009892
-0.001192	0.010629	0.015082	-0.081254	0.020811
0.006432	0.001601	0.006807	-0.003277	0.008292
-0.005746	-0.004350	-0.016845	-0.020179	-0.006978
0.005411	0.003497	-0.003877	-0.060658	0.030599
-0.002236	-0.030272	-0.042199	0.204785	-0.004040
-0.004848	0.005141	0.012688	-0.042136	0.006372
0.005747	-0.018810	-0.023606	0.102227	-0.007651
-0.003293	0.000239	-0.002826	-0.042271	-0.002564
-0.007871	0.000828	-0.000044	-0.038412	-0.017914
-0.004001	0.009675	0.006983	-0.062153	-0.020238
-0.001424	0.013850	0.011087	0.000000	0.009950
-0.002729	0.007001	0.012522	0.000000	-0.007509
0.000455	0.000000	0.012522	0.000000	0.000000
-0.000106	0.000000	0.012522	0.000000	0.000000
0.005919	0.000000	-0.003308	0.000000	0.000000
-0.006977	-0.003222	-0.005689	0.047560	-0.013833
-0.006847	-0.003093	-0.003216	0.084535	-0.012889
-0.001696	-0.006245	-0.007537	0.028210	-0.015134
-0.009511	0.009724	0.005061	-0.082720	-0.000231
0.003794	-0.020409	-0.026286	0.105547	-0.010921
-0.001079	-0.002018	-0.004256	0.026786	-0.001637
0.000933	0.003278	-0.000358	-0.044397	0.007693
-0.006731	-0.013271	-0.014882	0.053235	-0.012150
0.002702	-0.008003	-0.015228	0.009776	-0.000941
-0.005638	-0.003332	0.006122	-0.008042	-0.000235
-0.005221	0.002207	0.003708	-0.018645	-0.014460
0.004584	-0.031061	-0.047371	0.072990	0.000716
0.001573	-0.013820	-0.018008	0.021149	0.001907
0.007877	-0.006838	0.004301	0.008075	0.009245
-0.007707	-0.000119	-0.014297	0.008334	0.001650
-0.002874	-0.056374	-0.071656	0.183195	-0.019026
0.008520	0.028610	0.058189	-0.061882	0.020673
-0.005058	-0.023051	0.009070	0.103912	-0.018994
0.008622	0.046416	0.057157	-0.083282	0.033006
0.002544	-0.001158	-0.012182	-0.100630	0.009234
-0.001331	-0.013742	-0.020006	0.071660	-0.012020
0.000742	0.016498	0.024876	-0.041239	0.020714
-0.002276	-0.008172	-0.019810	0.037639	-0.004337
-0.001825	0.007254	-0.005491	-0.067301	-0.028779
-0.011359	0.025092	0.020187	-0.063680	-0.004720
0.007662	-0.000498	0.015477	-0.026374	0.006837
0.000424	-0.026603	-0.037419	0.106521	-0.024499
-0.000973	0.001260	-0.014478	-0.010662	-0.000964
-0.009380	-0.026089	-0.027115	0.104178	-0.011636
0.006817	0.010410	0.005505	-0.030773	-0.003175
-0.000107	-0.013279	-0.029628	0.014596	0.017459
0.005516	0.034830	0.046516	-0.112758	0.031238
-0.000227	-0.005072	-0.004199	-0.030765	0.003257
0.002856	-0.000136	-0.009016	0.007179	-0.001394
-0.005634	-0.015720	-0.029681	0.049507	-0.013816
-0.002090	0.027102	0.044043	-0.085032	0.011021
-0.006056	0.003408	0.009798	0.016584	-0.000933
-0.000447	-0.012361	-0.007291	0.024604	0.003960
0.009238	0.006528	0.010226	-0.024055	0.007874
-0.003072	-0.007394	0.006477	0.012805	0.000922
0.002174	0.018675	0.031627	-0.028524	0.007119
0.007748	0.014545	0.038540	-0.046396	0.000229
-0.009264	-0.001792	-0.003492	-0.012781	-0.003438
0.002364	-0.018402	-0.022950	0.068322	-0.025106
-0.004766	-0.013739	-0.026359	0.068538	-0.033755
-0.004202	-0.011228	-0.004666	0.046723	-0.001950
0.000710	-0.008786	-0.016461	0.025933	-0.009314
0.004856	0.014766	0.029774	-0.075759	0.011020
0.003958	-0.014992	-0.031692	0.047853	-0.031922
-0.003016	-0.011599	-0.008537	0.014375	-0.024950
-0.000556	-0.012499	-0.002941	0.015449	-0.013758
-0.004432	0.010831	0.034034	-0.062263	0.023251
0.011210	0.015000	0.022978	-0.068944	0.037589
-0.003596	-0.014649	-0.028147	0.051803	-0.022887
-0.004851	-0.010721	-0.022744	0.045293	-0.013937
-0.019563	-0.039349	-0.055307	0.126775	-0.027420
0.003283	0.034740	0.064053	-0.131413	0.012510
-0.005397	-0.010797	0.014203	-0.008670	-0.013560
0.008125	-0.009130	0.011746	-0.004700	0.011745
-0.001883	0.000000	0.011746	0.000000	0.000000
0.004606	0.000000	0.011746	0.000000	0.000000
0.004644	0.000000	0.052147	0.000000	0.000000
-0.003841	-0.005058	-0.020216	-0.029809	0.000737
-0.003106	0.010037	0.010572	-0.049388	0.009041
-0.006052	-0.004312	-0.006044	-0.005904	-0.027622
-0.004474	0.001615	0.000431	0.029563	-0.030209
0.001719	0.026051	0.050091	-0.112241	0.028708
0.007425	0.010758	0.022657	-0.017738	0.000751
0.007528	-0.004167	-0.024986	0.019023	0.003497
-0.007787	0.009427	-0.000996	-0.070983	-0.000998
-0.000739	0.011319	0.006096	-0.011561	0.013636
-0.009380	-0.004098	-0.004684	0.024806	-0.002219
0.003906	-0.001052	-0.007784	-0.016008	-0.005196
-0.009411	-0.003147	-0.008936	-0.010195	-0.005473
0.001830	-0.011736	-0.011775	0.044188	-0.012550
0.003627	-0.010898	-0.021003	0.056737	0.005290
-0.007488	0.012830	0.003045	-0.033829	-0.003272
0.002022	0.023309	0.035255	-0.087328	0.020460
0.011087	-0.010943	-0.010794	0.018833	0.032798
0.005528	0.012645	0.027696	-0.075041	0.049882
-0.009298	-0.000578	-0.019813	0.034103	-0.009137
0.006334	-0.003028	-0.013986	0.017341	0.019091
-0.008470	0.008070	-0.007715	-0.042933	-0.001126
0.003194	-0.005423	0.003155	-0.009014	0.014987
0.010149	0.006704	0.013572	-0.023926	0.004431
0.001103	-0.000164	0.007608	0.014830	-0.014472
-0.008364	-0.000164	-0.006049	0.022089	-0.014912
0.009778	-0.000345	-0.000253	-0.017531	-0.009377
-0.006620	0.000000	0.004976	-0.054516	-0.005530
0.000641	0.020842	0.027535	-0.046418	0.024422
0.000862	0.000000	0.000000	0.000000	0.000000
-0.000087	0.000000	-0.010711	0.000000	0.000000
-0.006729	0.007342	0.006793	-0.033291	0.006856
0.000913	0.001564	-0.013027	-0.016788	-0.026539
-0.003781	-0.010597	-0.020117	0.046853	0.000000
0.002827	0.002559	0.002343	0.029188	0.000000
-0.006302	-0.001400	-0.000627	0.007815	0.028921
0.003032	0.000660	-0.019981	-0.043485	0.032060
-0.001652	0.005743	-0.001521	-0.022473	0.006987
0.005634	0.008363	-0.007618	-0.045939	-0.003706
-0.008264	0.011387	-0.003838	-0.040266	0.016461
0.007537	-0.029426	-0.018909	0.139631	-0.005169
-0.001352	0.001049	-0.018629	0.023372	0.014151
0.003465	-0.002666	-0.005604	0.010215	0.028336
0.000431	-0.015373	-0.003388	0.073454	-0.003732
0.000243	0.000000	0.000000	0.000000	0.000000
-0.002404	0.000000	0.000161	0.000000	0.000000
0.005604	0.001830	-0.006858	-0.009574	0.006832
0.001044	-0.000247	-0.010961	-0.036385	0.016776
0.004544	-0.002409	0.003529	-0.008588	0.000000
-0.008345	-0.007611	-0.010848	0.042679	-0.012248
-0.004254	0.008305	0.017459	-0.047001	0.006755
0.000139	-0.014567	-0.000963	0.041014	-0.016662
0.005578	0.004212	0.009634	-0.030483	0.027214
0.000669	-0.014872	-0.042293	0.092275	0.001412
-0.004276	-0.004956	-0.024879	0.032468	0.057192
-0.001035	-0.008595	-0.000157	-0.019954	-0.005345
0.005266	-0.018008	-0.049972	0.044042	-0.009036
-0.006022	0.011673	0.039550	-0.061343	0.019886
0.003831	0.002122	0.005634	-0.050559	0.026529
0.003263	-0.001414	0.002667	0.026717	-0.000922
-0.003501	0.011547	0.011541	-0.034086	-0.030541
0.002085	-0.018075	-0.031335	0.077800	0.002850
0.004746	-0.008460	-0.021389	-0.010750	0.025289
-0.001782	-0.015465	-0.013166	0.034002	-0.020935
-0.002296	0.008221	-0.007083	-0.022568	-0.008537
0.002131	-0.005751	0.009266	-0.013079	-0.003626
0.000825	0.005557	0.031276	-0.038673	-0.011539
0.002995	-0.026449	-0.049640	0.096635	-0.023881
0.000684	0.002118	-0.004814	-0.003603	0.004743
-0.003616	0.017211	-0.010608	-0.040938	0.017589
0.000203	-0.026294	-0.033195	0.070120	-0.003688
0.001907	-0.009829	0.003492	0.030598	-0.006437
-0.008319	0.009227	0.024371	-0.026503	-0.019763
0.005712	-0.011718	-0.028450	0.037989	-0.012655
-0.001248	0.018288	0.008035	-0.045155	-0.010976
-0.004966	-0.013184	-0.020895	0.025446	-0.009239
0.006963	0.016245	0.033732	-0.066015	-0.001238
-0.002928	-0.022458	-0.018714	0.101938	-0.003724
0.002824	-0.027222	-0.058461	0.081063	0.003931
0.001080	0.007347	0.008086	-0.005525	0.003298
-0.001955	-0.024542	-0.040772	0.031419	-0.010759
-0.001961	-0.004127	0.013875	-0.032569	0.006635
0.006415	0.026005	0.066286	-0.076305	0.011915
-0.001018	0.016900	0.065533	-0.112708	0.028982
0.001245	0.005176	0.017646	0.004919	0.000595
-0.007084	-0.007466	-0.012076	-0.003992	-0.011164
0.010019	0.015869	0.067440	-0.059949	0.011164
-0.004237	-0.016204	-0.011081	0.034621	-0.023875
-0.000550	-0.001811	-0.010954	-0.053576	0.001826
0.001719	-0.007501	-0.027943	0.057153	-0.009981
-0.006865	0.001242	-0.009915	-0.002758	-0.009668
0.005806	0.018902	0.023464	-0.075064	-0.008302
0.000945	-0.001625	-0.004103	0.013444	-0.006272
-0.003844	-0.010626	0.001275	0.031885	0.006689
-0.006209	-0.006464	-0.013891	0.043363	-0.007948
-0.000870	0.024930	0.060759	-0.084793	-0.011405
-0.002156	0.005777	0.001184	-0.029384	-0.008532
-0.000892	-0.001569	0.000605	-0.008818	-0.015544
-0.000876	0.002134	0.012677	-0.027375	0.002173
-0.002813	0.009537	0.018585	0.024724	0.011656
-0.002622	-0.001318	-0.008678	0.019168	-0.017753
-0.013187	-0.015643	-0.045283	0.082527	-0.031735
-0.000207	0.008917	0.003035	-0.045760	0.012102
0.004614	-0.007779	0.001951	-0.033977	-0.005809
-0.001074	-0.000844	-0.006901	-0.007393	0.005140
0.000802	-0.024104	-0.052869	0.089351	-0.000669
-0.002240	0.009615	0.011443	-0.058026	-0.002680
0.005207	-0.000298	-0.021233	-0.011591	0.006021
-0.014539	0.024901	0.040909	-0.093191	0.006647
0.001114	0.000000	0.000000	0.000000	0.000000
0.000799	0.000000	-0.002406	0.000000	0.000000
-0.008759	0.010438	0.011225	-0.028443	0.004292
-0.002625	0.013137	0.032582	-0.020393	-0.001128
-0.003377	0.006300	0.009227	-0.019740	-0.003165
-0.007584	-0.006015	0.003800	0.057412	-0.014136
-0.004405	0.003190	0.019793	0.001837	0.005952
-0.001389	-0.021763	-0.014056	0.073097	-0.006182
-0.006799	-0.025338	-0.043469	0.090019	-0.004604
0.004503	-0.022901	-0.023926	0.074653	-0.014643
-0.002521	0.038481	0.083826	-0.028820	0.029984
[truncated: 2,030 more rows]
