# Supplementary material for: Cross-country information transmissions and the role of commodity markets: A multichannel Markov switching approach
Source: PLoS One. 2018 Aug 16;13(8):e0202251. doi: 10.1371/journal.pone.0202251 (PMC6095546; doi:10.1371/journal.pone.0202251)
Supplement: S1 Dataset — (ZIP) [file pone.0202251.s001.zip › US.csv]

USD/SDR	SP500	US B	US Vol	US 5Y
-0.00480	0.04888	0.03797	-0.11995	0.04264
0.00305	-0.01061	0.01037	0.01381	-0.02574
-0.00015	-0.02659	-0.02987	0.06113	-0.03774
0.00107	-0.00192	-0.01186	0.04000	0.00215
0.00359	0.00380	-0.01907	-0.06400	0.01426
0.00054	0.00954	0.01920	-0.04345	0.02071
-0.00314	0.01026	-0.00262	-0.03842	-0.00665
0.00069	-0.00643	-0.02076	-0.04887	0.03119
0.00000	0.00000	0.00000	0.00000	0.00000
0.00575	0.00000	0.00000	0.00000	0.00000
0.00054	0.00212	-0.00391	-0.01394	-0.01616
-0.00008	0.01382	-0.02075	-0.06462	-0.02421
-0.00108	-0.00404	-0.00706	-0.00558	0.01489
0.00323	0.00027	0.02544	0.00043	0.00870
-0.00385	0.01295	0.01128	-0.07500	0.01840
0.00500	0.00286	0.00847	0.02110	0.00202
0.00573	-0.00499	0.00109	0.02731	-0.01261
0.00000	-0.00189	0.01918	-0.00310	0.00572
-0.00287	0.00678	0.00075	0.00177	0.00811
0.00039	0.00698	0.01442	-0.00177	-0.01117
-0.00502	-0.00564	-0.01196	-0.02467	-0.02712
-0.00584	0.00545	-0.00843	-0.01648	-0.00378
-0.00008	-0.01763	0.00163	0.01330	0.01857
0.00046	0.00358	0.00664	0.01087	0.00433
0.00184	-0.00151	-0.02031	-0.00951	0.00206
0.00269	-0.00844	-0.00123	-0.01420	0.00879
0.00455	-0.00625	-0.00242	-0.00974	-0.00510
0.00155	-0.01343	0.00593	0.02621	-0.01319
-0.00170	0.01176	0.00940	-0.00501	0.00290
-0.00100	-0.00869	-0.00380	-0.02541	0.00742
0.00155	-0.00219	-0.00352	0.00699	0.02813
0.00442	0.00809	-0.00744	-0.05984	-0.00160
-0.00365	-0.01909	0.01017	0.08734	-0.02182
0.00000	0.00000	0.00000	0.00000	0.00000
0.00371	0.00000	0.00000	0.00000	0.00000
-0.00168	-0.01868	-0.01660	0.04204	0.00142
0.00247	-0.00195	-0.00586	0.03847	-0.00448
0.00093	-0.00557	0.00744	0.01668	-0.01233
-0.00202	0.01734	0.02273	-0.06765	-0.01541
-0.00202	-0.00769	0.00822	0.04084	-0.01246
-0.00209	-0.01441	-0.01580	0.06786	-0.01090
0.00000	0.00104	0.00061	-0.00957	-0.00172
0.00000	-0.00570	0.00489	-0.02342	0.01517
-0.00371	0.00584	-0.00936	-0.01137	0.00529
0.00293	0.00993	0.00197	-0.04641	-0.00148
0.00000	0.00643	0.02363	-0.07082	-0.01575
0.00000	0.00226	0.00449	0.00702	0.00064
-0.00147	-0.02508	-0.02221	0.05331	0.00896
0.00363	-0.04414	-0.04959	0.16843	-0.01176
0.00000	0.01472	0.02946	-0.09581	0.00686
0.00388	-0.02618	-0.04342	0.07211	-0.02947
0.00577	0.00585	0.03157	-0.03611	-0.01128
0.00628	-0.01982	-0.01538	0.04619	-0.00134
-0.00220	0.01747	0.01406	-0.00436	0.01041
0.00016	-0.02437	-0.02642	0.03886	-0.01959
0.00244	-0.01809	-0.02831	0.03085	0.00157
0.00331	-0.00407	-0.02913	0.02810	-0.00270
-0.00268	0.01971	0.04962	-0.07556	0.01252
0.00016	0.01122	0.01526	-0.04741	0.00731
-0.00126	0.02525	0.03404	-0.07136	0.03490
0.00189	-0.02473	-0.00106	0.05539	-0.01114
0.00090	-0.00464	-0.01011	0.02043	0.00151
0.00487	0.01073	0.02385	-0.01834	-0.02043
0.00286	-0.01254	-0.00122	0.08593	0.01027
-0.00246	-0.03500	-0.02197	0.10658	-0.01621
-0.00570	-0.00291	-0.03333	-0.01890	-0.00576
-0.00315	0.04275	0.03080	-0.12922	0.01368
0.00236	-0.02019	-0.02025	0.05681	-0.02014
-0.00173	0.00808	0.01047	0.00692	0.00646
0.00110	0.02671	0.01452	-0.08057	0.02911
0.00260	-0.00213	-0.00007	-0.03385	0.01180
0.00024	0.01499	0.00469	-0.08580	0.01607
0.00000	0.00000	0.00000	0.00000	0.00000
-0.00039	0.00000	0.00000	0.00000	0.00000
0.00340	0.01023	-0.01083	-0.02773	-0.00310
-0.00032	0.03815	0.03452	-0.05953	-0.02682
-0.00387	0.01247	0.00553	0.00124	0.02578
-0.00574	-0.00859	-0.01253	0.04926	-0.00498
0.00000	-0.01509	-0.00903	0.10394	-0.02698
0.00102	-0.01224	-0.00327	0.01165	0.00554
0.00197	0.01582	-0.00021	-0.03901	0.01560
-0.00134	0.00468	-0.00852	-0.05399	-0.01433
-0.00016	0.01490	0.02260	-0.07767	0.02969
0.00528	-0.00287	-0.01242	0.05901	0.00616
0.00000	0.01350	0.00467	-0.05154	-0.00637
-0.00260	0.00078	0.00181	0.00124	0.00391
-0.00012	-0.01498	0.00427	0.06201	-0.01593
-0.00131	0.01434	0.00889	-0.07530	-0.00817
-0.00057	-0.00245	-0.00783	0.03896	-0.00485
0.00000	-0.00183	-0.00968	-0.01704	0.00232
0.00500	-0.00450	0.00021	-0.00369	-0.01937
-0.00111	-0.00029	0.00494	-0.01448	0.02714
0.00419	-0.00761	-0.01405	-0.01935	0.03109
0.00111	0.00261	0.00908	0.03013	-0.00162
-0.00024	0.00042	0.00750	-0.02293	0.00809
-0.00238	0.02806	0.02412	-0.07987	-0.00505
-0.00085	0.00272	-0.00063	-0.01937	0.00726
0.00228	0.00269	0.00050	-0.01124	0.00441
0.00016	0.01602	-0.00127	-0.02239	-0.00361
0.00143	-0.00263	0.02006	0.02802	0.00080
0.00270	-0.01565	0.00049	0.03362	-0.00644
-0.00151	0.00319	0.00362	-0.07084	0.01583
0.00167	-0.01189	-0.01132	0.00146	-0.00199
0.00000	0.00000	0.00000	0.00000	0.00000
0.00016	0.00000	0.00000	0.00000	0.00000
-0.00008	-0.01578	-0.00410	0.02762	-0.00218
0.00127	0.00618	0.00845	-0.00529	-0.02553
-0.00016	0.00385	-0.00173	-0.04749	0.00528
-0.00080	0.00510	0.01005	-0.00977	-0.00365
0.00383	0.01291	0.00729	-0.08795	-0.01929
-0.00144	-0.01060	-0.00619	0.04054	-0.00166
0.00272	0.00544	-0.00489	-0.03595	0.01053
0.00064	-0.00944	-0.01150	0.01263	0.00900
0.00072	-0.00839	-0.00560	0.03841	-0.01497
0.00136	0.00116	-0.00225	0.00000	-0.00892
-0.00243	-0.01141	-0.00342	0.03559	-0.00292
-0.00014	-0.01766	-0.01703	0.07497	-0.01220
-0.00734	-0.00453	-0.00101	-0.01350	-0.00467
0.00550	-0.00490	0.00785	0.01566	0.00085
0.00088	0.00343	0.00886	-0.03648	-0.00149
0.00192	0.00867	0.01023	-0.02861	-0.00384
-0.00136	0.01130	0.02659	-0.11353	-0.00557
0.00040	-0.00949	-0.00808	0.03249	-0.01319
-0.00312	-0.00552	-0.01354	0.03195	0.00304
0.00016	-0.00151	-0.00681	0.02532	0.02189
-0.00016	-0.00469	0.00063	-0.01521	0.01600
0.00416	0.01242	0.00893	-0.04256	0.02272
0.00144	-0.00145	0.00000	-0.04864	0.01056
-0.00008	0.00999	0.01070	-0.01586	-0.02558
0.00032	-0.00183	-0.00343	0.00849	0.01052
0.00000	0.00000	0.00000	0.00000	0.00000
0.00330	0.00000	0.00000	0.00000	0.00000
0.00169	-0.02378	-0.01857	0.07386	-0.01071
-0.00298	0.00686	0.00656	0.03854	-0.00519
-0.00305	-0.01450	-0.02203	0.03368	-0.01089
-0.00390	-0.00113	0.00461	0.03217	0.00692
0.00270	0.02342	0.01956	-0.08335	-0.00840
-0.00032	0.00622	0.01309	-0.04396	0.00168
0.00088	-0.01094	-0.01639	0.08041	-0.01015
0.00193	0.00992	0.02009	-0.01318	0.00931
-0.00505	-0.00556	0.01057	0.04285	-0.02733
-0.00582	0.00603	-0.00879	-0.04729	0.00389
-0.00135	-0.00344	-0.01014	-0.00758	0.00387
0.00271	-0.01650	-0.00429	0.06078	-0.00452
-0.00001	-0.01641	-0.00619	0.06127	0.00000
-0.00183	0.01595	0.00697	-0.05038	0.01478
-0.00179	0.01040	0.00598	-0.04212	-0.01650
0.00107	0.00240	0.00827	-0.04489	-0.00868
0.00214	-0.00108	-0.00052	0.03088	-0.00656
-0.00095	0.00556	0.00818	-0.04831	-0.00705
-0.00214	0.00387	0.00096	-0.05027	0.00639
-0.00103	0.00396	0.00578	-0.02313	0.01914
0.00024	-0.00526	0.00003	-0.01001	0.00387
0.00048	-0.01149	-0.00537	0.09581	-0.00301
0.00247	0.00326	0.00677	-0.04103	0.00065
-0.00043	-0.01748	-0.00488	0.06048	-0.02726
-0.00426	-0.00008	0.00172	-0.02587	0.01055
-0.00402	0.00567	0.00214	-0.05675	-0.01055
-0.00236	0.00095	0.00508	-0.00635	-0.00487
0.00260	-0.00384	-0.00435	0.00293	0.00244
-0.00863	-0.00737	-0.00124	0.02078	0.01211
-0.00409	0.00309	0.00293	0.02968	-0.01211
0.00183	-0.01680	-0.00858	0.10145	-0.02150
0.00023	0.00809	0.00899	-0.04154	0.01327
-0.00055	-0.01215	-0.00060	0.06476	-0.01327
-0.00389	0.00693	0.00589	-0.08374	0.01148
0.00568	-0.00277	-0.00640	-0.00940	-0.00584
0.00000	0.01946	-0.01537	-0.12032	0.00830
0.00000	-0.00484	-0.01548	0.04222	0.00156
0.00000	-0.01512	-0.00962	0.06770	-0.01913
-0.00247	-0.01118	-0.01895	0.04576	-0.01189
0.00156	-0.01718	0.00074	0.09835	0.00687
-0.00440	0.00402	0.00725	-0.01947	-0.00023
0.00000	0.00000	0.00000	0.00000	0.00000
0.00812	0.00000	0.00000	0.00000	0.00000
0.00371	-0.00106	-0.00988	0.01916	-0.00155
0.00167	-0.02264	-0.02084	0.08229	-0.02419
-0.00301	-0.01881	-0.01886	0.07991	-0.02549
-0.00520	0.00621	-0.00274	0.02706	0.00418
0.00000	0.00000	0.00000	0.00000	-0.05523
-0.00119	0.00000	0.00000	0.00000	0.00000
0.00000	0.00000	0.00000	0.00000	0.00000
-0.00529	0.00000	0.00000	0.00000	-0.03581
-0.00556	0.00000	0.00000	0.00000	0.02436
0.00188	-0.00582	0.01134	-0.07172	-0.00308
0.00000	-0.01624	-0.01368	0.04256	-0.02076
-0.00003	-0.03155	-0.03839	0.07548	0.00653
0.00166	-0.01922	-0.02170	-0.02500	-0.00418
0.00216	0.03824	0.04503	-0.12228	0.01144
-0.00121	0.00875	0.01517	-0.05276	-0.00675
0.00000	-0.00518	0.00088	-0.01548	-0.01839
0.00059	0.01142	0.01874	-0.03639	-0.01254
0.00109	0.02169	0.02238	-0.06281	0.02073
0.00234	-0.00230	-0.00295	0.01214	-0.00951
-0.00024	0.01223	0.01225	-0.03591	-0.01202
-0.00033	0.01973	0.00368	0.00512	-0.00296
0.00093	-0.00247	-0.02332	0.01990	0.00564
-0.00155	0.00163	-0.04727	0.04346	-0.00322
0.00000	-0.00838	-0.03691	0.05051	0.00000
-0.00098	-0.00537	-0.00449	-0.00829	0.00000
0.00449	0.02268	0.01570	-0.09732	0.00473
0.00285	0.01509	0.00575	-0.00317	0.01818
0.00149	-0.00528	-0.01947	0.11305	-0.00309
-0.00331	-0.00153	0.00955	0.00113	-0.01929
0.00385	0.00691	0.01669	-0.07130	-0.00978
0.00012	-0.01881	-0.01795	0.06477	0.00557
0.00008	-0.00790	-0.00802	-0.00371	-0.00106
0.00075	0.00455	-0.00201	-0.02433	0.00948
0.00000	0.01518	0.02239	-0.05607	0.00757
0.00735	-0.00471	0.00673	-0.00778	0.00182
-0.00198	0.00039	0.00993	-0.03336	-0.01464
0.00116	0.01363	0.01524	-0.04934	-0.01086
-0.00157	0.00410	0.00242	-0.03594	-0.00534
-0.00384	-0.02411	-0.02504	0.10733	-0.01810
-0.00371	-0.01731	-0.00841	0.05593	-0.02345
0.00000	-0.00001	-0.00699	0.00298	-0.03118
-0.00166	0.02269	0.01443	-0.03796	0.01458
0.00112	0.00286	0.00285	-0.05079	0.02300
0.00501	0.01428	0.02353	-0.00686	-0.01453
-0.00225	0.01442	0.02120	-0.05735	-0.01560
-0.00268	-0.00274	0.00422	0.01139	-0.01063
0.00213	0.00245	0.00292	-0.01766	0.03324
0.00276	0.00158	-0.00078	-0.04210	0.01167
-0.00078	-0.00177	-0.00418	0.06729	0.00000
0.00352	0.01839	0.01078	-0.10328	0.00000
0.00357	0.00186	-0.00110	0.00339	0.04504
-0.00066	0.00090	-0.00216	-0.03838	0.06032
0.00032	-0.00315	-0.00605	-0.01936	0.02505
0.00332	0.01084	0.01457	-0.02463	-0.01437
-0.00192	-0.00732	-0.00377	-0.01400	0.00961
0.00108	-0.00494	-0.00226	0.00290	0.03037
0.00000	0.00000	0.00000	0.00000	0.00000
0.00000	0.00000	0.00000	0.00000	0.00000
0.00081	0.00614	0.00659	0.02296	0.01073
0.00212	-0.00687	-0.01004	0.00879	-0.02741
-0.00311	-0.01842	-0.01803	0.07619	0.00093
-0.00344	0.01030	0.01250	-0.02819	-0.04704
0.00079	-0.00066	-0.00945	-0.05469	-0.00687
-0.00073	-0.00842	-0.00993	0.07785	-0.01939
0.00059	0.01310	0.01294	-0.06783	-0.00352
0.00024	0.02207	0.01309	-0.04502	0.06296
0.00000	-0.00278	0.01020	0.02953	0.03120
0.00066	-0.00756	0.00155	-0.00932	0.02669
0.00179	-0.01600	-0.01070	0.08680	-0.02029
-0.00087	-0.00278	0.00087	-0.01257	-0.02188
-0.00219	0.00027	0.00118	-0.01714	-0.00233
-0.00074	-0.01568	-0.01389	0.04097	0.01597
-0.00125	0.00331	-0.00534	-0.05066	0.03009
-0.00119	0.00998	0.00861	-0.01514	-0.00313
0.00187	0.00752	0.01073	-0.04080	-0.01215
0.00237	0.00579	0.01041	-0.03096	-0.01161
0.00039	-0.00841	0.00069	0.04714	-0.00252
0.00199	0.00434	-0.00659	-0.05069	0.01368
0.00621	-0.00021	-0.00076	0.00532	0.00857
0.00000	0.00000	0.00000	0.00000	0.00000
0.00027	0.00000	0.00000	0.00000	0.00000
-0.00022	0.00673	0.00335	-0.03191	-0.03228
-0.00092	0.00336	0.00840	-0.00884	0.00704
-0.00088	-0.01121	-0.00569	0.10629	-0.02775
0.00000	0.00572	-0.00510	-0.04688	0.03810
-0.00547	0.00914	0.00510	-0.06222	-0.00832
0.00244	0.00619	0.01314	-0.04260	-0.00045
0.00339	-0.00652	0.00095	0.07033	-0.02354
0.00029	-0.00359	-0.01110	-0.00503	0.00507
-0.00146	-0.00481	-0.00144	0.01365	-0.01017
-0.00004	0.00122	0.00619	0.01034	-0.01877
-0.00014	-0.00951	-0.01366	0.01068	-0.03322
-0.00120	-0.00630	-0.01084	0.04245	0.00464
0.00002	0.00681	0.02016	-0.03803	-0.00366
0.00466	-0.01638	-0.00949	0.03251	0.00024
0.00084	0.00998	0.00788	-0.05253	0.02487
0.00065	-0.00997	-0.00257	0.01206	-0.00766
0.00000	0.00000	0.00000	0.00000	0.00000
0.00114	0.00000	0.00000	0.00000	0.00000
-0.00114	0.00789	0.01037	-0.07610	0.02607
0.00433	0.00351	0.01086	-0.03393	0.00440
0.00426	0.00100	0.00346	-0.00664	0.01648
0.00199	-0.00019	-0.00090	0.00617	0.00181
-0.00147	-0.02903	-0.04833	0.14136	-0.04024
-0.00287	0.01168	0.01245	-0.04752	0.02171
0.00154	0.01482	0.01512	-0.09621	0.00874
0.00226	-0.00710	-0.00914	0.00142	-0.01708
-0.00200	-0.02505	-0.03072	0.16344	-0.01904
-0.00301	-0.00405	-0.00841	0.02305	-0.00261
0.00185	-0.00599	-0.01147	0.02484	0.00285
0.00109	-0.00309	0.00521	-0.03829	0.00095
-0.00257	0.01475	0.01706	-0.07653	-0.01216
-0.00149	0.01424	0.01383	-0.06574	0.00717
-0.00010	-0.00400	-0.00177	-0.00737	0.01771
-0.00197	0.00989	0.01170	-0.03626	0.00537
0.00293	-0.00182	0.00189	0.04318	-0.00865
-0.00021	-0.01108	-0.01067	0.02719	-0.01920
0.00000	0.00000	0.00000	0.00000	0.00000
0.00166	0.00000	0.00000	0.00000	0.00000
-0.00299	0.01342	0.01379	-0.07521	0.00357
0.00189	-0.01563	-0.00540	0.04908	-0.01052
0.00040	0.00819	0.00614	-0.04030	-0.00530
-0.00140	0.01782	0.02292	-0.04565	0.00722
0.00228	-0.00005	0.00559	-0.00735	0.01712
0.00236	0.00046	0.00277	-0.00880	-0.02773
-0.00067	-0.00285	0.00055	0.00464	0.01540
-0.00178	0.02238	0.01529	-0.07850	0.02871
0.00054	0.01930	0.02787	0.02669	0.00463
-0.00178	-0.00670	-0.00734	-0.00980	-0.00092
-0.00116	0.01441	0.01851	-0.01789	0.01057
-0.00518	-0.00451	-0.00310	0.00500	0.04472
-0.00162	0.00583	0.00485	-0.03918	0.02697
0.00260	0.00339	0.01125	0.02915	-0.00320
0.00066	-0.00230	0.00299	-0.01268	-0.00407
0.00026	-0.00991	-0.00471	-0.00666	-0.01230
-0.00340	-0.00091	-0.00275	-0.01345	0.03246
-0.00076	0.01131	0.02560	-0.04147	-0.01120
0.00369	-0.00052	-0.00272	0.02731	-0.00234
-0.00188	0.00406	0.00490	-0.04153	-0.00470
0.00000	-0.01588	-0.01889	0.01638	0.02806
-0.00007	0.00151	-0.00308	-0.01694	-0.00794
0.00262	-0.00425	0.00426	-0.02116	0.01105
0.00198	-0.01476	-0.01131	0.03918	0.00331
0.00106	0.00583	0.00992	-0.01912	-0.01458
-0.00138	0.00533	0.00705	-0.02400	-0.00231
0.00144	0.00245	-0.00928	-0.01709	0.01709
0.00000	0.00000	0.00000	0.00000	0.00000
-0.00007	0.00000	0.00000	0.00000	0.00000
-0.00228	-0.00857	0.00268	0.02270	-0.01881
-0.00078	-0.01004	-0.01329	0.05286	-0.01745
-0.00150	0.00083	0.00429	-0.02101	-0.00064
0.00085	-0.00321	0.00440	-0.03341	-0.01406
-0.00038	0.00228	0.00658	0.02478	0.00954
0.00085	-0.00668	0.00593	-0.00716	-0.01434
-0.00298	0.01126	0.00804	-0.06800	0.00437
0.00195	-0.02397	-0.01722	0.10975	-0.00656
-0.00007	0.00661	0.01219	-0.04432	-0.01436
-0.00074	-0.00764	-0.01328	0.02039	-0.00424
0.00033	0.02315	0.01900	-0.09023	0.01133
-0.00410	-0.00204	0.00766	0.01752	0.00287
-0.00031	-0.00142	-0.00228	0.04561	-0.00685
-0.00135	0.00062	0.00299	-0.05269	0.00133
0.00092	-0.01553	-0.01274	0.07726	-0.00266
0.00024	-0.00622	0.00145	0.02547	0.00111
-0.00118	-0.00713	0.00295	0.02387	-0.01565
-0.00086	-0.00152	-0.00138	0.00863	-0.00429
-0.00334	-0.01399	-0.00261	0.05525	-0.01115
-0.00364	-0.01015	-0.00673	0.08275	0.01612
0.00184	0.01071	0.01570	-0.09319	-0.00791
-0.00002	0.00882	0.00131	-0.08822	-0.01073
-0.00175	-0.00175	0.01439	0.00050	0.01005
-0.00150	-0.01032	-0.00280	0.00596	-0.01119
-0.00400	-0.01953	-0.01970	0.11099	0.00184
0.00169	-0.00303	0.00151	-0.02787	-0.00898
0.00262	0.03682	0.01504	-0.07327	0.05951
0.00138	-0.01465	-0.00816	0.05580	-0.01405
-0.00340	-0.01694	-0.01157	0.03867	-0.01650
-0.00126	0.01838	0.01496	-0.07841	0.02113
0.00472	0.02092	0.01422	-0.06841	0.01637
0.00147	-0.00568	0.00266	-0.00830	-0.01001
-0.00584	0.00654	0.00360	-0.03662	-0.01498
-0.00051	0.00758	0.00349	-0.04421	0.01956
-0.00322	-0.01338	-0.01515	0.08343	-0.01469
0.00006	-0.01105	0.00142	0.04124	-0.01267
-0.00349	0.00567	-0.00354	-0.02372	-0.00944
0.00166	0.01013	0.01269	-0.07144	0.00720
0.00219	-0.01216	-0.00958	0.03609	-0.00157
-0.00050	0.00000	0.00000	0.00000	0.00000
-0.00289	0.00000	0.00000	0.00000	0.00000
-0.00184	-0.00643	0.00136	0.00393	-0.01430
-0.00290	-0.00281	-0.00115	0.01073	-0.01149
-0.00062	0.00233	0.00437	-0.03104	0.00645
-0.00003	-0.02511	-0.01745	0.15672	-0.01295
-0.00004	0.00001	-0.00659	0.02201	0.00488
0.00157	0.00881	0.00193	-0.05507	0.00324
0.00023	-0.01996	-0.02744	0.06631	-0.02147
-0.00253	-0.00158	0.00882	-0.02727	0.01892
-0.00037	0.00312	0.00507	0.00889	-0.00580
0.00075	-0.01677	-0.00943	0.03031	-0.01241
-0.00099	0.00655	0.00516	-0.01235	-0.00331
0.00190	-0.01054	-0.02050	0.03539	-0.01357
-0.00425	-0.00227	0.01155	0.03688	-0.02574
0.00168	0.02829	0.03294	-0.05219	0.00955
-0.00138	0.00094	0.00292	-0.01637	-0.00537
-0.00464	-0.01667	-0.01035	0.07240	-0.02530
-0.00060	-0.01352	-0.01267	0.05306	0.01669
-0.00363	-0.01719	-0.01011	-0.00914	-0.00446
-0.00683	0.00361	-0.00425	-0.00922	0.01380
0.00343	-0.01684	-0.00384	0.03138	-0.00515
-0.01078	-0.00268	-0.01552	0.02062	-0.01687
0.00361	0.01742	0.01946	-0.07790	0.01589
-0.00747	-0.00084	0.00880	-0.03444	-0.00717
0.00463	-0.02161	-0.01473	0.06515	-0.00722
0.00308	-0.02145	-0.00975	0.06601	-0.01409
0.00087	0.00620	-0.01369	0.01576	0.00531
0.00093	0.00000	0.00000	0.00000	0.00000
0.00210	0.00000	0.00000	0.00000	0.00000
-0.00671	-0.01226	0.00695	0.04119	-0.00795
-0.00331	-0.02503	-0.02418	0.06741	-0.02220
-0.00257	-0.03455	-0.02962	0.12079	-0.03293
0.00305	0.00747	0.00613	-0.00736	0.00631
-0.00138	-0.00647	-0.01696	-0.02725	-0.01797
-0.00517	-0.00376	-0.00880	0.06152	0.01298
-0.00627	-0.01856	-0.01287	0.04521	0.01204
0.00334	0.00552	-0.00172	-0.03329	-0.00026
0.00106	-0.02739	-0.04373	-0.00935	-0.02609
-0.00472	-0.03910	-0.02503	0.08328	-0.02569
0.00213	-0.03348	-0.01396	0.09252	-0.02553
0.00818	-0.02739	-0.03375	0.07031	-0.02967
-0.00063	0.05573	0.04329	-0.11951	0.01978
-0.00404	-0.00564	0.00750	-0.01491	-0.02938
-0.00029	0.01674	0.02143	-0.10065	-0.00851
0.01019	0.05267	0.05647	-0.12524	0.05199
-0.00074	0.00424	-0.00491	0.01866	0.01169
0.00229	0.00974	0.02784	0.00344	-0.04788
0.00273	-0.03002	-0.02896	0.14289	-0.02975
-0.00811	-0.02335	-0.01496	0.11105	-0.04182
0.00187	-0.03490	-0.03112	0.08782	-0.03296
0.00927	0.02948	0.03236	-0.07006	0.04442
0.00024	0.01981	0.01543	-0.08177	0.00584
0.00118	0.03220	0.04211	-0.06397	0.02571
-0.00208	0.00351	0.00560	-0.02791	-0.03093
-0.00173	-0.00534	-0.00741	0.04754	-0.00525
-0.00246	-0.02191	-0.02120	-0.03376	-0.03657
0.00000	0.03927	0.02844	-0.10158	0.04059
-0.00116	0.01149	0.00963	-0.09491	0.01378
-0.00145	-0.00159	-0.00505	-0.02129	0.03878
0.00128	0.02336	0.01873	-0.00697	-0.01207
0.00253	-0.01408	-0.01727	0.03368	-0.04141
-0.00113	0.01265	0.00613	-0.04705	0.00922
0.00080	0.01395	0.00952	-0.01715	0.03309
0.00453	-0.02295	-0.01886	0.05503	-0.02153
-0.00230	0.00751	0.01589	0.01925	-0.00728
-0.00252	-0.01395	0.00186	0.00733	0.01870
-0.00167	-0.01830	-0.01802	0.10130	-0.01536
-0.00283	-0.00008	0.00447	0.01045	-0.02551
-0.00077	-0.00189	0.00580	-0.03107	0.00218
0.00161	0.00000	0.00000	0.00000	0.00000
-0.00489	0.00000	0.00000	0.00000	0.00000
0.00011	0.01737	0.01268	-0.06539	0.00000
-0.00219	-0.01608	-0.00456	0.03723	-0.01713
0.00281	0.01666	0.01502	-0.06732	0.02937
0.00462	0.01006	0.00784	0.00330	0.02116
0.00301	0.00730	-0.01232	-0.03831	-0.01558
0.00026	-0.00014	-0.00578	-0.00773	0.02328
-0.00017	-0.02510	-0.03117	0.07444	-0.03446
-0.00225	0.00326	0.00793	-0.04583	-0.01735
0.00817	0.00145	-0.00090	0.02536	0.00805
0.00264	-0.01993	-0.01295	0.03398	-0.03258
-0.00480	-0.00466	-0.01703	-0.01298	0.00447
-0.00326	-0.03053	-0.03790	0.08012	-0.02715
0.00146	0.00245	0.00696	-0.04195	-0.00035
-0.00152	-0.01392	0.00348	0.01780	-0.02792
0.00251	-0.01744	-0.02558	0.02095	-0.02276
-0.00093	0.02456	0.02455	-0.08200	0.03610
-0.00041	0.01805	0.02489	-0.07594	0.00571
0.00030	-0.03279	-0.02351	0.06625	-0.04852
-0.00342	-0.01472	-0.00351	0.07099	-0.04394
-0.00094	0.03924	0.03721	-0.15122	0.06136
0.00273	-0.02387	-0.04272	0.07643	-0.02041
-0.00244	-0.01088	-0.06205	0.01295	0.00635
0.00000	-0.02269	-0.02639	0.05603	-0.00037
0.00522	-0.01930	-0.04468	0.07751	-0.02682
-0.00081	0.01676	0.04524	-0.03873	0.01633
0.00105	-0.02767	-0.04066	0.02670	-0.03527
-0.00458	0.03437	0.04980	-0.11509	0.02619
0.00195	0.03832	0.04317	-0.05052	0.05148
0.00000	0.00730	0.01147	0.00948	0.00000
0.00209	0.04625	0.05399	-0.05768	0.00000
0.00002	-0.02441	-0.00463	0.05657	0.02056
0.00195	0.02206	0.01506	-0.05422	0.05493
0.00245	0.00589	0.00860	-0.01686	-0.04027
-0.00130	0.01719	0.01128	-0.01261	0.04770
0.00000	-0.01068	-0.00802	0.02917	-0.00216
-0.00096	0.00670	0.00861	-0.02645	-0.01213
0.00106	-0.01534	-0.01944	0.02469	-0.03341
-0.00199	0.01702	0.02211	-0.12605	-0.02092
0.00167	-0.00830	-0.00482	0.03505	-0.02103
-0.00552	-0.00912	-0.00961	0.03790	-0.05549
0.00038	0.00966	0.01273	-0.03276	0.00000
-0.00123	-0.00557	-0.00793	-0.00289	-0.02784
-0.00360	0.01701	0.01907	-0.06091	0.04832
0.00100	0.00817	-0.00605	0.05058	0.01938
-0.00387	0.00772	0.00482	0.01322	0.00240
0.00317	0.00910	-0.01146	-0.01614	0.01964
-0.00333	-0.02312	-0.03684	0.02221	-0.04036
-0.00512	-0.00880	-0.01050	-0.06611	-0.00490
-0.00404	-0.02095	-0.00863	0.06228	0.00000
0.00195	0.00769	0.01472	-0.02327	0.00000
0.00222	-0.00048	-0.00011	0.02135	-0.00707
0.00005	0.02434	0.02437	-0.08585	0.07484
0.00326	0.00613	0.00250	-0.07306	-0.00561
-0.00232	-0.01046	-0.01827	0.03720	-0.00565
-0.00200	-0.00403	-0.00097	-0.00908	0.00233
0.00648	0.01923	0.02380	-0.07931	0.03236
-0.00037	0.02122	0.02250	-0.06149	0.03135
-0.00022	-0.00344	-0.00340	-0.02768	0.00993
0.00490	0.00250	-0.00169	0.03854	-0.00526
-0.00137	-0.02120	-0.01990	0.07598	-0.03473
0.00080	0.02760	0.02386	0.04811	0.06106
0.00009	0.00000	0.00000	0.00000	0.00000
0.00046	0.00000	0.00000	0.00000	0.00000
0.00384	-0.00190	-0.00191	-0.00146	0.01065
0.00000	-0.01486	-0.01187	0.03119	-0.00729
-0.00612	-0.00346	0.00042	0.02061	-0.02345
0.00184	-0.01208	-0.01604	0.03999	-0.00658
-0.00109	0.00625	0.01053	-0.04138	-0.02837
-0.00572	-0.02243	-0.01308	0.06372	-0.01827
-0.00046	0.01386	0.01897	-0.06788	0.00230
0.00224	0.00056	0.00095	-0.03539	-0.00792
-0.00275	-0.00373	-0.00776	-0.01708	-0.00099
-0.00485	-0.01352	-0.01180	0.03209	0.00792
-0.00061	0.02325	0.02570	-0.07133	0.02597
-0.00393	-0.00817	-0.00652	0.01588	-0.01355
0.00252	-0.01323	-0.01986	0.05934	-0.03402
-0.00227	-0.00774	-0.00129	0.06566	-0.03557
0.00116	0.01292	0.01819	-0.12313	0.00970
-0.00171	0.00182	-0.00297	-0.01928	0.00584
0.00102	-0.00549	-0.00489	0.01101	-0.01068
0.00000	0.00000	0.00000	0.00000	0.00000
0.00000	0.00000	0.00000	0.00000	0.00000
-0.00356	-0.01616	-0.01454	0.07664	-0.03808
-0.00233	0.00455	0.01045	0.00237	-0.00772
-0.00364	0.00049	-0.00332	-0.03434	0.00882
0.00137	0.03266	0.02975	-0.11975	0.08212
0.00484	-0.00048	-0.00403	-0.02836	0.00000
-0.00604	0.02223	0.02687	0.00928	0.01869
0.00450	-0.00657	-0.00629	0.00879	-0.01634
0.00044	-0.01419	-0.00877	0.01579	0.00803
-0.00515	0.01921	0.01513	-0.05144	0.05703
0.00054	-0.00001	-0.00513	0.00288	-0.01555
-0.00104	-0.00141	0.00265	0.02357	-0.01029
-0.00206	0.00581	0.00721	-0.01334	-0.02057
0.00199	-0.01453	-0.01777	0.03754	-0.00231
-0.00197	-0.00395	-0.00662	-0.01979	0.00561
-0.00357	-0.01412	0.00387	0.02722	-0.02329
0.00092	0.00000	0.00000	0.00000	0.00000
0.00102	0.00000	0.00000	0.00000	0.00000
-0.00282	-0.01049	-0.01174	0.05019	-0.02322
0.00000	0.01017	0.00981	-0.05236	0.00977
-0.00381	-0.02967	-0.02470	0.13503	-0.00243
-0.00434	-0.01629	-0.01111	0.09615	0.00970
0.00396	0.01297	0.00575	-0.08291	0.00344
-0.00341	0.00676	0.00259	-0.02121	0.02276
0.00499	-0.02311	-0.01566	0.00192	-0.01796
-0.00282	0.01304	0.01943	-0.00480	0.00239
0.00495	0.00538	0.00172	-0.00482	0.01791
-0.00319	-0.01419	-0.01510	0.05458	-0.02854
-0.00500	-0.00545	-0.01176	0.00851	0.02854
0.00465	-0.00647	-0.00011	0.00934	-0.01894
0.00279	-0.01014	-0.00716	0.01960	-0.01099
-0.00141	0.00754	0.00965	-0.00059	0.01439
0.00590	-0.00813	-0.01217	-0.00916	-0.00854
-0.00214	-0.01277	-0.00767	0.01912	0.00171
0.00000	-0.00160	0.00336	-0.01852	-0.02603
-0.00210	0.02121	0.02018	-0.03257	0.02945
0.00383	0.00000	0.00000	0.00000	0.00000
-0.00116	0.00000	0.00000	0.00000	0.00000
0.00003	-0.00712	-0.00456	0.00641	-0.02007
-0.00244	-0.00955	-0.00545	-0.00480	-0.01054
-0.00214	0.01314	0.01239	-0.02964	0.00458
0.00327	-0.01855	-0.02298	0.05561	-0.01452
0.00000	0.00717	0.00646	-0.00753	-0.00968
-0.00039	-0.01323	-0.01293	0.00628	-0.01708
-0.00322	0.01169	0.01436	-0.04515	-0.00367
0.00191	0.00461	0.00164	-0.02992	-0.02156
0.00075	-0.00757	-0.00593	0.02664	-0.00868
-0.00441	-0.01548	-0.00996	0.04498	-0.01297
-0.00296	0.00952	0.00934	-0.04662	-0.01431
0.00019	-0.00938	-0.01339	0.03207	0.01277
-0.00309	0.00823	0.00923	-0.00929	-0.01316
-0.00041	-0.02617	-0.03307	0.06929	-0.03449
-0.00045	-0.00839	-0.01297	0.00897	0.01163
0.00018	0.00431	-0.00523	-0.00298	0.01582
0.00609	0.03388	0.03089	-0.05364	0.07265
0.00496	0.00165	-0.00351	-0.02487	-0.02140
-0.00072	0.03481	0.02632	0.02455	0.04946
0.00000	0.00423	-0.00310	-0.04246	0.02972
0.00898	0.00870	0.01225	0.03583	0.02584
0.00000	0.00189	0.00244	-0.03550	-0.02103
0.00007	0.02272	0.01791	-0.05991	0.05405
-0.00044	-0.03587	-0.03257	0.05826	-0.04586
-0.00300	0.01209	0.01017	-0.05548	-0.01197
0.00273	-0.00549	-0.01002	-0.01825	-0.00933
-0.00339	-0.00165	-0.00533	-0.00961	-0.00592
0.00071	-0.00580	-0.00145	-0.00754	-0.01834
-0.00792	-0.01790	-0.01928	0.04922	-0.03624
0.00025	0.01207	0.01802	-0.02748	0.00000
0.00225	0.02578	0.02215	-0.01206	0.04580
0.00574	-0.00506	-0.01322	0.00676	-0.00992
0.00023	0.00273	0.00837	0.03209	0.01238
0.00579	0.00123	-0.00209	-0.02362	0.01674
-0.00380	-0.00187	0.00566	-0.04751	-0.01463
-0.00248	-0.01410	-0.01760	-0.00074	-0.01699
-0.00203	0.00643	0.01564	-0.05731	0.01839
0.00139	-0.00377	-0.00110	-0.04637	0.01323
0.00023	0.01931	0.01674	-0.04306	0.02121
-0.00085	0.00628	0.01307	-0.03698	-0.00577
-0.00223	-0.01231	-0.01310	-0.00177	-0.01682
-0.00404	0.01542	0.01275	-0.04635	0.01307
0.00163	0.00000	0.00000	0.00000	0.00000
0.00272	0.00000	0.00000	0.00000	0.00000
-0.00562	0.02147	0.02417	-0.05863	-0.01054
0.00150	0.00836	0.00616	0.00482	0.00341
-0.00345	-0.00829	-0.01211	-0.02286	-0.02413
0.00222	-0.01394	-0.00620	0.02286	-0.01831
-0.00336	0.01768	0.01507	0.00192	0.00743
0.00253	0.00327	0.00000	-0.00385	0.00983
-0.00597	-0.00100	0.00173	0.02144	-0.04136
-0.00292	-0.00068	0.00448	0.01776	-0.00878
-0.00278	0.01493	0.01661	-0.04548	0.03890
-0.00032	-0.00380	-0.01178	0.02395	-0.01387
-0.00258	0.00843	0.00788	-0.01574	-0.04994
-0.00290	-0.00512	-0.00235	0.00957	-0.04821
0.00081	-0.01011	-0.01627	0.01136	0.03265
-0.00321	0.01418	0.00652	-0.07578	-0.00498
-0.00425	0.01246	0.01406	-0.00867	-0.00540
0.00285	-0.00298	0.00416	0.01978	-0.01283
0.00026	-0.00321	-0.00355	0.00451	-0.03464
-0.00119	0.00784	0.00591	-0.03874	0.02125
0.00157	-0.00251	0.00464	-0.04464	-0.05588
-0.00975	-0.02523	-0.02056	0.10856	0.01829
0.00316	-0.00113	-0.00140	0.03732	-0.05634
-0.00272	0.00400	0.00260	-0.00376	0.03511
0.00160	0.00911	0.00068	-0.06980	-0.03685
-0.00361	0.00145	0.00341	-0.03132	0.00999
0.00000	0.00000	0.00000	0.00000	0.00000
-0.00412	0.00000	0.00000	0.00000	0.00000
0.00791	0.00183	0.00284	0.00200	0.00000
-0.00054	-0.00376	-0.00758	0.01977	-0.03183
-0.00298	0.01458	0.01921	-0.04813	0.01408
0.00489	0.00353	0.00313	0.06848	0.01302
-0.00053	0.00470	0.00944	-0.00048	-0.04093
0.00027	0.01500	0.01602	-0.01061	-0.01996
0.00018	0.00395	0.00314	0.01013	0.02131
-0.00676	-0.00241	-0.00353	0.01996	0.01867
0.00517	-0.01205	-0.02579	0.04148	-0.04044
-0.00092	0.00909	0.00935	-0.07061	-0.04645
-0.00193	0.01275	0.01201	-0.02105	0.02326
-0.00092	0.00103	-0.00699	0.00985	-0.03001
-0.00022	-0.00996	-0.00029	0.01217	-0.01855
-0.00420	0.02214	0.02179	-0.02153	0.04007
0.00256	0.00091	-0.00587	-0.01044	0.05075
0.00305	-0.00155	-0.00307	-0.01257	0.03405
0.00389	-0.01535	-0.01744	0.00202	-0.02688
-0.00247	0.00099	0.00059	-0.03390	0.01022
0.00532	-0.01421	-0.01419	0.07254	-0.02552
0.00000	0.00184	0.00093	0.00823	-0.02805
-0.00179	-0.00830	-0.00199	0.00289	0.07846
0.00422	0.01071	0.00519	-0.07016	0.05943
0.00304	-0.00979	-0.00572	-0.01245	-0.00734
0.00068	-0.00176	-0.00249	0.01861	-0.01402
-0.00485	0.00799	0.01373	-0.00308	0.00991
-0.00069	0.01157	0.00874	-0.02234	-0.01116
0.00183	-0.00813	-0.00776	0.01874	0.04550
0.00000	0.00000	0.00000	0.00000	0.00000
0.00301	0.00000	0.00000	0.00000	0.00000
0.00446	0.00340	0.00271	-0.02934	0.00000
-0.00268	-0.00560	-0.00477	-0.02864	-0.01366
0.00004	-0.01357	-0.00750	0.01364	-0.01504
0.00064	0.00950	0.00921	-0.03824	-0.02504
0.00180	0.00571	0.01678	0.05887	0.04009
-0.00097	-0.00343	-0.01198	-0.00204	0.09870
0.00845	-0.00644	-0.00506	0.01068	-0.02014
-0.00312	-0.01242	-0.01271	0.02301	0.00507
0.00218	0.01174	0.01284	-0.05646	0.03271
0.00000	-0.01473	-0.00957	0.03446	0.07153
-0.00372	0.00947	0.00967	-0.03132	-0.03176
-0.00361	0.00051	0.00097	-0.02804	-0.00810
-0.00382	-0.00712	-0.00982	-0.00215	0.01079
0.00034	0.01725	0.01811	-0.04678	-0.00101
0.00094	-0.00217	-0.00835	0.03379	0.04783
-0.00079	-0.00729	-0.00641	0.01674	0.05387
0.00171	-0.00181	-0.00091	0.00959	-0.04336
0.00525	0.00285	-0.00476	0.03339	0.01913
0.00535	-0.01031	-0.01702	0.06264	0.00279
-0.00519	0.00272	0.00427	0.02475	-0.04109
-0.00022	-0.01782	-0.01462	0.06419	0.04016
-0.00268	0.00168	0.00862	-0.05343	-0.03053
0.00133	0.00725	0.00256	-0.05940	0.01585
-0.00115	0.00356	0.00487	-0.03363	-0.00536
0.00284	0.00306	-0.00261	0.00813	0.02313
-0.00176	0.00990	0.00942	-0.09612	0.01472
0.00193	-0.00640	-0.00906	0.04523	0.04087
-0.00022	0.00656	0.00929	-0.01611	-0.01621
0.00067	0.00016	-0.00075	-0.01089	0.01123
0.00350	0.00911	0.00134	-0.00494	-0.02018
0.00330	0.00261	-0.00157	-0.01776	-0.03136
-0.00113	-0.00205	-0.00105	-0.00224	0.03226
0.00269	0.00296	0.00036	0.00112	0.03067
0.00293	-0.01023	-0.01974	0.03903	0.00290
0.00033	0.00065	0.00698	0.05148	0.01495
0.00322	0.00303	0.00163	-0.00205	-0.01495
-0.00290	0.00006	-0.00459	-0.01864	0.02290
0.00231	0.00605	0.00784	-0.03457	-0.03778
-0.00454	0.00514	0.00683	0.00808	0.01806
0.00000	0.00000	0.00000	0.00000	0.00000
0.00280	0.00000	0.00000	0.00000	0.00000
0.00153	0.00418	0.00250	0.02184	-0.00584
-0.00103	0.00166	-0.00640	-0.03827	-0.03374
-0.00390	-0.00642	-0.00277	-0.02929	-0.05971
-0.00551	0.00999	0.00781	0.00494	0.02300
-0.00109	-0.00824	-0.00781	0.03180	-0.02821
-0.00242	-0.01204	-0.02330	0.05972	-0.03348
-0.00027	0.00543	0.00480	-0.03872	0.03378
0.00192	0.00217	0.00432	-0.03006	-0.03506
-0.00380	-0.00376	0.00116	0.03161	-0.00543
0.00118	0.01420	0.01090	-0.06703	-0.00224
0.00017	-0.00326	-0.00203	0.00663	-0.01651
-0.00435	0.01318	0.01978	-0.03248	0.00098
0.00000	-0.00316	-0.00190	-0.00171	0.01102
-0.01306	-0.01309	-0.01154	0.11359	0.00643
-0.00116	0.00605	0.00465	-0.00920	-0.00417
0.00060	-0.01928	-0.01208	0.08607	-0.01884
-0.00024	-0.00607	-0.00095	0.04785	-0.01453
0.00052	-0.00642	0.00076	-0.00135	-0.03452
0.00229	0.00971	0.00586	-0.02551	0.02281
-0.01159	-0.01060	-0.00560	0.04732	-0.05004
0.00195	0.02209	0.02350	-0.07540	-0.00390
-0.00023	0.00198	-0.00151	-0.01290	0.01900
-0.00167	0.00938	0.00442	-0.06454	0.07647
0.00461	0.00436	0.00841	0.00051	-0.01333
-0.00704	0.00473	0.00733	-0.00514	0.02552
-0.00067	-0.00528	0.00113	-0.01192	-0.01446
-0.00152	0.00478	0.00298	-0.01895	0.02651
-0.00036	-0.00065	0.00288	-0.01986	-0.00982
0.00384	0.00700	0.01113	-0.05001	0.00000
0.00262	0.00394	0.00616	-0.01031	0.00000
-0.00267	-0.00260	-0.00555	0.01825	0.02305
0.00252	0.00316	0.00120	-0.02867	0.03316
0.00036	-0.01029	-0.00269	0.02471	-0.02259
-0.00168	0.00514	0.00201	-0.03347	-0.00301
0.00152	0.00129	0.00271	-0.02918	-0.00939
-0.00254	-0.01509	-0.00680	0.06548	-0.03279
-0.00398	0.00330	0.01156	0.00057	0.01684
0.00025	-0.00471	-0.00107	0.00170	-0.02886
-0.00129	0.00216	-0.00178	0.01902	0.01296
0.00257	0.01507	0.00821	-0.07058	-0.03160
-0.00230	0.00126	0.00067	-0.02346	0.03817
0.00008	-0.00112	0.00420	-0.00611	0.02558
0.00424	0.00359	0.00179	-0.01418	-0.01378
0.00182	0.00788	0.00817	0.02757	0.01682
0.00594	-0.00546	-0.00578	0.00000	-0.01374
-0.00041	-0.00137	-0.00009	0.01856	0.02430
0.00035	0.00592	0.00395	-0.00714	0.01667
0.00165	-0.00458	-0.00525	0.01129	0.01232
-0.00365	-0.00581	-0.00230	0.03995	0.00523
-0.00037	-0.00052	0.00067	-0.00455	0.00000
-0.00322	0.01139	0.00659	-0.04609	0.00000
-0.00385	-0.00014	0.00132	-0.01686	-0.03594
-0.00392	-0.00764	-0.00782	0.02814	-0.02846
0.00058	-0.00642	-0.00240	0.09348	-0.01073
0.00223	-0.00913	-0.01124	0.02705	-0.01502
-0.00585	0.00798	0.00796	-0.01635	0.03418
-0.00057	-0.00847	-0.00385	0.03553	-0.03000
0.00123	0.00158	0.00476	-0.02600	0.00862
0.00281	0.01610	0.00734	-0.08462	0.02759
0.00159	0.00172	0.00302	-0.04276	-0.01810
0.00000	0.00432	0.00445	-0.02915	0.02549
-0.00594	0.00000	0.00000	0.00000	0.00000
-0.00223	0.00000	0.00000	0.00000	0.00000
-0.00143	0.01120	0.00698	0.02720	0.02036
0.00266	-0.00328	-0.00012	-0.03027	-0.00410
-0.00714	-0.00177	-0.00422	0.02189	0.00527
0.00188	0.00468	-0.00036	-0.02004	-0.01027
0.00009	-0.00771	-0.00613	0.04733	-0.05111
-0.00568	0.00732	0.00949	-0.03271	0.00834
-0.00300	-0.00857	-0.01441	0.06382	0.02941
0.00237	-0.00107	-0.00568	0.01352	-0.01778
0.00237	0.01142	0.00817	-0.06592	-0.02557
-0.00356	0.00273	0.00208	-0.01931	0.00405
0.00193	-0.00570	-0.00946	0.04876	0.00527
-0.00471	0.00662	0.01151	-0.07845	-0.01495
0.00020	0.00125	-0.00033	-0.02222	-0.00314
-0.00393	0.01173	0.00783	0.03655	-0.00949
0.00045	-0.00047	0.00221	0.01596	0.00190
-0.00100	0.00391	0.00547	0.03118	0.01167
0.00086	0.00281	0.00323	-0.02692	0.02752
-0.00039	-0.00181	-0.00180	0.01026	-0.02752
0.00000	0.00000	0.00000	0.00000	0.00000
0.00000	0.00000	0.00000	0.00000	0.00000
-0.00350	0.01232	0.01182	-0.02085	0.02447
-0.00022	0.00014	0.00318	0.03394	-0.00093
-0.00361	0.00205	0.00055	0.03501	0.00711
0.00000	-0.00310	-0.01215	-0.00493	0.02734
-0.00410	0.01232	0.00335	-0.04089	0.00299
-0.00313	0.00129	-0.00132	-0.04443	-0.03342
0.00270	0.00236	-0.00303	-0.07636	-0.00869
0.00231	0.00495	-0.00198	0.00707	0.01485
-0.00566	-0.00893	-0.00391	0.07049	-0.06698
-0.00430	0.00478	-0.00068	0.00417	-0.00099
0.00406	-0.00535	-0.00841	0.07002	-0.03138
0.00171	0.00826	0.00814	-0.07419	0.00339
0.00216	0.00135	0.01544	-0.07369	0.00203
0.00447	0.00685	0.00394	-0.03665	0.03023
0.00000	0.00000	0.00000	0.00000	0.00000
0.00168	0.00000	0.00000	0.00000	0.00000
-0.00551	0.00774	0.01548	-0.05890	-0.01125
-0.00379	-0.00321	0.00232	0.02547	-0.02289
-0.00186	-0.00209	-0.00160	0.00880	0.04070
0.00645	0.01203	0.01403	-0.01974	0.01750
0.00354	-0.00985	-0.00226	0.05352	-0.02110
-0.00554	-0.01370	-0.01641	0.08907	0.05147
0.00387	0.00498	0.00221	0.02123	-0.00657
0.00408	-0.00263	0.00152	-0.03021	-0.01422
-0.00278	0.00364	0.00294	0.02845	0.00127
-0.00457	0.00068	-0.00034	0.01335	-0.01763
0.00062	-0.00841	-0.00383	0.03011	0.00645
-0.00051	0.00184	-0.00054	-0.00899	0.02193
0.00295	0.01248	0.01050	-0.10154	-0.03064
-0.00882	-0.00258	-0.00429	0.02408	-0.01141
-0.00232	0.00501	0.00145	-0.02784	0.02237
0.00319	0.01061	0.01078	-0.03511	-0.03690
-0.00592	-0.00489	-0.00316	-0.00521	0.01256
0.00002	-0.00548	-0.00187	0.01748	-0.01123
0.00000	0.00000	0.00000	0.00000	0.00000
-0.00215	0.00000	0.00000	0.00000	0.00000
0.00012	-0.00448	-0.00469	0.01226	0.00565
0.00743	-0.00414	0.00325	0.01338	-0.00665
0.00363	-0.00258	-0.00308	0.01508	0.02667
0.00419	-0.00273	0.00011	0.01547	-0.02334
-0.00237	-0.00167	-0.00642	-0.02423	-0.00701
-0.00205	0.00401	0.00287	-0.06295	-0.00672
0.00998	0.00108	0.00028	-0.00672	0.00806
0.00020	0.00003	0.00388	-0.01906	-0.01754
-0.00314	0.00958	0.00800	-0.00759	0.00475
0.00377	-0.00595	-0.00506	0.02867	0.02410
0.00991	0.00169	0.00532	-0.02108	0.00099
-0.00210	0.00333	0.00084	-0.01036	-0.01230
0.00198	0.00172	0.01226	0.00554	-0.06494
-0.00623	-0.00839	-0.00516	0.08661	-0.03708
-0.00007	-0.00580	-0.00695	0.05003	-0.01756
0.00350	-0.01474	-0.01348	0.11752	0.00376
0.00234	-0.01534	-0.01422	0.10177	-0.00678
0.00130	0.01238	0.01009	-0.12178	0.03273
-0.00280	-0.01445	-0.01205	0.14379	-0.00146
-0.00436	0.00561	0.00788	-0.03810	-0.03240
0.00175	0.01168	0.00654	-0.11613	0.01017
-0.00301	-0.00127	-0.00353	0.02293	0.02003
-0.00256	-0.01124	-0.01212	0.03291	0.00367
-0.00025	-0.01304	-0.00804	0.11946	-0.02108
0.00093	-0.00132	-0.00006	-0.04308	-0.00788
0.00085	-0.00240	-0.00757	-0.04250	0.00376
0.00596	0.01623	0.01115	-0.10250	0.00524
-0.00325	-0.00102	-0.00361	-0.03124	0.03845
0.00196	0.01292	0.01153	-0.04908	0.02062
-0.00314	0.00403	0.00230	-0.01342	0.00246
-0.00363	-0.00070	-0.00334	0.02786	-0.02524
-0.00437	0.00528	0.00658	-0.00539	0.02172
0.00153	0.00848	-0.01332	-0.06258	0.09854
0.00907	0.00764	0.00017	-0.04378	0.02116
0.00056	-0.00210	0.00310	0.02311	-0.02116
-0.00012	-0.00667	-0.00391	0.02832	0.01678
-0.00224	-0.00106	-0.00276	0.03123	0.00968
0.00387	0.00000	0.00000	0.00000	0.00000
-0.00176	0.00000	0.00000	0.00000	0.00000
0.00407	-0.01386	-0.01867	0.12185	0.03709
0.00543	-0.00113	-0.01076	-0.09984	0.01119
0.00000	0.00059	-0.00285	0.00765	0.00903
0.00111	0.00510	0.01393	-0.05216	-0.02408
-0.00541	0.00107	-0.00243	0.03162	0.01621
0.00487	-0.01568	-0.01249	0.07795	0.02711
0.00660	0.00530	0.00348	-0.06634	-0.00199
-0.00106	0.01399	0.01467	-0.06556	-0.01378
-0.00241	0.00059	-0.00388	-0.04193	0.03187
0.00117	-0.00445	-0.00131	0.05283	-0.00477
-0.00110	0.00227	0.00551	0.02011	-0.01989
0.00011	-0.01389	-0.01520	0.07785	0.03746
0.00583	-0.00762	0.00132	0.01885	0.00990
-0.00617	-0.00593	-0.00036	0.03493	-0.00852
0.00105	0.00916	0.01016	-0.03372	-0.00304
-0.00477	0.00184	0.00379	-0.00422	0.01566
-0.00446	0.00177	0.00430	-0.04828	0.00109
0.00083	-0.00675	-0.01052	0.07804	0.00787
0.00352	-0.01382	-0.02351	0.06142	0.06359
0.01211	-0.01060	-0.00849	0.08660	-0.00178
0.00127	0.00763	0.00725	-0.06262	-0.00996
-0.00292	0.00167	0.01277	-0.02343	0.00945
0.00265	-0.00077	0.00393	0.03892	0.02162
0.00265	-0.00068	0.00401	-0.02090	-0.02979
-0.00937	-0.01064	-0.00890	0.07758	-0.02333
0.00150	0.00679	0.00950	-0.03207	0.01070
-0.00262	-0.00258	-0.00131	-0.02091	0.01263
0.00277	0.00047	0.00589	-0.01383	-0.01705
-0.00578	0.00400	0.00834	-0.00969	0.01526
0.00347	0.00169	0.00223	-0.02242	-0.00540
-0.00421	0.01598	0.00991	-0.12472	0.00077
-0.00350	0.00170	0.01053	0.00063	-0.02348
-0.00168	0.00567	-0.00135	-0.04417	-0.01489
-0.00414	-0.00054	0.00092	0.01430	0.01569
0.00000	0.00000	0.00000	0.00000	0.00000
-0.00140	0.00000	0.00000	0.00000	0.00000
-0.00045	0.00337	0.00130	-0.01359	0.01629
0.00334	-0.00745	-0.00481	0.05740	-0.00721
-0.00003	0.00523	0.00518	-0.01479	0.01894
-0.00490	0.01584	0.01308	-0.08647	-0.00712
-0.00040	0.00154	-0.00245	-0.02500	0.00255
0.00328	-0.00954	-0.00795	0.02500	0.01165
0.00510	0.00453	0.00732	-0.02300	0.00852
0.00314	0.00000	0.00000	0.00000	0.01215
0.00124	0.00000	0.00000	0.00000	0.00933
-0.00120	0.00595	0.00899	-0.06558	-0.04957
-0.00252	0.00137	-0.00035	-0.01743	0.01148
-0.00185	-0.00133	0.00069	0.02405	-0.00790
0.00118	0.00262	0.00425	-0.01062	0.00612
-0.00276	-0.00417	-0.00221	0.01785	-0.00894
0.00154	0.00363	0.00172	-0.06428	0.00614
0.00056	0.00847	0.00395	-0.02333	-0.00614
-0.00184	-0.00299	-0.00046	0.05767	-0.01447
-0.00119	-0.00547	-0.00953	0.02533	-0.00469
-0.00128	-0.00095	0.00629	0.05632	0.03241
0.00131	0.00251	-0.00762	-0.03805	-0.01428
0.00092	0.00408	0.00308	-0.07585	-0.03368
-0.00179	-0.01049	-0.00853	0.05824	-0.01014
0.00185	-0.00316	0.00763	-0.00793	-0.03522
-0.00503	0.00000	0.00000	0.00000	0.00000
0.00041	0.00000	0.00000	0.00000	0.00000
-0.00455	0.00190	0.00559	-0.02745	0.00083
0.00108	-0.00828	-0.00608	0.02437	0.00440
-0.00197	0.00333	-0.00240	-0.02627	-0.00385
-0.00182	0.00138	0.00970	-0.05336	-0.00110
0.00213	0.00071	0.00573	-0.03399	0.00577
0.00091	-0.00330	-0.00289	-0.04962	0.00656
0.00093	-0.00431	-0.00482	0.06676	0.00109
0.00055	-0.00480	0.00591	-0.02547	-0.03825
-0.00409	-0.00044	0.00613	0.05627	0.00479
0.00072	0.00703	0.00256	-0.06819	0.03046
0.00539	-0.01343	-0.01267	0.14676	0.00869
0.00129	0.00270	0.00003	-0.04105	-0.00488
0.00367	-0.00975	-0.00515	0.04652	-0.00272
-0.00029	-0.00196	0.00187	0.04735	0.01595
-0.00076	0.00988	0.00425	-0.04432	0.02959
0.00804	0.00054	-0.00043	-0.02447	-0.01021
0.00091	0.00456	0.00292	-0.02953	-0.00343
-0.00179	0.00117	-0.00206	-0.02323	-0.02539
-0.00214	0.00444	0.00737	0.00326	-0.00843
0.00269	-0.00628	-0.00597	0.04204	-0.00465
0.00066	-0.00096	-0.00009	0.01117	-0.00192
-0.00202	-0.01645	-0.01367	0.12237	-0.00772
0.00081	-0.01560	-0.00349	0.05418	-0.06463
-0.00840	0.00117	-0.00195	-0.02354	0.01321
-0.00031	0.01289	0.01132	-0.07815	0.02106
0.00252	-0.00302	0.00745	0.03211	-0.00918
-0.00163	-0.01174	-0.00583	0.05605	0.00230
0.00374	0.00148	0.00167	-0.05938	-0.01681
-0.00654	0.01356	0.01039	-0.02307	0.00902
0.00010	0.00219	0.00539	-0.03180	-0.02315
0.00031	0.01237	0.00981	-0.04753	0.01208
-0.00166	-0.00360	-0.00247	0.04400	-0.01119
0.00000	0.00650	0.00530	-0.05827	0.01002
0.00380	-0.00243	-0.00328	-0.00753	0.01513
0.00469	0.00047	0.00425	-0.03525	-0.00289
0.00237	0.00797	0.00312	-0.02310	0.00000
0.00034	0.00012	0.00122	-0.00468	-0.01430
0.00000	0.00242	0.00131	-0.01350	0.00703
0.00053	-0.00781	-0.00186	0.04843	-0.01499
-0.00191	0.00462	0.00812	-0.00976	-0.02065
-0.00312	0.00151	-0.00762	-0.02517	-0.00333
0.00097	0.01115	0.00770	-0.04317	0.02900
-0.00008	-0.00419	0.00110	-0.02625	0.02905
0.00000	0.00000	0.00000	0.00000	0.00000
0.00376	0.00000	0.00000	0.00000	0.00000
0.00123	-0.00450	-0.00806	-0.00071	-0.02729
-0.00419	0.00189	-0.00047	-0.00356	0.01418
0.00000	0.00494	0.00217	-0.01801	-0.00206
-0.00283	0.00169	-0.00014	-0.04382	-0.01302
0.00067	0.00223	0.00008	0.02918	-0.00508
0.00020	-0.00708	-0.00253	0.07663	0.01013
0.00243	0.00279	0.00591	-0.01722	-0.02977
-0.00187	0.00448	0.00263	-0.02534	0.01635
0.00297	-0.00564	-0.00773	0.02811	-0.01971
-0.00457	0.00631	0.00407	-0.05484	0.00336
0.00121	-0.01404	-0.01809	0.07609	-0.00951
-0.00230	-0.00468	-0.01499	0.00406	0.01559
0.00046	0.00158	0.00509	-0.03577	0.00726
0.00149	-0.00595	0.00183	0.02353	-0.01456
-0.00124	0.00591	0.00449	-0.05555	-0.00122
-0.00048	0.00426	-0.00090	-0.04587	0.02598
-0.00034	-0.00020	-0.00202	0.00979	0.00506
-0.00165	0.01507	0.01666	-0.04524	0.01531
0.00305	0.00324	0.00088	0.05047	-0.00205
0.00149	-0.00061	0.00052	0.03948	0.00117
0.00021	0.00665	0.00822	-0.04922	0.01710
-0.00023	-0.01003	-0.00055	0.08789	0.01342
-0.00186	-0.00756	-0.00126	0.03723	-0.03874
-0.00432	0.00200	0.00230	-0.02285	0.00000
0.00430	-0.00227	-0.00038	0.02285	0.00000
-0.00025	-0.00733	-0.00651	0.02429	-0.01440
-0.00328	-0.00935	-0.01317	0.06344	-0.01645
-0.00100	0.00444	0.01347	-0.08840	0.01645
-0.00243	0.00524	0.00278	-0.02219	-0.00303
-0.00185	-0.00973	-0.01402	0.02815	0.00000
-0.00277	0.00039	-0.01236	-0.01868	-0.01465
-0.00359	0.00256	-0.00079	-0.02110	0.00827
-0.00013	-0.00976	-0.00529	0.04964	-0.00950
-0.00713	-0.00085	-0.00179	0.08165	-0.00216
0.00093	0.01476	0.01624	-0.01153	0.00738
-0.00015	0.01280	0.00938	-0.04174	0.02480
0.00394	0.00181	0.00354	-0.02122	-0.01233
-0.00337	0.00245	0.00342	0.05560	-0.00729
0.00052	0.00027	0.00302	0.00000	0.01452
0.00124	0.00003	0.00211	-0.00555	-0.00633
-0.00011	0.01114	0.00361	-0.14187	0.00633
-0.00511	0.01603	0.01687	-0.00500	0.00599
-0.00062	0.00387	-0.00384	-0.00935	0.03778
-0.00362	-0.00110	-0.00075	-0.00289	0.01086
0.00209	-0.00070	-0.00008	-0.01386	0.00199
-0.00215	-0.00101	0.00231	-0.03972	0.00876
0.00512	0.00905	0.01106	-0.00306	0.00000
-0.00278	0.00907	0.00784	0.02200	0.00000
-0.00189	-0.00030	-0.00082	0.00374	0.00796
-0.00077	-0.00710	-0.00885	-0.01279	0.00593
-0.00347	0.00552	0.00186	0.00000	-0.02566
-0.00024	0.00136	-0.00373	-0.01756	0.00202
-0.00030	-0.01122	-0.01251	0.03928	0.02730
-0.00101	0.00588	0.00764	-0.04005	-0.00084
-0.00161	-0.00025	0.00016	-0.02340	0.00392
-0.00328	0.00409	0.00118	0.00394	0.01361
-0.00321	0.00000	0.00000	0.00000	0.00000
-0.00074	0.00000	0.00000	0.00000	0.00000
0.00027	-0.00346	-0.00279	0.03988	0.01801
-0.00276	-0.00404	-0.00137	-0.00452	-0.00189
-0.00108	0.01484	0.01759	-0.02060	0.00379
-0.00165	-0.00087	-0.00307	0.00077	0.01234
0.00294	0.00071	-0.00638	-0.00154	-0.04387
-0.00627	-0.00077	-0.00072	0.01759	-0.00391
-0.00080	-0.01114	-0.01322	0.03574	0.00112
0.00687	0.00486	0.00483	-0.03574	-0.02460
0.00222	0.00542	0.00363	-0.02378	0.01562
0.00542	-0.00104	0.00021	-0.00936	-0.00594
-0.00386	0.00895	0.00703	-0.01739	0.00198
-0.00275	0.00391	0.00061	0.01504	-0.00568
-0.00242	0.00194	0.00072	-0.03031	-0.01087
-0.00222	-0.00208	-0.00269	-0.00650	0.02528
0.00516	-0.00750	-0.00819	-0.02643	0.00308
-0.00363	0.00036	0.00180	-0.01009	-0.00196
-0.00035	0.00900	0.01372	-0.02395	-0.00281
0.00282	0.00341	0.00775	-0.00870	-0.00112
-0.00382	0.00046	-0.00258	-0.01940	0.00393
-0.00310	0.00000	0.00000	0.00000	0.00000
-0.00383	0.00000	0.00000	0.00000	0.00000
0.00064	0.00713	0.00608	-0.01160	0.00082
0.00123	-0.00007	-0.00192	-0.03218	0.01036
0.00074	0.00008	0.00126	0.07779	-0.01613
-0.00333	-0.00134	0.00055	0.05649	-0.00581
0.00665	-0.00815	-0.00735	0.05774	0.00387
0.00410	-0.01174	-0.00954	-0.00713	0.02401
0.00642	-0.00363	-0.00498	0.00784	0.00189
0.00213	0.00350	0.00113	-0.03687	-0.00946
-0.00170	-0.00143	-0.00627	-0.00665	0.00866
0.00317	0.00342	0.00409	-0.01946	0.00376
-0.00246	-0.00612	-0.00223	-0.00303	-0.00565
0.00045	0.00397	-0.00518	-0.04894	-0.00189
-0.00428	-0.00867	-0.01075	0.02205	-0.01251
0.00447	0.00599	0.00202	-0.03245	0.01575
0.00000	0.00000	0.00000	0.00000	0.00000
0.00131	0.00000	0.00000	0.00000	0.00000
-0.00202	-0.00954	-0.00996	0.05537	-0.00081
0.00624	-0.00781	-0.00185	0.04814	-0.00759
-0.00005	-0.00644	-0.00695	0.03761	-0.01040
-0.00504	-0.00353	0.00109	0.01999	0.00302
0.00181	0.00400	0.00071	-0.04111	0.01605
0.00066	0.00483	0.00523	-0.04510	0.00565
-0.00149	0.00041	-0.00523	-0.01499	0.00722
0.00055	-0.00272	-0.00254	0.00000	-0.01666
0.00024	0.00842	0.01222	-0.03224	0.00081
0.00045	0.00687	0.01210	-0.06360	0.00189
-0.00186	0.00317	-0.00498	-0.03124	0.00566
0.00208	-0.00277	-0.00293	0.01109	0.01042
0.00200	0.01098	0.00930	-0.05045	-0.02449
0.00398	-0.00109	-0.00093	0.04534	-0.00109
0.00605	0.00048	-0.00522	-0.01114	-0.00191
-0.00176	-0.00861	-0.00598	0.03390	-0.00658
0.00083	0.00420	-0.00338	-0.04169	0.00740
-0.00298	0.00690	0.00349	-0.00697	0.00653
-0.00536	0.00070	0.00437	0.00784	0.00108
-0.00008	0.00329	0.00113	-0.02194	0.00460
-0.00102	0.00018	-0.00639	-0.01520	0.01765
-0.00121	-0.00795	-0.01024	0.05861	0.00027
0.00111	0.00070	-0.01464	-0.05143	0.02564
0.00000	0.00000	0.00000	0.00000	0.00000
-0.00813	0.00000	0.00000	0.00000	0.00000
0.00092	0.00559	0.00857	-0.05877	-0.00363
-0.00163	0.00786	0.00476	-0.06847	0.01186
0.00393	0.00926	0.00907	-0.00694	-0.00180
-0.00486	-0.00643	-0.00317	0.05007	0.02960
0.00127	0.00564	0.01038	-0.00332	-0.00350
0.00412	-0.00027	-0.00526	0.03749	-0.00075
-0.00068	0.00032	-0.00432	0.03382	0.00100
0.00153	0.00958	0.01252	-0.07966	-0.01056
-0.00368	0.00261	0.00142	0.02645	0.00529
-0.00193	-0.00481	-0.00387	0.01135	0.01794
-0.00521	-0.01024	-0.01516	0.02391	0.02271
-0.00069	0.00185	0.00534	-0.01667	-0.00145
0.00071	-0.00761	-0.00714	0.02452	0.01939
0.00110	0.00561	0.00750	-0.03256	-0.00666
0.00012	-0.00755	-0.00605	0.05953	0.00761
-0.00047	-0.00811	-0.01188	0.02553	-0.01192
-0.00008	0.00180	-0.00258	-0.01494	-0.00915
0.00335	-0.00047	-0.00177	-0.01135	0.00771
0.00494	-0.00495	-0.00710	0.03514	0.00168
-0.00033	-0.01025	-0.01594	0.04735	0.03254
0.00613	0.00070	0.00414	-0.01483	-0.00909
0.00355	-0.00095	-0.00495	-0.04659	0.01071
0.00064	0.00000	0.00000	0.00000	0.00000
0.00344	0.00000	0.00000	0.00000	0.00000
-0.00206	-0.00763	-0.00437	0.05242	-0.01488
-0.00045	0.01368	0.01225	-0.06045	-0.00587
-0.00140	-0.00069	0.00060	0.02748	-0.01855
0.00016	-0.00652	-0.00971	0.00498	-0.01014
0.00412	0.00272	0.00092	0.00142	-0.00170
0.00278	0.00447	0.00229	-0.03095	0.00267
-0.00303	0.00227	0.01175	-0.03951	-0.01293
-0.00045	0.00595	0.00268	-0.06439	0.01365
0.00293	-0.00838	-0.00685	0.02325	0.00097
-0.00555	0.00001	0.00383	-0.05204	-0.00680
-0.00113	0.00553	0.01220	-0.05844	-0.01918
0.00075	-0.01183	-0.01082	0.16371	-0.00273
0.00429	-0.01005	-0.01259	0.08770	-0.02012
0.00039	-0.01686	-0.01273	0.19961	-0.01691
-0.00643	0.00294	0.01132	-0.06883	0.01079
-0.00073	0.00592	-0.00123	-0.10161	-0.01597
-0.00248	-0.01334	-0.01532	0.12312	-0.00651
-0.00067	0.01954	0.00977	-0.16057	0.03392
-0.00072	-0.00677	-0.00069	0.06515	-0.01067
0.00226	0.00862	0.01225	-0.05068	0.00535
0.00026	-0.00895	-0.00452	0.01964	0.00431
0.00242	0.00402	0.01312	-0.00269	-0.01145
-0.00096	-0.01145	-0.00929	0.12560	-0.02539
-0.00214	0.01185	0.01296	-0.09644	0.02180
0.00375	0.00458	0.00772	-0.01249	-0.00541
0.00048	-0.00085	-0.00017	-0.03980	-0.00284
-0.00454	0.01239	0.01518	-0.04793	-0.00259
-0.00023	-0.00257	-0.00627	0.00934	-0.01280
0.00080	-0.00109	-0.00991	0.00499	0.03766
0.00557	0.00637	0.00867	-0.02158	0.00882
-0.00043	-0.01076	-0.01040	0.08099	-0.02207
-0.00130	0.00418	0.00512	-0.03134	0.00077
0.00520	-0.01008	-0.00947	0.10937	-0.00927
0.00622	-0.00459	-0.00695	0.01233	-0.01276
0.00261	0.01004	0.01887	-0.04001	0.00183
-0.00162	0.00693	0.00583	-0.07342	-0.00367
0.00119	0.00997	0.01403	-0.06669	-0.00368
-0.00166	0.00465	-0.00071	-0.02301	0.01361
0.00117	-0.00151	-0.00262	-0.01361	0.00544
0.00319	0.00384	-0.00008	-0.01457	-0.01537
-0.00259	0.00018	-0.00252	-0.02028	-0.01003
0.00228	-0.00341	-0.00514	-0.00871	0.01081
0.00075	0.00637	0.00742	-0.02740	0.00000
0.00021	0.00097	0.00107	-0.00738	-0.00105
0.00216	0.00000	0.00000	0.00000	0.00000
0.00473	0.00000	0.00000	0.00000	0.00000
0.00355	0.00900	0.00889	-0.07255	-0.03100
-0.00156	0.00168	-0.00191	-0.04298	0.00935
-0.00114	-0.00689	-0.00800	0.02585	0.01978
-0.00047	0.00125	-0.00003	0.01064	-0.00376
-0.00242	-0.00021	-0.00370	0.00892	-0.00947
-0.00087	-0.00217	0.00058	0.02471	0.01028
0.00377	0.00523	0.00006	-0.05005	0.00590
0.00036	-0.00235	-0.00186	-0.00998	0.02744
0.00931	0.00226	-0.00028	-0.02626	0.00545
-0.00278	0.00257	0.00155	0.01195	0.00103
0.00254	0.00222	0.00717	-0.02839	0.00258
-0.00356	0.00362	0.00209	-0.02742	-0.01089
-0.00192	0.00494	0.00716	0.02917	0.00650
-0.00165	-0.00071	0.00093	-0.00087	0.00723
0.00513	-0.00205	0.00299	-0.03459	-0.01633
-0.00190	0.00022	0.00016	-0.00271	-0.02863
0.00109	-0.01089	-0.01250	0.09325	0.00376
0.00059	-0.00766	-0.00369	0.00411	-0.01023
-0.00344	-0.00074	-0.00251	0.02753	-0.00380
0.00000	0.00910	0.01020	-0.07805	0.02071
0.00614	-0.00143	0.00287	0.01627	0.00000
0.00174	-0.00713	-0.01301	0.02268	-0.01583
0.00026	0.00261	-0.00238	-0.05462	0.03350
0.00000	0.00000	0.00000	0.00000	0.00000
0.00841	0.00000	0.00000	0.00000	0.00000
-0.00033	-0.00838	-0.00908	0.04928	-0.00826
-0.00230	0.00245	0.00183	0.01777	-0.00546
0.00406	0.01161	0.01113	-0.08694	0.01011
-0.00367	0.00624	0.00444	-0.01496	0.00386
-0.00762	0.00227	0.00276	-0.02969	0.01175
0.00012	0.00088	0.00582	-0.01010	0.00279
0.00458	0.00262	0.00460	-0.00277	0.00505
-0.00091	0.00116	0.00369	-0.04542	0.00076
0.00244	-0.00555	-0.01130	0.04171	0.01151
0.00334	0.00671	-0.00188	-0.03016	-0.00875
-0.00292	0.00475	0.00570	-0.02128	-0.00176
-0.00309	-0.00663	-0.00772	0.06984	0.02705
-0.00164	0.00540	0.00493	-0.04189	-0.01306
0.00381	-0.00378	-0.00515	0.05367	0.00692
0.00200	0.00173	0.00090	-0.00996	-0.00247
0.00121	0.00456	-0.00577	-0.05903	0.00958
-0.00329	0.00559	0.00200	0.01533	-0.01404
-0.00121	-0.00770	-0.01195	0.09514	0.02183
-0.00543	0.00095	0.00091	0.04314	0.00677
-0.00045	0.00707	0.00453	-0.02770	0.00265
-0.00310	0.00074	-0.00135	0.00679	-0.01015
-0.00055	-0.00740	-0.00581	0.05669	0.00509
-0.00060	-0.00767	-0.01290	-0.00320	0.02151
-0.00095	-0.00269	-0.00321	0.05685	0.01082
0.00117	0.00672	0.00456	-0.06328	-0.00987
-0.00273	-0.00183	-0.00529	-0.00161	0.00000
-0.00222	0.00704	0.00344	0.00323	-0.01499
-0.00338	-0.00601	-0.00335	0.02544	-0.01328
0.00338	0.00282	0.00616	-0.03840	0.01088
0.00128	-0.01185	-0.00467	0.09783	-0.02114
0.00079	0.00074	0.00011	-0.01641	0.01511
0.00356	-0.00100	0.00211	0.00898	-0.01683
0.00181	0.00057	0.00104	0.00000	0.00246
-0.00268	0.00165	0.00261	0.00000	-0.00098
0.00065	-0.00341	-0.00745	-0.00598	-0.00863
0.00129	-0.00658	-0.00967	0.06036	-0.00248
-0.00374	0.00232	0.00100	-0.03154	0.00174
-0.00054	-0.00604	-0.01174	-0.00073	0.01281
0.00281	0.00594	0.00786	-0.01468	-0.00343
0.00399	-0.00320	-0.00631	0.00957	-0.02713
0.00016	0.00982	0.00796	-0.08004	-0.02659
-0.00908	0.00103	0.00043	0.04272	-0.00807
-0.00745	-0.00293	-0.00317	0.03144	0.00521
0.00000	0.00000	0.00000	0.00000	0.00000
0.00187	0.00000	0.00000	0.00000	0.00000
0.00105	0.00241	-0.00148	-0.03222	0.00893
0.00267	-0.00380	-0.00710	0.03222	0.00228
0.00049	0.00793	0.00366	-0.07631	-0.00432
0.00232	-0.00074	-0.00137	-0.02793	0.01240
0.00214	-0.00757	-0.00880	0.06158	-0.01418
-0.00099	-0.00329	-0.00084	0.04111	0.00889
0.00271	0.00046	-0.00338	-0.03307	0.00881
-0.00034	0.00826	0.01732	-0.10723	0.01641
0.00450	-0.00558	-0.01124	0.07881	-0.00867
-0.00094	-0.00789	-0.00887	0.04036	0.00719
-0.00188	-0.00916	-0.01647	0.08708	-0.01920
0.00030	0.00365	0.00327	-0.03393	0.00427
0.00460	0.00055	0.00038	-0.02815	0.01911
0.00409	0.00028	-0.00693	0.00615	0.01052
0.00197	0.00002	-0.00012	-0.02171	-0.00097
-0.00050	0.00101	-0.01478	-0.01024	-0.00171
-0.00115	0.00883	0.01718	-0.03137	0.01212
0.00077	0.00092	-0.00634	-0.02649	0.00959
0.00522	-0.00172	-0.00297	0.04431	0.01092
0.00022	-0.01002	-0.01374	0.05769	-0.00165
-0.00205	-0.01500	-0.00315	0.09737	-0.00498
-0.00317	-0.00410	0.00529	0.02779	0.00923
-0.00302	0.00369	0.00271	-0.02504	-0.00354
0.00198	-0.00719	-0.00754	0.06372	0.00000
0.00334	-0.00207	-0.00501	0.00513	0.00000
0.00207	-0.00609	-0.00104	0.03705	0.00909
0.00017	-0.00071	0.00729	0.01530	0.00116
-0.00006	0.00823	0.01245	-0.10219	0.00578
-0.00202	0.00297	0.00000	-0.01354	0.00322
0.00453	-0.01010	-0.00696	0.04401	-0.00576
-0.00177	0.01485	0.01978	-0.12712	-0.00231
-0.00027	-0.01513	-0.00669	0.17675	-0.00581
-0.00225	0.00152	0.00471	0.00124	-0.00913
0.00300	0.01664	0.01641	-0.09012	0.01331
-0.00407	-0.00237	-0.00741	-0.01435	0.02180
-0.00076	-0.00432	0.00219	0.00412	0.01129
-0.00244	-0.01053	-0.00135	0.09350	-0.00789
-0.00052	0.01641	0.02094	-0.11708	0.00631
0.00439	0.00715	-0.00057	0.07240	-0.00157
0.00188	-0.00353	-0.00520	-0.03116	0.00337
0.00137	0.00993	0.00664	-0.09679	0.00782
-0.00276	0.00426	-0.00344	-0.03626	0.01129
0.00524	0.00016	0.00590	0.01299	0.00396
0.00466	0.00219	0.00737	-0.00533	-0.00638
0.00383	-0.00346	-0.00500	-0.00153	-0.01423
-0.00091	0.00169	0.00401	-0.02164	0.01995
-0.00172	0.00841	0.01920	-0.07291	-0.01726
0.00361	0.00305	0.00779	-0.02295	0.00000
-0.00095	-0.00078	-0.00202	0.04621	0.00000
0.00375	-0.00386	-0.00948	0.00410	-0.00929
-0.00001	0.00179	-0.00738	0.00245	-0.01907
-0.00050	0.00937	0.01267	-0.08597	-0.00545
0.00099	0.00439	0.00563	-0.01162	0.00636
-0.00470	0.00526	0.00933	-0.02735	-0.00727
0.00434	0.00507	0.00853	-0.02054	-0.01215
-0.00342	0.00347	0.00720	0.03340	0.00804
-0.00092	0.00000	0.00000	0.00000	0.00000
0.00244	0.00000	0.00000	0.00000	0.00000
0.00208	-0.00854	-0.00664	0.08456	-0.00324
-0.00484	0.00002	-0.00203	0.00421	0.01768
0.00163	-0.00638	-0.01795	0.01420	0.00409
0.00072	0.01208	0.00518	-0.07042	0.00723
0.00284	0.00032	0.00003	-0.02067	-0.00090
-0.00171	-0.00237	0.00140	0.05220	0.01343
-0.00065	0.00127	-0.00082	-0.00692	-0.01975
0.00181	-0.00502	-0.00980	0.05571	0.00543
-0.00347	-0.00122	-0.00397	0.00246	-0.01614
-0.00116	0.00281	0.00810	-0.04352	0.01366
-0.00306	0.00084	-0.00423	-0.01900	0.00564
-0.00148	0.00554	0.01563	-0.03189	-0.00631
-0.00516	0.00418	0.00696	-0.05838	-0.01206
-0.00267	-0.00142	-0.00239	0.02357	0.00069
0.00127	-0.00285	0.00355	-0.00467	-0.00551
-0.00076	-0.00586	-0.00840	0.06348	0.00322
0.00172	-0.00024	-0.00109	-0.01684	0.00799
0.00470	0.00251	0.00431	-0.03455	0.00725
0.00237	0.00421	0.00611	-0.04930	-0.01364
-0.00104	0.00043	0.00076	-0.00195	-0.01267
0.00000	0.00000	0.00000	0.00000	0.00000
0.00041	0.00000	0.00000	0.00000	0.00000
-0.00208	0.00130	-0.00532	-0.01920	0.00836
0.00392	-0.00298	-0.00447	0.02265	-0.00162
-0.00012	-0.00490	-0.00237	0.03886	0.00808
0.00065	0.00000	-0.00237	0.00000	0.00000
-0.00296	0.00000	0.01570	0.00000	0.00000
-0.00750	0.00367	-0.00122	0.02044	-0.00583
-0.00049	0.00002	0.00677	-0.00529	0.00164
-0.00046	0.00936	0.00350	-0.02779	0.00745
-0.00215	0.00365	0.00134	0.01175	-0.00325
-0.00038	-0.00036	-0.00468	-0.02456	0.01317
0.00105	0.00348	0.00302	0.00734	0.00732
-0.00294	-0.00629	-0.00821	0.02349	-0.01261
0.00327	0.00120	0.00379	0.00267	-0.01137
-0.00220	0.00000	0.00000	0.00000	0.00000
0.00280	0.00000	0.00000	0.00000	0.00000
-0.00173	-0.00390	0.00117	0.02815	0.00070
0.00182	0.00555	-0.00734	-0.02229	0.00910
-0.00009	-0.01850	-0.02062	0.19504	-0.00489
-0.00817	0.00185	0.00028	-0.04423	0.00070
0.00056	0.00240	0.00492	-0.04553	0.00674
-0.00160	-0.00172	0.00501	-0.03362	0.01950
0.00310	0.00721	0.01526	-0.03559	0.00792
0.00371	0.00773	0.00238	-0.03690	0.00090
0.00372	0.00115	-0.00459	0.03449	0.00315
-0.00124	-0.00399	-0.00272	0.04421	-0.00067
0.00014	0.00186	-0.00383	-0.04663	0.01028
0.00228	-0.00910	-0.01012	0.06802	0.00022
-0.00017	-0.00537	-0.00705	-0.02062	-0.00401
0.00420	0.00078	0.00193	0.00615	0.00556
-0.00066	-0.00813	-0.00404	0.04131	0.00155
0.00102	0.00863	0.00667	-0.05755	0.00641
-0.00051	-0.00148	0.00234	0.02235	-0.00066
-0.00077	0.00254	0.00531	-0.01924	0.01030
0.00362	-0.00327	-0.00403	0.03662	-0.00393
-0.00073	0.00998	0.01371	-0.08599	0.00480
-0.00028	0.00350	0.00386	0.00489	0.00087
0.00179	0.00730	0.00801	-0.06981	-0.00393
0.00043	-0.00166	-0.00323	0.04513	-0.00636
-0.00279	0.00000	0.00000	0.00000	0.00000
0.00142	0.00000	0.00000	0.00000	0.00000
0.00101	0.00749	0.02057	-0.04365	-0.00568
-0.00458	-0.00378	0.00112	-0.00084	0.01112
0.00139	0.00127	0.00304	-0.03515	0.00540
0.00144	0.00363	0.00005	0.01128	0.00301
-0.00105	-0.01046	-0.00972	0.06270	-0.01146
-0.00228	0.00823	0.00317	-0.06703	0.00542
0.00058	-0.00163	-0.00968	0.01548	0.00754
-0.00268	-0.00148	-0.00331	0.02027	0.00919
0.00026	-0.00699	-0.00526	0.06318	0.01226
0.00569	-0.00186	0.00824	-0.00630	-0.00316
-0.00036	0.00203	-0.00035	-0.02722	-0.00148
-0.00110	-0.00489	-0.00707	0.02880	0.00000
0.00124	0.00732	0.00723	-0.06770	0.00547
0.00106	0.00199	0.00341	-0.04135	0.00000
-0.00177	0.01034	0.01040	-0.05700	-0.01971
-0.00360	0.00426	0.00331	0.05524	0.00385
-0.00121	0.00177	0.00372	0.05402	-0.02156
-0.00499	0.00147	0.00342	0.01162	0.00608
0.00046	-0.00166	0.00232	-0.02761	-0.00152
0.00148	-0.00603	-0.00680	-0.01452	0.01699
0.00231	0.00600	0.00659	-0.03592	-0.00064
0.00104	-0.00259	-0.00564	-0.00357	0.00913
0.00416	0.00098	-0.00104	0.00179	-0.01534
-0.00400	-0.00103	0.00011	0.02384	0.00706
-0.00093	-0.00646	-0.01186	0.01042	0.01901
0.00269	0.00744	-0.00094	-0.05594	0.00313
-0.00194	-0.00203	-0.00843	0.05508	0.00686
-0.00016	-0.00418	-0.00098	-0.01568	-0.00374
0.00198	0.00230	0.00100	0.01568	0.00374
-0.00458	0.00624	0.01195	-0.03787	-0.00290
-0.00325	0.00430	0.00393	-0.00090	-0.00521
-0.00181	-0.00192	-0.00257	0.02835	0.00956
0.00432	-0.01040	-0.00847	0.06835	0.01560
0.00283	0.00085	0.00202	-0.00573	-0.00674
0.00051	-0.00777	-0.00546	0.06433	-0.00576
0.00000	0.00120	0.00049	-0.01863	0.01168
-0.00040	0.00078	0.00203	-0.03023	0.01175
-0.00005	0.00000	0.00000	0.00000	0.00000
-0.00675	0.00000	0.00000	0.00000	0.00000
0.00041	0.01722	0.01658	-0.09849	-0.01104
-0.00403	0.00174	-0.00395	-0.00704	0.00594
0.00135	0.00117	0.00267	0.02788	0.00591
0.00001	-0.00014	0.00115	-0.00430	-0.00285
-0.00442	-0.00242	-0.00112	0.01371	-0.00367
-0.00044	-0.00488	-0.00190	0.00000	0.01623
0.00016	0.00282	0.00645	0.00085	0.00861
-0.00128	0.00330	0.02035	0.00678	-0.01386
-0.00532	0.00068	0.01560	-0.02134	-0.00670
-0.00381	-0.00414	-0.01399	0.07878	0.01876
-0.00073	0.00613	0.00301	-0.04485	-0.00662
-0.00030	-0.00409	-0.00267	0.00000	0.00722
0.00140	0.00336	0.00254	-0.01090	0.00438
-0.00300	0.01024	0.01216	-0.02044	-0.00999
-0.00568	-0.00083	-0.00807	0.03218	0.00361
0.00288	0.00036	0.00064	-0.00083	0.00200
-0.00426	-0.00173	0.00121	-0.01767	0.00219
0.00263	-0.01288	-0.00804	0.05853	0.00298
-0.00928	-0.01130	-0.00620	0.12761	0.00930
0.00503	0.00252	0.00833	-0.04468	-0.00930
-0.00038	-0.00187	-0.00184	-0.01635	-0.01079
-0.00419	-0.01698	-0.01623	0.19719	0.00641
0.00562	-0.00672	-0.01213	0.04392	-0.01366
0.00174	0.00413	0.00453	0.01112	0.00363
0.00039	-0.00392	0.00499	0.03095	-0.00444
-0.00336	-0.00436	-0.00379	0.03002	-0.00507
-0.00048	0.00158	-0.00061	-0.05054	0.00366
0.00412	0.01131	0.00379	-0.11333	0.00647
-0.00159	0.00570	0.00299	-0.08338	-0.00566
0.00000	0.00000	0.00000	0.00000	0.00000
-0.00196	0.00000	0.00000	0.00000	0.00000
-0.00037	0.00810	0.00272	-0.12666	0.01139
0.00533	0.01222	0.01736	-0.12419	-0.00279
-0.00181	0.00195	0.00371	-0.01387	-0.02461
-0.00613	-0.01796	-0.01597	0.15075	0.01016
0.00379	-0.00114	-0.00334	0.04061	-0.00061
0.00306	-0.00611	0.00601	0.02618	0.00363
0.00267	0.00142	0.00705	0.03043	-0.00363
0.00356	-0.00449	-0.00305	-0.01261	-0.00142
0.00175	-0.01278	-0.00755	0.14560	0.00142
0.00091	-0.01033	-0.01272	0.12749	-0.00365
0.00064	0.00518	-0.01207	-0.10391	0.02308
-0.00169	0.02101	0.01529	-0.29987	0.00574
-0.00142	-0.00368	-0.00639	0.08149	0.00570
0.00317	-0.00915	-0.00426	0.03307	0.00294
0.00046	-0.00002	0.00170	-0.06607	0.00293
-0.00209	0.00969	0.00272	-0.07268	0.00136
0.00205	-0.00528	-0.00380	0.02293	0.00988
0.00268	-0.00088	-0.01068	0.00063	0.00366
-0.00075	0.00486	0.00822	-0.01714	0.00077
0.00028	-0.00913	-0.00748	0.04873	-0.00423
-0.00012	0.00547	0.00734	-0.03790	0.00845
0.00185	0.02134	0.01682	-0.19212	-0.01561
-0.00823	-0.00210	-0.00427	0.00383	-0.01113
-0.00271	0.00783	0.00725	-0.00230	0.00275
-0.00035	0.00000	0.00000	0.00000	0.00000
0.00090	0.00000	0.00000	0.00000	0.00000
0.00211	0.00249	0.00415	-0.03598	-0.00755
-0.00198	-0.00677	0.00024	0.02317	-0.00918
-0.00097	0.00147	0.00461	0.00357	-0.00079
0.00179	0.00408	0.00149	-0.06482	-0.00413
0.00041	-0.01100	-0.01067	0.09780	0.00138
0.00195	-0.01304	-0.00884	0.20518	-0.00930
0.00082	-0.00491	0.00043	0.01451	-0.00139
0.00621	-0.00138	0.00674	0.03216	0.00139
-0.00076	0.00192	0.00161	-0.04949	0.01480
0.00172	0.01839	0.02511	-0.13176	-0.01778
-0.00568	-0.00851	-0.00317	0.04157	-0.00801
-0.00265	-0.00710	-0.00229	0.07084	0.00221
0.00251	0.01649	0.00441	-0.14975	0.00060
-0.00060	0.00630	-0.00128	-0.00872	0.00520
0.00225	-0.00038	-0.00349	-0.01561	-0.00801
-0.00686	-0.00411	-0.01266	0.02165	0.00000
0.00261	0.01208	0.02333	-0.04169	-0.01315
-0.00375	-0.00148	-0.00650	0.04236	-0.00306
-0.00034	-0.00451	0.00092	0.00667	-0.00061
-0.00151	0.00599	-0.00024	-0.04833	-0.00225
0.00170	0.00134	0.00717	0.00833	0.00368
-0.00150	-0.00071	0.00736	-0.00833	-0.01480
-0.00400	-0.00281	-0.00313	0.06021	0.00661
0.00095	-0.00337	-0.00717	0.00000	-0.00433
-0.00172	-0.00436	-0.01471	-0.00197	0.00289
0.00168	0.00462	0.00182	-0.04991	0.00226
0.00377	-0.00399	-0.00527	-0.01113	0.00880
0.00212	0.00116	-0.00061	-0.00280	0.00731
0.00022	0.01360	0.01576	-0.06071	-0.01467
-0.00203	0.00763	0.00459	-0.07824	-0.01552
-0.00376	0.00158	0.00057	-0.01379	0.00291
0.00253	0.00371	0.00031	-0.05026	-0.00605
-0.00272	-0.00368	-0.00527	0.04863	-0.00440
0.00212	0.00100	0.00128	-0.00246	-0.00021
0.00076	-0.00450	-0.00301	0.01708	0.00168
-0.00052	0.00237	0.01099	0.00000	-0.00021
0.00278	-0.00075	-0.00916	-0.00728	-0.00442
-0.00090	0.00515	0.00610	-0.01062	0.00442
-0.00116	0.00192	-0.00576	0.00818	-0.00231
-0.00014	-0.00001	-0.00118	-0.00490	-0.00675
-0.00142	-0.00035	-0.00152	0.00734	-0.00722
0.00161	0.00550	0.00134	-0.02884	-0.00235
-0.00264	0.00000	0.00000	0.00000	0.00000
0.00098	0.00000	0.00000	0.00000	0.00000
0.00187	-0.00994	0.00021	0.08424	0.00232
0.00145	-0.00481	-0.01071	0.01014	-0.00232
0.00254	0.00378	0.00576	-0.05327	-0.00381
0.00081	0.00048	-0.00168	-0.01300	0.00466
-0.00020	0.01039	0.01144	-0.08596	-0.00615
0.00083	0.00377	0.00257	-0.06409	-0.00085
-0.00147	-0.00136	0.00098	0.03256	0.00848
0.00101	0.00272	0.00817	0.01802	0.00232
0.00165	0.00099	-0.00334	0.00170	0.00441
-0.00090	-0.00217	0.00113	0.01684	-0.01734
-0.00071	0.00520	0.00720	-0.05050	0.00064
-0.00334	-0.00541	-0.00556	0.07279	-0.02372
-0.00301	-0.00247	-0.00041	0.02738	-0.00877
0.00196	0.00878	0.01002	-0.03805	-0.00951
0.00218	0.00749	0.00356	-0.04990	0.01193
0.00098	0.00019	-0.00577	0.00433	0.00066
0.00036	0.00191	0.00328	0.01202	0.00154
0.00223	-0.00247	-0.00076	0.02194	0.00328
-0.00063	-0.00340	-0.00584	0.04807	-0.00789
-0.00278	0.00209	0.00699	-0.02660	0.00242
0.00285	0.01200	0.01081	-0.03154	-0.01482
-0.00181	0.00222	0.00045	0.01007	0.01241
0.00189	-0.00269	-0.00249	-0.03569	0.02178
0.00328	0.00080	0.00236	0.01033	0.00000
0.00233	0.00204	-0.00342	-0.01379	0.00000
0.00037	-0.00257	0.00350	0.00864	0.00677
0.00054	0.00950	0.00379	-0.04668	-0.00211
-0.00075	0.00205	0.00035	-0.03114	0.00527
0.00089	0.00251	-0.00570	0.03114	-0.00464
-0.00134	-0.00366	-0.00020	0.05611	-0.00148
-0.00048	0.00140	0.00512	-0.03381	-0.00148
-0.00064	0.00073	-0.00782	-0.03957	0.00549
-0.00238	0.00120	-0.00086	-0.02508	0.00231
0.00298	0.00613	0.00401	0.04146	0.00900
0.00081	0.00026	0.00065	-0.02745	-0.00063
-0.00224	0.00351	0.00356	-0.01119	-0.01132
-0.00235	0.00495	0.00223	-0.00943	-0.01166
-0.00156	-0.00849	-0.00592	0.02247	-0.01223
-0.00287	0.00043	0.00259	0.03637	0.00000
0.00142	0.00001	-0.00068	-0.00897	-0.01545
-0.00353	-0.00738	-0.00735	0.03627	-0.00925
0.00004	-0.00034	-0.00408	-0.00785	0.00618
-0.00007	-0.00223	-0.00203	-0.02303	0.03075
0.00391	0.01128	0.01128	0.00000	-0.00385
-0.00236	0.00222	0.00361	-0.00629	-0.00990
-0.00156	0.00208	0.00766	-0.03114	-0.00477
0.00081	-0.00535	-0.00491	0.02390	-0.00217
-0.00382	0.00186	0.00075	-0.02018	-0.00546
0.00227	0.00255	-0.00195	0.00647	0.00611
0.00072	0.00634	0.00182	-0.03371	-0.00852
0.00202	0.00240	-0.00385	-0.01826	0.01546
-0.00086	0.00228	0.00470	-0.01466	0.01075
0.00157	0.00103	-0.00453	-0.01089	-0.01768
-0.00263	-0.00050	-0.00203	-0.00799	0.00000
0.00041	0.00165	-0.00529	-0.00705	-0.00545
-0.00309	0.00234	0.00063	0.02395	-0.00241
-0.00341	0.00000	0.00000	0.00000	0.00000
-0.00528	0.00000	0.00000	0.00000	0.00000
-0.00070	-0.01369	-0.01199	0.13656	-0.00463
-0.00074	0.00348	-0.00069	-0.05687	-0.00731
-0.00108	0.00916	0.00967	-0.07041	0.00488
-0.00116	0.00082	-0.00168	0.00736	-0.01629
-0.00207	-0.00280	0.00010	0.06648	-0.01359
-0.00317	0.00885	0.01009	-0.03758	-0.00160
-0.00086	0.00399	0.00357	0.00356	0.00228
0.00172	-0.00132	0.00255	0.00531	0.01426
-0.00015	-0.00398	-0.00035	0.11178	-0.00157
0.00136	0.00181	-0.00115	-0.04851	0.01652
0.00425	0.00227	0.00427	-0.11955	-0.00533
-0.00202	-0.00105	0.00448	-0.00562	-0.00962
-0.00143	0.00117	0.00345	-0.04513	0.02200
0.00323	0.00865	0.00568	-0.02084	0.00482
0.00301	0.00112	0.00351	0.00799	-0.00088
0.00060	-0.00324	0.00034	0.05328	-0.00241
-0.00271	0.00216	0.00083	-0.02871	0.00088
-0.00178	-0.00142	0.00230	-0.00389	0.00088
0.00165	-0.00368	-0.00134	0.02598	-0.01257
-0.00035	-0.00533	-0.00191	0.07587	0.01803
0.00000	0.00000	0.00000	0.00000	0.00000
0.00264	0.00000	0.00000	0.00000	0.00000
-0.00134	0.00699	0.00474	-0.05664	0.01324
0.00044	-0.00148	-0.00309	0.03237	0.00859
-0.00082	-0.00452	-0.00868	0.05057	0.00277
-0.00291	0.00000	0.00000	0.00000	-0.00363
0.00236	0.00000	0.00000	0.00000	-0.00472
0.00411	0.00123	0.00054	-0.04502	-0.01298
-0.00030	-0.00610	-0.01080	0.05329	0.00997
0.00285	0.00222	-0.00215	-0.01160	0.00301
-0.00036	-0.00052	-0.00144	-0.00753	0.00000
0.00099	0.00194	-0.00149	-0.03764	0.00450
0.00205	0.00632	0.00127	-0.05373	0.01001
0.00098	0.00484	0.00107	-0.06853	0.00823
-0.00235	0.00000	0.00000	0.00000	0.00000
-0.00078	0.00000	0.00000	0.00000	0.00000
0.00178	-0.00089	-0.00497	-0.01406	0.00757
-0.00013	-0.00298	0.00159	0.02425	-0.00589
-0.00084	0.00289	-0.00354	-0.04236	0.00756
0.00047	-0.00529	-0.00410	0.03496	-0.00314
-0.00305	0.00354	0.00410	-0.04074	0.00919
0.00138	0.00847	0.00560	-0.04450	-0.00083
0.00008	-0.01133	-0.00993	0.12617	0.01344
0.00378	-0.00121	0.00348	-0.00805	-0.00103
-0.00012	-0.00110	-0.00235	0.02835	0.00369
-0.00147	0.00576	0.00260	-0.04374	-0.00452
0.00100	0.00657	0.00602	-0.05053	-0.01242
-0.00401	0.00534	0.00436	-0.01061	0.00727
0.00019	0.00169	0.00387	-0.02256	-0.00435
0.00302	-0.00097	-0.00170	0.04557	-0.00375
-0.00156	0.00070	0.00526	0.00943	-0.00901
-0.00090	0.00139	0.00245	-0.03148	-0.00591
0.00056	-0.00118	-0.00761	0.01156	0.00000
0.00137	-0.00710	-0.00502	0.06130	0.00969
0.00158	-0.00327	0.00193	0.04492	0.00606
-0.00170	0.00757	0.00994	-0.11585	0.00062
-0.00293	0.00761	0.00627	-0.01070	-0.01722
-0.00246	0.00104	0.00041	-0.00098	-0.00680
-0.00007	-0.00087	0.00354	-0.01976	-0.00320
0.00049	0.00000	0.00000	0.00000	0.00000
-0.00010	0.00000	0.00000	0.00000	0.00000
0.00059	-0.00141	-0.00111	-0.00391	0.00385
0.00165	-0.00086	-0.00075	-0.00196	0.00914
-0.00101	-0.00357	-0.01033	0.03854	-0.01579
-0.00210	-0.00125	-0.00504	0.05247	-0.00842
-0.00278	-0.03534	-0.03023	0.49601	-0.03330
0.00045	0.00555	0.00588	-0.17178	0.01314
-0.00170	-0.00260	-0.00360	0.02561	-0.00555
0.00176	-0.01147	-0.00875	0.16242	-0.01412
0.00192	-0.00945	-0.01840	0.05336	0.00068
-0.00012	0.01537	0.01838	-0.20697	0.00943
-0.00021	-0.00247	-0.00711	-0.04616	-0.01010
-0.00037	0.00710	0.00810	-0.06436	0.00450
0.00015	0.00068	0.00046	-0.01409	0.02134
-0.00063	0.00267	-0.00344	-0.00712	-0.01039
-0.00053	-0.02058	-0.02976	0.25923	-0.02202
-0.00043	0.00667	0.00600	-0.04860	0.01107
-0.00052	0.00368	0.00988	-0.04986	0.00157
-0.00418	-0.00384	-0.00363	0.02167	0.00157
0.00180	0.01084	0.00977	-0.14045	0.00625
-0.00024	0.00631	0.00853	-0.09483	-0.00491
-0.00061	0.01694	0.02491	-0.08489	-0.00944
-0.00225	-0.00035	-0.00965	0.05893	0.01033
0.00161	0.00109	0.00103	0.00155	0.00779
0.00181	0.00097	-0.00495	0.01609	-0.00400
-0.00208	-0.00620	-0.01072	0.02403	-0.00156
-0.00085	-0.00800	-0.01629	0.10551	0.00156
0.00001	0.00373	0.00838	0.01062	0.00953
0.00202	-0.00117	-0.00505	-0.03358	-0.00066
-0.00257	0.00259	-0.01629	-0.00754	0.00000
0.00047	0.00924	0.01425	-0.07649	0.00704
0.00070	0.00111	-0.00537	-0.01648	-0.00549
-0.00028	0.00305	0.00231	-0.00076	0.00703
0.00036	0.00000	0.00000	0.00000	0.00000
0.00060	0.00000	0.00000	0.00000	0.00000
-0.00218	0.00261	0.00078	-0.03564	-0.00776
-0.00037	-0.00659	-0.00782	0.06192	0.00475
-0.00075	0.00619	-0.00047	-0.05956	0.00151
-0.00378	0.00348	0.00642	-0.04095	0.00685
0.00023	0.01069	0.02433	-0.01820	-0.00449
-0.00023	0.00205	-0.00230	0.01327	-0.01403
-0.00291	0.00069	0.01674	0.02280	-0.00852
0.00035	-0.00120	0.00151	0.00962	0.00153
0.00010	0.00922	0.00523	-0.03820	0.00000
0.00149	-0.00231	-0.00862	0.07730	-0.00703
-0.00040	-0.00035	-0.00596	0.00612	-0.00553
-0.00241	0.01009	0.01288	0.00684	0.00795
0.00188	-0.00078	0.00057	-0.03231	0.01181
-0.00052	-0.00012	-0.00117	-0.02694	-0.00414
0.00102	-0.00786	-0.00793	0.13293	-0.01540
-0.00133	0.00265	0.00307	-0.05122	0.00531
0.00353	0.00645	0.00118	-0.03235	0.00242
-0.00143	0.00432	0.00710	0.00076	0.00854
0.00170	0.00215	0.00251	-0.01385	-0.00788
-0.00217	0.00256	0.00523	0.01842	-0.00154
0.00167	-0.00117	0.00116	0.00455	0.00000
0.00082	0.00322	0.00621	-0.02530	0.00942
0.00032	-0.01405	-0.01551	0.05439	-0.00854
0.00148	0.00960	0.00750	-0.04897	0.00854
-0.00153	-0.00179	-0.00695	0.07510	0.00544
0.00099	-0.00130	0.00012	0.00358	0.00152
-0.00226	0.00859	0.01292	-0.03708	0.00151
0.00309	-0.00092	0.00010	0.00074	0.01076
0.00134	0.00659	0.00344	-0.05711	0.01085
0.00135	0.00154	-0.00236	0.04145	-0.00297
-0.00011	-0.00064	-0.00074	-0.01821	0.00909
-0.00057	-0.00121	0.00138	0.01369	0.00315
-0.00014	-0.00975	-0.00885	0.06151	0.00000
0.00046	0.00544	0.00064	-0.05399	0.00544
-0.00038	0.00000	0.00000	0.00000	0.00000
-0.00136	0.00000	0.00000	0.00000	0.00000
0.00256	0.00795	0.00292	-0.05312	-0.00145
-0.00058	0.00025	-0.00389	0.01700	0.00455
0.00035	0.00373	0.00656	-0.02091	0.01536
-0.00134	0.00185	-0.00190	0.03913	-0.00285
-0.00189	-0.00536	-0.00645	0.02526	0.01235
-0.00057	-0.00890	-0.00887	0.08707	-0.00788
0.00164	-0.01773	-0.01345	0.13739	0.02958
0.00512	0.01131	0.00756	-0.13941	-0.00791
0.00004	0.00096	0.00782	-0.00880	0.00653
-0.00046	-0.01074	-0.00906	0.12508	0.02628
0.00286	0.01507	0.01486	-0.12372	-0.01354
-0.00060	0.00480	-0.00324	-0.07688	0.00505
0.00022	0.00651	0.00469	0.02176	-0.01405
-0.00315	-0.00121	0.00338	-0.03802	-0.00651
-0.00007	0.00173	0.00079	-0.04340	-0.01234
-0.00143	-0.01369	-0.01808	0.13246	0.00957
0.00170	0.00616	0.00061	-0.03186	0.00652
-0.00126	-0.01298	-0.01658	0.10289	-0.01309
-0.00153	-0.00321	-0.00095	0.05557	-0.00943
-0.00049	-0.00324	-0.00062	0.12622	-0.00141
0.00040	0.00897	0.00318	-0.19586	0.00222
-0.00052	-0.00042	-0.00341	0.00064	0.00682
-0.00081	-0.00157	-0.00667	0.04344	-0.01593
-0.00321	0.01064	0.01442	-0.05249	-0.00652
-0.00066	0.00357	0.00475	-0.03166	0.00957
-0.00062	0.00000	0.00000	0.00000	0.00000
-0.00065	0.00000	0.00000	0.00000	0.00000
0.00206	0.00330	0.00031	-0.05034	0.00789
-0.00098	0.00092	-0.00743	0.02945	-0.00869
-0.00066	-0.01429	-0.02001	0.14753	-0.02591
-0.00504	0.00571	0.00625	-0.05438	0.01153
-0.00093	0.01888	0.02241	-0.06839	0.01021
0.00091	0.00310	0.00038	-0.02542	-0.00439
-0.00163	-0.00192	-0.00363	0.02863	-0.01147
0.00047	-0.00010	0.00087	0.00256	0.00222
-0.00054	-0.00207	-0.01110	0.02340	-0.00526
-0.00081	0.00446	-0.00274	-0.04932	-0.00284
0.00085	-0.01230	-0.02000	0.10700	-0.01559
-0.00181	0.00486	-0.00249	-0.00829	0.00083
-0.00062	-0.02000	-0.02956	0.09850	-0.01122
0.00244	0.00465	0.00954	-0.02456	-0.00293
0.00038	-0.02362	-0.02414	0.13615	-0.03669
0.00163	-0.01612	-0.00955	0.15305	-0.00895
-0.00056	0.01020	0.01881	-0.14680	0.01631
-0.00029	-0.01273	-0.02445	0.11954	-0.01631
0.00061	0.00722	0.00471	0.00636	0.01696
-0.00023	0.00435	-0.00266	-0.10926	-0.00540
-0.00067	-0.02695	-0.04525	0.17031	-0.02880
-0.00337	0.02386	0.06101	-0.09237	0.01813
0.00092	0.00614	0.01080	-0.06204	0.00611
0.00084	0.01397	0.01804	-0.00512	0.02664
0.00048	-0.03010	-0.03100	0.21067	-0.03297
0.00190	0.00038	0.00398	0.06647	0.00633
0.00065	-0.00050	-0.01697	-0.06308	-0.01183
0.00306	-0.01832	-0.01892	0.04093	-0.01241
0.00189	-0.01401	-0.01046	0.10257	-0.00716
0.00054	0.00324	0.04673	0.00520	-0.02089
-0.00208	0.02427	0.03878	-0.02762	-0.00023
-0.00005	-0.00027	-0.00898	-0.13016	-0.01456
-0.00090	0.00109	0.01147	-0.04188	-0.00983
0.00071	0.01164	0.00069	-0.09813	0.02760
-0.00186	-0.00107	-0.00834	-0.01187	0.00797
-0.00128	0.01147	0.00112	-0.08774	0.00068
-0.00152	-0.00854	-0.01251	0.09215	-0.01692
-0.00100	-0.02375	-0.02980	0.14632	-0.02807
0.00043	0.02169	0.01893	-0.09946	0.01903
0.00125	-0.00419	-0.01677	0.05117	-0.01666
-0.00127	0.01115	0.01696	-0.06939	0.00425
0.00040	0.00000	0.00000	0.00000	0.00000
0.00129	0.00000	0.00000	0.00000	0.00000
0.00013	-0.01157	-0.02261	0.07605	-0.02595
-0.00305	0.00424	-0.00153	-0.02430	0.01508
-0.00053	-0.01705	-0.01213	0.08927	-0.04073
-0.00469	-0.00127	-0.00615	0.04291	-0.01395
-0.00109	0.01354	0.01659	-0.08019	0.01988
-0.00125	0.00005	-0.00508	-0.01234	0.01028
0.00111	0.00838	0.00811	-0.00805	0.01690
0.00102	0.00020	-0.00028	0.00644	-0.00168
0.00091	-0.00513	-0.00231	0.06072	0.00764
0.00092	0.02879	0.04108	-0.26331	-0.01269
-0.00226	0.00607	0.00817	-0.01585	0.01364
-0.00278	-0.00675	-0.02169	0.02075	0.03642
-0.00099	0.00460	-0.00380	-0.07354	-0.01641
-0.00291	-0.00527	-0.01613	0.01929	0.00256
0.00109	-0.00034	-0.00099	-0.04056	-0.00911
-0.00037	0.00540	-0.00313	-0.05356	-0.00094
-0.00097	0.00390	0.00550	-0.03639	-0.01086
-0.00150	-0.00303	-0.01129	0.05716	0.00710
-0.00134	0.01320	0.02275	-0.00893	-0.00331
0.00230	-0.00027	0.01047	0.03579	-0.00760
-0.00058	-0.00456	0.00484	0.01663	0.01161
0.00292	0.00211	0.00431	-0.01933	-0.01161
-0.00117	0.00951	0.00703	-0.08662	0.03143
0.00000	-0.00322	-0.00912	0.03201	0.00000
0.00381	0.00806	0.00131	-0.07985	0.00000
-0.00381	-0.00171	-0.01344	0.03355	-0.00160
-0.00114	-0.00517	-0.00587	0.12449	-0.00643
0.00117	0.00474	-0.00695	-0.06285	0.01714
-0.00210	-0.00842	-0.01319	0.08225	-0.00340
0.00213	-0.00659	-0.02734	0.03922	-0.01374
-0.00054	0.00176	-0.00807	-0.07680	-0.03066
-0.00381	-0.00075	-0.01845	-0.00216	-0.01605
-0.00122	-0.02595	-0.02757	0.21598	-0.02743
0.00094	0.00379	0.00659	-0.05921	0.01381
0.00057	0.00876	0.00024	-0.05852	-0.00688
-0.00098	-0.00244	-0.01234	0.01893	-0.01766
-0.00235	-0.00098	-0.00334	0.01763	0.00974
-0.00156	0.01369	0.03325	-0.07910	0.00718
-0.00137	0.00371	-0.01138	0.01572	-0.00099
0.00033	-0.00648	-0.00272	0.05864	-0.00074
-0.00193	0.01192	0.00301	-0.12846	0.02995
0.00108	-0.02678	-0.05132	0.22519	-0.03864
-0.00296	0.00080	-0.01606	-0.00865	-0.01482
0.00030	-0.00497	-0.01012	0.05496	0.00253
-0.00180	0.01198	0.02806	-0.12796	0.00804
-0.00566	-0.02981	-0.07044	0.21384	-0.03025
0.00018	-0.00058	0.00919	-0.01254	-0.01639
-0.00206	-0.01439	0.00452	0.08567	-0.01560
0.00320	-0.01004	0.00351	0.08698	0.00000
-0.00014	0.02868	0.05113	-0.25467	0.00000
-0.00139	-0.00709	-0.02082	0.07357	-0.00626
0.00253	-0.01330	-0.04507	0.07856	-0.04089
0.00086	0.00522	-0.02212	-0.09606	0.00734
-0.00222	-0.01761	-0.03078	0.02019	-0.04203
-0.00389	0.00448	-0.03813	-0.04442	0.00113
-0.00176	-0.01606	-0.00881	0.07583	-0.05807
-0.00121	0.00000	0.00000	0.00000	0.00000
-0.00030	0.00000	0.00000	0.00000	0.00000
-0.00059	-0.02351	-0.05265	0.12120	-0.06026
-0.00074	0.01482	0.02378	-0.09538	0.05200
0.00506	0.02816	0.05158	-0.08618	0.03494
0.00020	0.00048	-0.00706	-0.00582	-0.02697
-0.00027	0.00774	0.05359	-0.04698	-0.00590
0.00288	-0.00590	-0.01490	0.03184	-0.04228
-0.00292	-0.00656	-0.01735	0.00759	0.01043
0.00233	0.01508	0.02133	-0.05442	0.01424
0.00585	0.01493	0.02413	-0.07223	0.01760
-0.00237	-0.00178	-0.02051	-0.00526	0.03315
-0.00127	0.00748	0.02542	-0.00529	0.01674
0.00004	-0.02560	-0.06321	0.12876	-0.07141
-0.00076	0.00603	-0.02396	-0.04864	0.04576
0.00045	0.00122	0.00125	0.00400	0.02845
0.00703	-0.01384	-0.02179	0.03099	0.01862
0.00416	-0.01513	-0.00623	0.05232	-0.03019
-0.00032	0.00626	0.00896	-0.07977	-0.00398
0.00045	-0.00136	-0.00494	-0.04333	-0.02189
0.00298	0.00489	-0.01058	-0.05207	0.00696
-0.00117	0.01653	0.01889	-0.10817	0.03383
0.00030	0.00804	0.01606	0.00701	0.01636
0.00000	0.00000	0.00000	0.00000	0.00000
-0.00288	0.00000	0.00000	0.00000	0.00000
-0.00026	-0.01432	-0.01845	0.08227	-0.02377
-0.00713	0.00143	-0.00807	0.02342	-0.03518
-0.00112	-0.00688	0.00731	0.08145	-0.01472
0.00113	-0.01454	-0.02955	0.02934	-0.04885
-0.00455	0.00000	-0.01774	-0.02979	-0.00735
0.00227	-0.02486	-0.04129	0.06248	-0.02113
0.00075	0.00322	0.00484	-0.00629	-0.00978
-0.00049	-0.01852	-0.04849	0.06666	-0.02472
0.00075	0.01353	0.01999	-0.05289	0.01836
0.00117	0.00792	0.03509	-0.02817	0.00636
-0.00314	-0.01369	0.01409	0.00976	-0.03748
-0.00486	0.01081	0.00043	-0.03349	0.00230
0.00111	-0.02524	-0.03450	0.01903	-0.02697
0.00111	-0.00563	0.02308	0.04359	0.01441
0.00386	-0.02952	-0.05312	0.15474	-0.04595
0.00049	-0.00606	-0.02317	-0.04602	-0.00384
0.00328	0.00000	0.00000	0.00000	0.00000
-0.00029	0.00000	0.00000	0.00000	0.00000
-0.00235	0.02122	0.08532	-0.06632	0.06766
-0.00216	0.01001	0.02265	-0.04367	0.05787
-0.00079	-0.01600	-0.02119	0.04573	-0.05276
-0.00194	0.01740	0.03232	-0.04573	0.01444
-0.00182	0.00613	0.01672	-0.01670	0.03314
-0.00072	-0.00478	-0.01131	0.01092	-0.01608
-0.00228	0.01663	0.04307	-0.05278	-0.02787
-0.00018	0.01216	0.01230	-0.08687	-0.00727
0.00345	-0.01052	-0.04834	0.07883	0.01233
0.00474	-0.03252	-0.03736	0.08303	-0.05103
0.00076	-0.00765	-0.00977	0.02552	0.00492
0.00040	0.00785	0.02150	-0.04627	0.06397
0.00502	-0.00421	-0.02544	0.01257	-0.04898
-0.00267	0.00587	-0.01321	-0.01475	-0.01499
0.00091	0.00724	0.01670	-0.04711	0.01610
-0.00176	0.01351	0.00695	-0.05664	0.01512
-0.00025	-0.01351	-0.02453	0.02618	0.01200
-0.00166	0.00084	0.00274	-0.02057	-0.00362
0.00230	0.00000	0.00000	0.00000	0.00000
-0.00395	0.00000	0.00000	0.00000	0.00000
0.00300	0.00831	0.01910	-0.04762	0.01387
-0.00152	-0.01295	-0.01726	0.02908	-0.06273
-0.00516	0.00785	0.01914	-0.04311	0.01209
0.00197	0.01372	0.00574	-0.04375	0.04491
-0.00227	0.00689	-0.00375	-0.05031	-0.02809
-0.00659	-0.00092	0.00045	0.03544	0.00347
-0.00111	-0.00898	-0.03350	0.03635	-0.07961
-0.00497	-0.02746	-0.03732	0.12038	-0.07714
-0.00143	0.00053	-0.01727	-0.00984	0.01448
-0.00070	-0.00345	-0.00935	-0.02935	0.01466
0.00204	0.00522	-0.01190	-0.03672	0.01173
-0.00464	-0.02226	-0.04394	0.11326	-0.03844
-0.00510	-0.00845	0.00493	-0.00218	-0.01917
0.00148	-0.01558	-0.02597	0.06649	-0.02207
-0.00299	0.03646	0.09654	-0.10847	0.10008
0.00100	-0.00904	-0.03433	0.03210	-0.06451
-0.00680	0.00511	0.00719	0.00257	0.01612
0.00171	-0.02100	-0.03762	0.13261	-0.04247
-0.00901	-0.00900	-0.01372	0.03407	-0.08531
-0.00041	0.04153	0.08434	-0.22322	0.10840
0.00568	-0.02459	-0.00129	0.14586	-0.06310
0.00777	0.02366	0.06951	-0.11419	0.03078
-0.00027	0.00000	0.00000	0.00000	0.00000
0.00274	0.00000	0.00000	0.00000	0.00000
-0.00558	0.00230	-0.00347	-0.00039	-0.00536
-0.00529	-0.00880	-0.04485	0.01390	-0.04511
-0.00236	-0.01153	-0.02466	-0.00770	0.01868
0.00039	-0.00798	-0.03210	-0.00659	-0.01428
0.00091	0.00567	0.00173	-0.00390	-0.02672
0.00566	0.03527	0.07819	-0.12150	0.08153
0.00162	-0.00194	-0.01185	0.03253	0.03420
0.00281	0.00130	0.00079	-0.00943	-0.00256
-0.00603	0.00080	-0.02129	-0.03329	-0.04152
0.00177	0.00156	0.00835	-0.00134	0.04042
0.00002	-0.00511	-0.02406	-0.00268	-0.00110
0.00081	-0.00812	-0.02009	0.01993	-0.04699
-0.00683	0.00446	-0.00683	-0.03707	0.02958
0.00264	-0.02058	-0.01564	0.06516	-0.04003
-0.00108	-0.00339	-0.04651	0.01523	0.00891
0.00053	0.00459	0.02037	-0.04464	0.03857
-0.00291	0.02244	0.03363	-0.10400	0.04248
0.00155	0.00062	0.02160	-0.00782	0.02666
0.00217	0.01798	0.02008	-0.01185	0.00346
-0.00050	-0.00155	-0.03480	0.01821	0.01200
-0.00121	-0.00885	0.00101	0.01789	0.00136
-0.00092	0.00290	-0.01402	-0.02966	0.00577
0.00643	0.00642	0.04377	-0.00992	0.04500
0.00419	0.00647	0.03234	-0.02371	0.02713
-0.00171	-0.00105	-0.00412	0.00255	-0.01843
0.00259	-0.00390	-0.01126	0.03009	-0.00225
0.00108	-0.00385	-0.00834	0.02681	-0.03300
-0.00051	0.01700	0.04314	-0.09637	0.02202
0.00221	0.00323	-0.00287	-0.03778	0.03293
0.00071	-0.00454	-0.01457	0.03884	-0.00663
-0.00100	0.00762	0.01329	-0.03719	0.00221
0.00340	-0.01828	-0.04007	0.08017	-0.02851
0.00081	0.00366	-0.02047	-0.01687	-0.03607
-0.00368	-0.00675	-0.00360	0.00052	-0.00101
0.00083	0.01096	0.01879	-0.08715	0.01340
0.00000	-0.00038	-0.01597	0.01062	0.05219
0.00283	0.00400	0.01005	-0.01796	0.00974
-0.00232	0.01053	0.01177	-0.08014	-0.03599
0.00056	0.00125	-0.02137	0.01038	0.00775
-0.00407	0.00090	-0.00643	0.03226	-0.00775
-0.00237	-0.00932	-0.02083	0.03296	-0.02595
-0.00384	-0.01618	-0.01936	0.05586	0.02368
-0.00018	0.00261	0.00949	-0.02948	0.04480
0.00073	-0.01330	-0.01851	0.07983	-0.02517
-0.00092	0.00000	0.00000	0.00000	0.00000
0.00053	0.00000	0.00000	0.00000	0.00000
0.00308	0.00396	-0.01593	-0.02945	0.03601
0.00342	0.00532	0.01624	-0.05000	0.02604
0.00166	0.00152	-0.01255	-0.01724	-0.00175
-0.00065	-0.01056	-0.01442	0.10631	-0.04396
-0.00237	-0.00580	-0.01833	0.02046	-0.02633
0.00407	-0.00033	-0.01207	0.02729	0.02204
0.00415	0.01931	0.01682	-0.11018	0.01976
-0.00559	-0.03138	-0.05938	0.23478	-0.04526
-0.00646	0.00079	-0.03870	-0.01885	0.06552
0.00950	-0.00244	0.01700	0.00259	0.04949
0.00077	-0.01704	-0.03470	0.03975	-0.02559
0.00257	0.00327	0.01805	-0.03330	0.06198
0.00321	0.01493	-0.01127	-0.09480	0.00863
-0.00472	0.00008	0.01763	-0.01281	0.00749
-0.00024	-0.00679	-0.04285	0.00856	-0.03304
0.00050	-0.00976	-0.02379	0.05120	-0.02227
-0.00156	0.00375	0.00782	-0.03013	0.02694
-0.00371	-0.01872	-0.01682	0.05806	-0.01519
0.00308	0.00005	-0.03123	-0.01011	0.00969
-0.00061	-0.00282	0.03118	-0.00976	-0.02936
-0.00130	0.00583	0.00339	-0.05879	-0.00114
-0.00402	-0.02981	-0.04524	0.12397	-0.03911
-0.00233	-0.00372	-0.01346	-0.02069	-0.01099
-0.00226	0.00127	-0.02501	0.02152	-0.00629
-0.00110	0.00383	0.02108	-0.01261	0.00808
0.00286	-0.01837	-0.02085	0.09165	-0.01744
-0.00344	0.00109	-0.01665	-0.04498	-0.00609
0.00622	0.00000	0.00000	0.00000	0.00000
0.00183	0.00000	0.00000	0.00000	0.00000
-0.00157	0.01694	0.07670	-0.10760	0.00000
0.00003	-0.02304	-0.06960	0.08604	-0.03257
-0.00025	0.00697	-0.02740	0.01417	-0.00227
-0.00267	-0.01115	-0.03970	0.07162	0.06456
-0.00208	-0.00907	-0.10369	0.03538	-0.03412
-0.00735	-0.01096	-0.05540	0.00210	-0.02622
0.00143	0.02475	0.20514	-0.12844	0.03251
0.00407	0.01194	0.08369	-0.00359	0.02447
0.00143	0.00029	0.01594	-0.03914	0.04224
-0.00095	-0.00054	-0.01327	-0.04247	-0.01329
-0.00128	0.01340	0.10454	-0.08461	0.03045
0.00611	0.00406	0.01593	0.00612	0.00718
0.00208	-0.02340	-0.07601	0.09527	-0.05110
-0.00291	0.00416	-0.01658	-0.02287	0.03494
0.00056	-0.01877	-0.04351	0.05602	-0.03674
0.00074	0.02309	0.08915	-0.09519	0.01646
0.00434	0.01653	0.03175	-0.03793	-0.00089
-0.00027	-0.01323	-0.01665	0.07841	-0.03940
0.00075	-0.00559	0.02218	-0.01626	-0.00838
0.00019	-0.00901	-0.02101	0.03995	0.01147
0.00306	0.02831	0.05835	-0.10541	0.01256
0.00143	0.00335	-0.02325	-0.04400	0.01029
0.00106	-0.01810	-0.05342	0.04447	-0.05383
0.01087	0.02361	0.03145	-0.02344	0.01608
0.00261	0.00692	0.02876	-0.02649	0.01890
0.00473	-0.01212	-0.05983	0.05087	-0.03721
0.00083	-0.00292	-0.03688	0.01779	0.01800
0.00011	0.00551	0.03379	-0.05779	-0.01482
0.00654	0.00407	0.00578	-0.03808	-0.01665
-0.00048	-0.01521	-0.04418	0.06906	-0.01104
-0.00022	-0.00936	-0.03753	0.01420	-0.00229
0.00039	0.00618	0.01751	-0.04125	-0.01450
-0.00340	0.00249	-0.01121	-0.02982	0.01548
-0.00087	0.01127	0.02717	-0.05230	0.02518
0.00084	-0.01982	-0.03160	0.10870	-0.03108
0.00795	0.00368	0.00733	-0.02316	0.00000
-0.00637	0.00795	0.01945	-0.03628	-0.00892
0.00065	0.01473	0.05215	-0.01684	0.00990
0.00128	-0.01382	-0.00319	0.06090	0.01435
0.00329	0.00000	0.00000	0.00000	0.00000
0.00536	0.00000	0.00000	0.00000	0.00000
0.00260	-0.00204	0.01061	-0.02580	-0.01113
-0.00212	-0.03038	-0.05132	0.11451	-0.03274
0.00586	0.00442	0.04972	-0.04120	0.04387
0.00202	0.02030	0.03623	-0.01838	-0.00235
[truncated: 2,030 more rows]
