# Supplementary material for: Cross-country information transmissions and the role of commodity markets: A multichannel Markov switching approach
Source: PLoS One. 2018 Aug 16;13(8):e0202251. doi: 10.1371/journal.pone.0202251 (PMC6095546; doi:10.1371/journal.pone.0202251)
Supplement: S1 Dataset — (ZIP) [file pone.0202251.s001.zip › AU.csv]

AUD/SDR	S&P/ASX 200	AU B	AU Vol	AU 5Y
-0.014990	-0.007819	-0.004999	0.000000	0.009699
0.020323	0.017797	-0.000009	0.000000	-0.003868
0.009688	0.002002	-0.003192	0.000000	-0.032499
-0.006832	-0.010998	-0.010298	0.000000	0.016480
-0.003303	-0.005961	-0.002290	0.000000	0.008237
-0.017008	-0.001758	-0.002681	0.000000	-0.000977
0.008712	-0.004207	-0.002925	0.000000	-0.006866
-0.004681	0.005442	0.002512	0.000000	-0.004933
-0.005759	0.002371	-0.004246	0.000000	0.000000
0.008634	-0.003544	-0.017289	0.000000	0.000000
-0.003971	0.004405	0.003624	0.000000	-0.002328
0.009458	0.011064	0.008090	0.000000	-0.022195
-0.005023	0.006574	0.008829	0.000000	0.008898
0.002694	0.002443	0.005116	0.000000	0.009794
-0.012337	-0.009412	0.001307	0.000000	-0.002928
-0.008877	0.002612	0.004014	0.000000	-0.007851
0.011048	0.007313	0.016691	0.000000	-0.006920
-0.004400	0.000000	0.000000	0.000000	0.000000
-0.003971	0.000000	0.000000	0.000000	0.000000
0.007536	0.005322	0.005562	0.000000	-0.001599
0.000625	0.002037	0.000016	0.000000	-0.024293
-0.001309	0.006740	0.000559	0.000000	0.008163
-0.000257	-0.002679	0.005227	0.000000	0.016129
-0.004435	-0.012747	-0.007715	0.000000	-0.002002
-0.000706	0.003766	-0.000581	0.000000	0.002002
-0.001874	-0.003977	-0.009762	0.000000	0.001000
-0.013732	0.005210	-0.001819	0.000000	0.011917
0.001548	-0.005119	-0.006399	0.000000	0.000000
0.004244	0.005389	-0.000157	0.000000	-0.023573
-0.011622	0.003238	-0.001696	0.000000	-0.001416
-0.009375	0.002690	-0.004079	0.000000	0.031875
-0.003755	-0.007310	0.002706	0.000000	0.020955
0.005664	-0.001685	-0.001410	0.000000	-0.016065
0.002267	-0.008682	-0.012152	0.000000	-0.020701
-0.008250	0.003397	0.003497	0.000000	-0.001994
0.000040	0.003657	0.009900	0.000000	-0.004000
0.002089	-0.006690	0.006666	0.000000	0.001002
0.004930	-0.000182	0.007032	0.000000	-0.021245
-0.010414	0.002912	0.010441	0.000000	-0.005537
0.005044	0.000242	-0.010724	0.000000	0.001438
-0.001141	0.007271	0.008224	0.000000	0.002051
0.003225	0.007069	0.021626	0.000000	0.006129
0.004347	-0.004997	-0.003151	0.000000	-0.003060
-0.021016	0.002846	0.001855	0.000000	-0.012333
0.000244	-0.002846	-0.009387	0.000000	-0.003107
-0.017466	0.008543	0.001504	0.000000	-0.017792
0.002151	-0.005518	-0.018604	0.000000	0.007365
-0.007346	-0.003656	-0.005144	0.000000	-0.005255
0.005206	-0.003187	-0.005250	0.000000	-0.003166
-0.012636	-0.017008	-0.012340	0.000000	0.005271
-0.009319	-0.000245	0.005071	0.000000	-0.016968
-0.002516	-0.006455	-0.009504	0.000000	-0.008593
0.009723	0.002925	-0.010670	0.000000	-0.006494
0.007662	-0.011255	-0.017586	0.000000	-0.000434
0.005950	0.004251	0.013664	0.000000	-0.009824
-0.014838	-0.001363	-0.004942	0.000000	0.003723
0.004731	-0.011381	-0.029967	0.000000	0.019481
0.001759	-0.013735	-0.023683	0.000000	0.029569
0.008783	0.006275	0.008043	0.000000	0.011381
-0.004661	0.001673	-0.002043	0.000000	0.031993
-0.008585	0.002898	0.013453	0.000000	-0.010618
0.000292	-0.000535	0.020920	0.000000	-0.002016
-0.011263	-0.009707	-0.005002	0.000000	-0.014228
-0.010825	0.014949	0.008247	0.000000	-0.007191
0.014716	-0.000720	0.014779	0.000000	0.017374
-0.002010	0.000626	0.008490	0.000000	-0.022542
-0.001109	0.008169	0.009251	0.000000	0.025577
0.019357	0.003936	-0.007108	0.000000	0.018019
-0.017096	-0.005427	-0.020313	0.000000	-0.012981
0.011640	0.003973	-0.000443	0.000000	0.012981
0.018005	0.009587	-0.005006	0.000000	0.024499
0.013448	0.005263	0.002555	0.000000	0.017275
-0.005303	0.000000	0.000000	0.000000	0.000000
0.006083	0.000000	0.000000	0.000000	0.000000
-0.010984	0.000000	0.000000	0.000000	0.000000
-0.000515	0.005966	-0.006936	0.000000	0.011440
0.019864	0.013935	0.019746	0.000000	-0.025926
-0.007297	-0.006247	0.003449	0.000000	0.030654
-0.015656	-0.000878	0.003856	0.000000	-0.000944
0.000626	0.000121	0.010802	0.000000	-0.002837
0.002557	0.000000	0.000000	0.000000	0.000000
0.007889	0.000000	0.000000	0.000000	0.000000
-0.004269	-0.005480	-0.007931	0.000000	-0.020814
0.010562	0.010720	0.004902	0.000000	0.015181
0.009131	-0.000210	-0.006638	0.000000	0.005634
0.004726	0.000571	-0.002524	0.000000	0.000000
-0.004158	0.005808	0.010325	0.000000	-0.010353
-0.000737	-0.002840	-0.004221	0.000000	-0.002842
-0.003275	0.004272	0.000000	0.000000	-0.005709
-0.002321	-0.004751	-0.005693	0.000000	-0.010552
0.022273	0.002154	0.009057	0.000000	0.000000
-0.004155	0.012001	0.018180	0.000000	-0.009690
0.000176	0.000738	0.011762	0.000000	0.028793
-0.003692	-0.002009	0.004234	0.000000	0.036232
0.005331	0.002363	0.010427	0.000000	0.010889
0.001636	-0.002984	-0.000756	0.000000	0.003604
0.005420	0.008807	0.001061	0.000000	0.005381
0.007008	-0.001732	-0.008766	0.000000	0.000894
-0.004948	0.009124	0.016031	0.000000	0.015078
-0.006376	0.000349	0.005426	0.000000	-0.008842
-0.009796	-0.002856	0.003388	0.000000	0.000000
0.007158	-0.003127	0.008463	0.000000	-0.006236
0.000135	0.002952	-0.001015	0.000000	0.007124
0.001536	-0.001753	0.002029	0.000000	-0.000888
-0.007737	-0.002635	-0.000992	0.000000	0.003546
-0.008428	-0.002818	0.000670	0.000000	0.004415
-0.011282	-0.006607	0.005045	0.000000	-0.011520
0.003781	0.003663	0.012497	0.000000	-0.006258
-0.002174	0.010325	0.013262	0.000000	-0.008105
0.008350	-0.001314	-0.008173	0.000000	0.000000
0.010449	0.000321	0.006218	0.000000	0.029401
0.011398	0.003878	0.008409	0.000000	-0.001757
0.008865	-0.000640	-0.008704	0.000000	0.007884
-0.005009	0.000000	0.000000	0.000000	0.000000
0.008807	0.000000	0.000000	0.000000	0.000000
0.003070	-0.003593	0.005959	0.000000	-0.018626
-0.002408	0.006557	-0.006104	0.000000	-0.011707
-0.013042	0.001113	0.006455	0.000000	-0.011845
0.002254	-0.009029	-0.013955	0.000000	-0.001835
-0.002377	0.000118	0.006156	0.000000	0.007319
-0.001538	0.008090	0.015745	0.000000	-0.001825
-0.008123	-0.000616	-0.003221	0.000000	0.000913
0.001175	0.005118	0.002789	0.000000	-0.002741
-0.000990	-0.002804	0.003687	0.000000	-0.014747
0.008053	0.004524	0.011461	0.000000	0.001855
-0.005350	-0.007130	-0.014591	0.000000	0.028325
-0.021415	0.003133	-0.000692	0.000000	0.016086
0.013630	0.020201	0.021561	0.000000	0.017575
-0.000666	-0.014981	-0.036357	0.000000	0.008673
0.011208	0.003368	-0.010808	0.000000	0.011164
0.002125	-0.005901	-0.005455	0.000000	0.008503
-0.003867	-0.015248	-0.039276	0.000000	-0.010213
-0.009052	-0.007101	0.007278	0.000000	0.002563
0.000157	-0.003554	-0.009322	0.000000	-0.004275
-0.005013	0.004389	0.015865	0.000000	0.002567
-0.012569	0.006325	0.005961	0.000000	-0.012903
0.003883	0.004313	0.000679	0.000000	0.021075
0.004412	0.001149	0.001465	0.000000	-0.001357
-0.001088	0.007246	0.011559	0.000000	-0.007669
0.006449	-0.005422	-0.004599	0.000000	-0.004286
0.007434	-0.002590	0.007190	0.000000	-0.005168
-0.011453	0.000147	0.010910	0.000000	-0.020062
-0.015877	-0.004231	-0.009095	0.000000	-0.007073
0.007837	-0.002094	0.000414	0.000000	0.007073
0.003135	-0.006066	-0.005269	0.000000	0.003518
-0.004971	-0.010012	-0.004476	0.000000	0.022570
0.000180	-0.010844	-0.023005	0.000000	0.011097
-0.000305	0.002616	-0.009020	0.000000	-0.009382
-0.002388	0.007445	0.007799	0.000000	-0.006016
0.006328	0.002379	-0.003534	0.000000	0.001723
0.013615	0.014928	0.025531	0.000000	-0.012993
0.003592	0.008733	0.009589	0.000000	0.000000
-0.006703	0.000382	0.000882	0.000000	0.003481
0.001635	0.000382	0.006056	0.000000	0.000000
-0.001210	0.000088	0.004704	0.000000	0.000000
0.006722	-0.001292	0.005942	0.000000	0.003512
-0.017046	0.004165	0.003198	0.000000	-0.058655
-0.003635	-0.004547	-0.002669	0.000000	0.000000
0.006375	-0.005129	-0.010820	0.000000	0.007407
0.011256	-0.003553	0.004430	0.000000	0.001843
0.004128	-0.002256	0.005008	0.000000	0.010989
-0.012069	-0.010668	-0.006749	0.000000	0.003636
0.023336	0.000541	-0.002190	0.000000	-0.010949
-0.005569	-0.012053	-0.004376	0.000000	-0.010143
0.005070	0.008624	0.005833	0.000000	0.004623
-0.007253	-0.002413	-0.003199	0.000000	-0.011132
0.006430	0.002925	0.001347	0.000000	0.007435
0.000561	0.008188	0.011248	0.000000	0.005540
-0.011476	0.006342	0.001469	0.000000	-0.015778
0.004342	0.000831	0.003303	0.000000	-0.007512
-0.005301	-0.006814	-0.006669	0.000000	-0.022880
0.007586	-0.007583	-0.010642	0.000000	0.003850
-0.009864	-0.014638	-0.014924	0.000000	-0.000961
-0.004542	-0.001008	-0.039011	0.000000	0.003839
-0.003517	0.004300	0.012792	0.000000	0.013321
0.002556	0.000578	-0.008668	0.000000	0.039839
0.005310	-0.007325	-0.015257	0.000000	0.002721
-0.008191	-0.009233	-0.013763	0.000000	-0.017360
-0.017197	0.002563	0.024557	0.000000	-0.039479
0.016034	-0.000185	-0.006559	0.000000	0.005736
-0.011395	-0.042050	-0.039208	0.000000	-0.055870
-0.000387	0.005742	-0.001645	0.000000	0.007032
-0.008002	-0.008222	-0.020363	0.000000	-0.005018
-0.029737	-0.048060	-0.047474	0.000000	-0.019300
-0.009732	0.018373	0.018232	0.000000	-0.002053
-0.005854	0.008205	-0.006084	0.000000	0.021353
-0.002870	-0.017249	-0.035263	0.000000	-0.009096
-0.014096	-0.013874	0.001070	0.000000	0.006073
0.016700	-0.005898	-0.006610	0.000000	0.007039
0.000416	0.012943	0.024725	0.000000	0.003002
-0.002846	0.009507	0.019840	0.000000	-0.008024
-0.006151	0.003238	-0.001289	0.000000	-0.009105
0.007825	0.016132	0.007272	0.000000	-0.001017
0.010648	0.016070	0.028130	0.000000	0.001017
-0.000443	0.013430	0.027038	0.000000	-0.013299
0.000884	-0.004659	0.000314	0.000000	0.003085
0.007357	0.001502	-0.003364	0.000000	0.005120
0.013960	0.015278	0.018183	0.000000	-0.009236
0.002561	-0.012407	-0.005637	0.000000	-0.020834
-0.015646	0.004163	-0.005055	0.000000	0.002103
0.006681	-0.005087	0.003221	0.000000	0.009409
0.000655	0.019634	0.017346	0.000000	0.011381
0.011421	0.008063	0.001047	0.000000	0.019359
0.017039	-0.008126	-0.002271	0.000000	-0.013205
-0.006075	0.003651	0.001698	0.000000	-0.004098
-0.002233	0.008436	0.022056	0.000000	-0.005147
-0.006020	-0.011899	-0.012084	0.000000	-0.004137
0.004887	-0.007592	-0.009482	0.000000	0.002070
0.003727	0.001448	0.003143	0.000000	0.006186
0.001262	0.010417	0.019147	0.000000	0.023363
-0.000799	0.010125	0.009114	0.000000	-0.024391
-0.008329	0.002677	0.007016	0.000000	-0.023947
-0.003159	0.006584	0.003981	0.000000	-0.003166
0.001321	-0.006123	0.001788	0.000000	-0.011696
-0.005694	-0.001045	-0.000391	0.000000	-0.030404
-0.002382	-0.000984	0.008591	0.000000	0.004400
0.010396	-0.000123	-0.005671	0.000000	0.012002
0.000331	-0.002866	-0.002367	0.000000	0.000000
0.005211	-0.004361	0.005431	0.000000	-0.004348
0.006162	0.018216	0.025396	0.000000	-0.005900
0.001989	-0.009942	-0.019680	0.000000	-0.016573
0.001352	0.005152	0.017815	0.000000	-0.016399
0.002373	0.005065	0.011461	0.000000	0.031218
0.009077	0.005886	0.013667	0.000000	0.021287
0.005251	-0.004153	-0.000431	0.000000	0.019579
0.000883	0.013608	0.009222	0.000000	0.039261
-0.003161	0.002365	-0.005244	0.000000	0.042644
0.008387	-0.006659	-0.008873	0.000000	0.003876
0.001792	0.002825	-0.020845	0.000000	0.003861
-0.004804	0.006313	0.005194	0.000000	-0.021816
-0.006642	-0.004993	0.000502	0.000000	0.025662
0.001935	-0.003633	-0.007253	0.000000	0.027451
0.001739	0.002614	-0.004925	0.000000	0.010218
0.000229	0.004670	0.011925	0.000000	-0.014898
0.010963	0.002178	0.001231	0.000000	0.002810
-0.004642	-0.000775	-0.009611	0.000000	-0.030392
-0.009979	-0.007093	-0.005513	0.000000	-0.001931
0.007904	0.002400	-0.017659	0.000000	-0.021485
-0.010546	-0.002610	-0.005832	0.000000	-0.004353
-0.004257	-0.001323	0.007332	0.000000	0.017105
0.006448	0.007014	0.011774	0.000000	0.000000
0.002316	0.001492	-0.011907	0.000000	0.045722
-0.007661	0.005651	-0.006910	0.000000	-0.003731
0.002371	-0.003297	0.006501	0.000000	-0.003745
0.004168	-0.000327	0.008255	0.000000	-0.007911
0.002440	-0.011225	-0.007044	0.000000	0.005093
-0.002475	-0.002894	-0.006744	0.000000	-0.010402
0.000872	-0.006572	-0.004411	0.000000	0.004742
-0.005816	-0.000365	0.004781	0.000000	0.012224
-0.002386	0.009349	0.012265	0.000000	0.000000
-0.006012	0.001084	0.000457	0.000000	-0.013549
-0.011028	0.005939	0.007797	0.000000	-0.000569
0.009488	0.009109	0.014942	0.000000	0.005671
0.005813	0.004612	0.003596	0.000000	0.000942
-0.000983	0.000000	0.000000	0.000000	0.000000
-0.002684	0.000000	0.000000	0.000000	0.000000
0.001362	0.000000	0.000000	0.000000	0.000000
0.004976	0.002776	0.004075	0.000000	-0.005124
-0.003040	-0.001402	-0.003414	0.000000	-0.001837
0.009956	0.006263	0.005109	0.000000	0.004585
-0.004109	-0.007052	-0.002951	0.000000	-0.005505
0.012477	0.004697	-0.002151	0.000000	0.010069
-0.001235	0.003255	-0.005004	0.000000	-0.008598
0.010078	-0.006958	-0.011582	0.000000	-0.019479
0.000453	-0.003072	-0.010242	0.000000	-0.003002
-0.001949	-0.000997	-0.001840	0.000000	-0.006409
-0.006276	0.002490	0.010512	0.000000	-0.039145
-0.004859	-0.003018	0.001678	0.000000	-0.006907
-0.001722	-0.000323	-0.000705	0.000000	0.013766
0.000403	0.005738	0.018183	0.000000	0.001951
-0.001105	-0.009591	-0.003742	0.000000	0.011628
0.001230	-0.001799	-0.002298	0.000000	0.008633
0.005041	0.003919	0.004159	0.000000	0.017046
0.005766	0.006215	0.009808	0.000000	0.005618
-0.003834	0.000146	0.002163	0.000000	0.023074
0.007415	0.002568	0.006893	0.000000	0.017725
-0.001334	0.003346	0.006485	0.000000	0.006611
0.000055	0.000000	0.000000	0.000000	0.000000
-0.015329	0.000000	0.000000	0.000000	0.000000
-0.006411	-0.005634	-0.006837	0.000000	-0.017364
0.003114	0.008902	0.008745	0.000000	0.019137
0.006000	-0.005413	-0.005643	0.000000	-0.014273
0.000353	0.005961	0.009085	0.000000	0.002692
-0.005556	-0.004221	-0.008820	0.000000	-0.017536
0.000277	-0.007853	-0.009180	0.000000	-0.003288
0.002666	-0.002924	-0.000933	0.000000	-0.006425
0.000765	0.010459	0.016090	0.000000	0.005143
0.001047	0.007536	0.001933	0.000000	0.019415
-0.006360	0.001322	-0.003494	0.000000	0.015159
-0.000009	-0.001869	0.006651	0.000000	0.000000
0.014235	0.003562	0.014336	0.000000	0.016674
0.002500	-0.001895	0.000214	0.000000	-0.023779
0.000580	-0.003194	-0.005478	0.000000	0.007989
0.003592	0.000317	0.001132	0.000000	-0.006208
-0.006083	-0.009467	-0.014426	0.000000	-0.002673
0.001692	-0.000990	0.006832	0.000000	0.005338
-0.007949	-0.003559	0.003935	0.000000	-0.013399
0.000551	0.000117	0.000362	0.000000	0.002156
0.001112	0.003587	0.003226	0.000000	0.002330
0.006442	-0.006338	-0.001872	0.000000	0.016867
0.004750	0.000352	0.007328	0.000000	-0.015078
0.000535	0.000878	-0.002223	0.000000	0.007124
0.002655	0.002046	-0.010902	0.000000	0.030239
-0.001784	0.003295	-0.013965	0.000000	-0.003968
0.002864	0.004530	-0.006282	0.000000	-0.021844
0.000169	0.013355	0.017222	0.000000	0.032163
-0.005815	-0.003523	-0.008265	0.000000	0.023168
-0.000271	-0.002413	-0.014063	0.000000	-0.002343
-0.001456	-0.004208	-0.002647	0.000000	-0.004198
-0.001090	-0.003559	0.004682	0.000000	0.007877
0.004266	0.000551	0.005560	0.000000	-0.008382
0.003997	-0.012887	-0.015440	0.000000	0.021649
0.001791	0.013235	0.018357	0.000000	-0.008271
-0.005691	0.002083	0.007286	0.000000	0.004144
0.013288	0.002021	0.001198	0.000000	-0.006639
-0.000449	-0.009039	-0.011618	0.000000	0.011260
0.003562	-0.000670	0.004176	0.000000	-0.005780
0.000657	-0.002654	-0.001501	0.000000	0.001985
-0.002913	-0.011837	-0.012587	0.000000	0.004124
-0.000432	0.007975	0.010094	0.000000	-0.012423
0.011425	0.000967	-0.003038	0.000000	-0.001668
-0.001500	0.000000	0.000000	0.000000	0.000000
0.002365	0.000000	0.000000	0.000000	0.000000
-0.001160	0.000000	0.000000	0.000000	0.000000
-0.006026	-0.002809	-0.001858	0.000000	-0.018004
-0.002442	-0.001541	0.000847	0.000000	-0.022886
-0.000660	0.005146	0.010914	0.000000	-0.000507
-0.004152	-0.000295	-0.007962	0.000000	-0.008489
0.000658	-0.007583	-0.003719	0.000000	0.014389
0.002683	0.004154	0.007066	0.000000	-0.016095
0.007957	-0.002965	-0.005600	0.000000	0.019451
-0.000633	-0.003838	0.001194	0.000000	-0.004196
-0.006560	0.004046	0.013203	0.000000	-0.007598
0.004459	0.005478	0.006051	0.000000	-0.002546
0.004855	0.004331	0.003488	0.000000	0.008460
0.000990	0.001586	0.004236	0.000000	-0.009310
0.001614	0.000176	0.011463	0.000000	0.005089
0.001845	0.001994	0.002477	0.000000	-0.003390
-0.004393	-0.002992	0.009313	0.000000	0.000849
0.008057	-0.008941	0.000623	0.000000	0.009287
-0.000497	0.000000	0.000000	0.000000	0.000000
-0.002973	0.000000	0.000000	0.000000	0.000000
-0.012878	-0.007814	-0.009797	0.000000	-0.022629
0.000545	-0.000835	-0.004550	0.000000	0.000880
0.003323	0.003100	0.005171	0.000000	-0.001761
-0.008624	0.000565	0.006054	0.000000	-0.001764
0.004268	0.001100	0.001044	0.000000	0.013152
-0.002520	-0.006139	-0.005461	0.000000	-0.001744
-0.000724	-0.006117	0.005894	0.000000	-0.010526
0.002994	0.004471	-0.001343	0.000000	0.020079
0.010608	-0.000419	-0.010361	0.000000	0.025262
-0.001928	-0.002279	-0.001634	0.000000	0.001179
0.002766	-0.008563	-0.005776	0.000000	-0.009302
0.006913	0.003567	0.006002	0.000000	0.006774
0.001648	0.018475	0.003820	0.000000	0.016737
-0.005844	0.005671	-0.000150	0.000000	0.002487
0.006938	0.005082	-0.001577	0.000000	-0.003317
0.002910	-0.005672	-0.000558	0.000000	0.009095
0.000782	-0.004845	0.002005	0.000000	-0.010757
0.000810	0.003813	0.005833	0.000000	-0.008354
-0.003004	-0.004820	0.000891	0.000000	-0.007917
0.003272	0.004023	0.005503	0.000000	0.003714
0.000577	-0.001625	-0.001474	0.000000	0.006717
0.004798	0.001271	0.004437	0.000000	0.007503
0.001540	-0.001389	0.002617	0.000000	-0.010017
-0.002896	0.001743	0.004014	0.000000	-0.004203
0.006100	-0.003994	0.001697	0.000000	0.010059
0.006994	0.000581	0.000904	0.000000	0.022269
0.002234	-0.008467	0.000834	0.000000	-0.009013
0.003136	0.000926	0.003787	0.000000	-0.003298
0.003184	-0.001763	0.002248	0.000000	-0.003309
-0.009162	-0.000449	0.002059	0.000000	-0.020930
-0.003526	0.000000	0.000000	0.000000	0.000000
0.001804	0.000000	0.000000	0.000000	0.000000
-0.002746	-0.000180	-0.006105	0.000000	-0.016549
-0.002151	-0.004306	-0.010877	0.000000	0.002062
-0.015963	-0.005902	-0.004621	0.000000	-0.026088
-0.001891	0.001699	0.003969	0.000000	-0.006186
0.011436	0.003690	-0.000532	0.000000	0.007947
-0.004637	-0.009709	-0.005286	0.000000	-0.013637
0.011002	-0.000091	-0.006382	0.000000	-0.002321
0.000211	-0.008390	-0.009536	0.000000	0.008897
-0.012763	-0.005210	0.002865	0.000000	0.010573
0.004834	-0.002476	0.001108	0.000000	0.000876
-0.031454	-0.014953	-0.010401	0.000000	-0.037471
0.011608	0.010481	0.005749	0.000000	0.024781
-0.009597	0.000964	0.000024	0.000000	0.013565
0.003212	0.003693	-0.014328	0.000000	0.005236
0.006095	-0.004907	-0.006415	0.000000	-0.007864
-0.006421	-0.008190	-0.013311	0.000000	-0.017700
-0.006420	0.007131	-0.006306	0.000000	0.010657
0.004790	0.001899	-0.000067	0.000000	0.014906
0.005592	0.005862	0.008752	0.000000	0.010390
0.001990	0.007609	0.011774	0.000000	-0.005181
-0.007163	-0.009931	-0.006237	0.000000	-0.021883
-0.011038	-0.010532	-0.006378	0.000000	-0.019661
0.001849	0.001416	0.000067	0.000000	0.008985
-0.002667	-0.003027	0.001185	0.000000	-0.018962
-0.011994	-0.009318	-0.003021	0.000000	0.012321
-0.006217	-0.011306	-0.003911	0.000000	0.001260
0.005401	0.009594	0.007590	0.000000	-0.001800
-0.000402	-0.013767	-0.022538	0.000000	-0.011781
-0.013994	-0.006389	-0.008767	0.000000	-0.017472
-0.005986	-0.000259	0.000390	0.000000	0.007394
0.009871	-0.023389	-0.032677	0.000000	-0.019526
-0.011211	0.008317	0.006501	0.000000	0.012133
-0.010497	-0.017541	-0.028740	0.000000	-0.016839
0.019105	0.015171	0.018528	0.000000	0.010324
0.002950	0.015885	0.025108	0.000000	0.023986
0.001552	0.000778	0.013007	0.000000	0.005092
-0.003552	-0.002888	0.007935	0.000000	-0.012411
-0.008296	-0.007633	-0.007737	0.000000	-0.022285
-0.020264	-0.014745	-0.011798	0.000000	0.000000
0.016642	-0.007874	-0.000061	0.000000	0.000000
0.009977	0.021669	0.025285	0.000000	0.020222
-0.002182	0.008518	0.008158	0.000000	-0.017308
-0.000022	0.009606	0.000905	0.000000	0.015973
0.005337	-0.000966	-0.005352	0.000000	0.000000
-0.005247	0.002092	0.013760	0.000000	-0.002485
-0.001116	-0.004544	-0.002107	0.000000	-0.021668
0.008841	0.010218	0.007356	0.000000	0.023581
0.004611	0.001693	-0.006844	0.000000	0.009506
-0.005891	0.004744	-0.003599	0.000000	0.019302
0.009695	0.009012	0.001090	0.000000	0.001854
-0.003879	-0.003911	0.001923	0.000000	-0.007065
-0.005098	0.009874	0.009548	0.000000	0.008360
0.008036	-0.003511	-0.006264	0.000000	0.009208
-0.000097	-0.002389	0.001059	0.000000	-0.002754
0.013146	-0.005239	-0.012414	0.000000	-0.007380
-0.005839	-0.007177	-0.006472	0.000000	0.015253
-0.000292	-0.002201	0.010998	0.000000	-0.011557
-0.003852	-0.003424	-0.004868	0.000000	-0.011132
0.003610	0.003487	0.008930	0.000000	-0.011257
-0.010528	0.003889	0.004436	0.000000	-0.024834
-0.005196	-0.016035	-0.007755	0.000000	-0.017561
-0.007335	0.006541	0.007679	0.000000	0.003929
0.011975	-0.007738	0.000972	0.000000	-0.014815
0.004441	0.009696	0.010693	0.000000	0.022628
0.004468	-0.003050	-0.002344	0.000000	0.015061
-0.000290	0.012112	0.006773	0.000000	0.005161
0.006922	-0.001876	0.000493	0.000000	0.031898
-0.005701	-0.003667	0.000596	0.000000	-0.028092
0.003616	-0.001566	-0.001932	0.000000	-0.008584
0.002821	0.009869	0.005211	0.000000	0.020854
-0.003158	-0.011598	-0.011944	0.000000	-0.022771
-0.001616	-0.009532	-0.002243	0.000000	-0.004232
-0.004933	-0.005548	-0.003619	0.000000	-0.017500
-0.005744	-0.008790	-0.001043	0.000000	-0.008470
0.002878	-0.004408	-0.003293	0.000000	0.001976
0.002919	-0.014010	-0.013035	0.000000	-0.010918
-0.002426	-0.000803	-0.019980	0.000000	0.025617
-0.002276	0.006736	-0.011153	0.000000	0.004465
-0.005264	-0.012710	-0.016950	0.000000	-0.012669
0.002926	0.005472	0.011491	0.000000	-0.000981
0.001261	0.003676	0.004138	0.000000	0.022713
0.002699	0.000367	0.003779	0.000000	-0.009643
0.000183	-0.002571	-0.009016	0.000000	0.005412
0.010873	-0.017399	-0.025081	0.000000	0.000000
-0.007014	0.002039	-0.005861	0.000000	0.000000
0.005065	-0.011368	-0.015698	0.000000	0.012066
-0.005490	-0.005543	-0.022662	0.000000	-0.017282
0.004685	0.009620	0.006152	0.000000	0.010021
-0.005290	0.011964	0.017036	0.000000	0.016168
0.002817	0.011789	0.027694	0.000000	0.001508
0.003125	-0.000367	-0.007654	0.000000	0.024564
0.005764	-0.001337	-0.011243	0.000000	0.015504
0.001726	0.006933	0.006894	0.000000	-0.003626
0.005582	-0.006799	-0.001899	0.000000	-0.009491
-0.002348	0.004272	0.010843	0.000000	0.019972
-0.000417	0.009578	0.012096	0.000000	-0.004143
0.003224	-0.002741	0.002863	0.000000	-0.013630
-0.000005	-0.004774	-0.009007	0.000000	-0.013262
0.007229	0.008735	0.014240	0.000000	-0.018339
-0.008747	-0.008037	-0.009704	0.000000	-0.030683
-0.006829	-0.001695	0.008832	0.000000	0.011617
0.001835	0.012134	0.018710	0.000000	-0.021795
0.005013	-0.010771	-0.023768	0.000000	-0.005524
0.004750	0.014674	0.013288	0.000000	0.018230
-0.004406	-0.001507	-0.010250	0.000000	0.006776
0.008855	0.008260	0.005195	0.000000	-0.000579
0.000915	-0.011972	-0.027986	0.000000	-0.017527
-0.010072	-0.009954	-0.006427	0.000000	-0.000983
-0.008479	-0.012003	-0.013780	0.000000	-0.037060
0.000877	0.003224	0.013466	0.000000	0.011162
0.001149	-0.003863	-0.006194	0.000000	-0.011162
0.006456	-0.002966	0.002354	0.000000	0.004073
0.002549	0.014312	0.013703	0.000000	0.025684
-0.004988	-0.001732	-0.006969	0.000000	-0.009554
-0.007348	-0.003339	-0.007263	0.000000	-0.003005
0.009520	0.006036	0.002836	0.000000	0.019862
0.003369	0.004677	0.005107	0.000000	0.007835
0.001025	0.004589	0.006775	0.000000	0.012603
-0.002039	0.001810	0.007791	0.000000	0.007678
-0.001016	-0.008553	-0.006033	0.000000	-0.023212
-0.004573	-0.003388	-0.007574	0.000000	0.023785
0.006713	0.012664	0.007611	0.000000	-0.000573
0.001174	0.005864	-0.004356	0.000000	0.002864
0.002417	0.007290	0.005643	0.000000	-0.000954
-0.001429	-0.003638	-0.003508	0.000000	-0.000382
-0.003623	-0.014886	-0.009961	0.000000	-0.015973
0.003088	0.004384	0.011889	0.000000	-0.009747
-0.000916	-0.004351	-0.009247	0.000000	-0.000392
-0.002700	-0.001256	-0.004127	0.000000	-0.025403
-0.007226	-0.010874	-0.015150	0.000000	0.013576
0.003672	-0.007080	-0.013427	0.000000	-0.008563
0.006485	0.006076	0.017577	0.000000	-0.003005
-0.005203	-0.005538	-0.008382	0.000000	-0.006440
0.000980	-0.007228	-0.014070	0.000000	0.011442
-0.003396	0.012398	0.014819	0.000000	-0.006408
0.001989	-0.000067	-0.004740	0.000000	-0.035371
-0.002627	0.000870	-0.000032	0.000000	-0.008360
-0.002736	0.007433	0.011404	0.000000	0.002096
-0.005083	0.007312	0.005180	0.000000	-0.000419
0.004223	-0.000231	0.001615	0.000000	0.006682
-0.000177	0.000000	0.000000	0.000000	0.000000
0.000532	0.000000	0.000000	0.000000	0.000000
-0.008180	0.000000	0.000000	0.000000	0.000000
0.004950	-0.011462	-0.016274	0.000000	-0.007004
-0.010384	0.004800	0.001600	0.000000	0.009539
0.004212	0.006794	0.007338	0.000000	-0.001055
0.011916	0.009173	0.004754	0.000000	0.045415
0.008481	0.006492	0.013369	0.000000	0.004028
0.000845	-0.000293	-0.003827	0.000000	-0.015598
0.004784	0.000065	0.004301	0.000000	-0.009230
-0.004280	-0.003192	-0.004958	0.000000	0.010658
0.012257	-0.000424	-0.002893	0.000000	0.013165
0.001530	0.001891	-0.000080	0.000000	-0.001007
-0.003090	0.002083	0.001860	0.000000	-0.010122
0.001648	0.000390	0.000894	0.000000	-0.005099
0.004854	-0.006750	-0.007267	0.000000	0.007132
0.003540	-0.001506	0.001314	0.000000	-0.004477
-0.001275	0.001343	0.005090	0.000000	-0.019566
-0.002873	-0.001408	0.002249	0.000000	0.000416
-0.008606	-0.008425	-0.006822	0.000000	-0.018253
0.010196	-0.000628	0.001808	0.000000	0.017213
-0.003475	0.000727	0.003553	0.000000	-0.014675
-0.008236	0.000000	0.000000	0.000000	0.000000
0.002945	0.000000	0.000000	0.000000	0.000000
-0.000692	-0.004293	-0.012086	0.000000	-0.008430
0.002958	0.004226	0.004850	0.000000	0.006329
-0.006386	-0.002466	0.001895	0.000000	0.008377
0.001540	-0.004848	0.002965	0.000000	0.000625
0.007186	0.001358	-0.004239	0.000000	-0.012162
-0.006017	-0.009514	-0.010898	0.000000	-0.001478
0.005999	-0.011198	-0.021076	0.000000	-0.031769
0.000928	0.006837	0.008132	0.000000	0.015152
-0.002424	-0.005452	-0.001795	0.000000	0.017673
0.007929	-0.003883	-0.003370	0.000000	-0.014884
-0.008078	0.001909	-0.004357	0.000000	-0.011852
0.013527	-0.017169	-0.019112	0.000000	0.006482
-0.007662	-0.006440	-0.013977	0.000000	0.000000
0.000278	0.009503	0.005634	0.000000	0.025517
-0.001665	0.000211	-0.004902	0.000000	-0.005263
0.007968	0.007006	-0.000923	0.000000	-0.008478
0.003597	-0.016046	-0.014615	0.000000	-0.008121
-0.002805	0.000390	0.023177	0.000000	-0.002148
0.015740	0.012579	0.021373	0.000000	0.001075
0.000991	-0.020125	-0.020864	0.000000	-0.005385
0.002737	0.009918	0.010964	0.000000	-0.005414
-0.007174	-0.010919	-0.014468	0.000000	-0.010259
0.007347	0.001679	0.006505	0.000000	-0.000658
0.010238	0.005661	0.012853	0.000000	-0.007714
-0.005384	-0.001314	-0.002989	0.000000	-0.002658
0.001429	-0.013276	-0.012678	0.000000	0.003322
-0.003876	0.000000	0.010767	0.000000	0.013178
-0.003905	-0.011594	-0.008502	0.000000	0.009123
0.001705	-0.000948	-0.004915	0.000000	0.000000
-0.017511	-0.006661	-0.003800	0.000000	0.000000
-0.016674	-0.001764	-0.004281	0.000000	0.013115
0.008109	-0.006644	-0.008284	0.000000	0.056977
0.009818	0.019328	0.022966	0.000000	-0.004523
-0.008946	-0.005098	-0.001851	0.000000	0.016756
0.001011	0.034448	0.042248	0.000000	-0.004468
0.003237	0.004083	0.002417	0.000000	0.033427
0.004730	0.006792	0.002747	0.000000	-0.005329
-0.005172	0.000209	-0.003513	0.000000	0.004344
0.007825	-0.002865	0.002758	0.000000	-0.018897
0.000859	-0.001435	0.006087	0.000000	0.006605
0.005233	0.013121	0.023080	0.000000	-0.013658
-0.000559	0.000138	0.008985	0.000000	-0.005475
0.001211	0.001796	-0.002661	0.000000	0.000000
-0.002115	-0.004323	-0.000395	0.000000	-0.020543
0.001570	-0.001040	0.016427	0.000000	0.000000
-0.003879	0.000035	-0.007513	0.000000	0.015447
0.005911	0.009083	0.002990	0.000000	0.003061
-0.000770	0.008524	0.006021	0.000000	0.003052
0.001626	0.015526	0.016752	0.000000	0.021104
0.000531	-0.000201	-0.002998	0.000000	-0.016039
0.004981	-0.009546	-0.017774	0.000000	-0.015890
-0.001205	-0.001832	0.010541	0.000000	-0.021796
-0.000424	0.001323	-0.010445	0.000000	0.010023
-0.000427	-0.002750	-0.011890	0.000000	0.013825
0.001792	0.009442	0.015343	0.000000	0.014242
0.008268	0.003698	0.004401	0.000000	0.001615
-0.003227	-0.008967	-0.004234	0.000000	-0.018319
0.004076	0.000000	0.000000	0.000000	0.000000
0.002066	0.000000	0.000000	0.000000	0.000000
0.005063	0.000000	0.000000	0.000000	0.000000
-0.004640	0.008220	0.014249	0.000000	0.009521
-0.002475	-0.001032	0.001874	0.000000	-0.018723
0.000766	0.000000	0.000000	0.000000	0.000000
-0.001250	0.000000	0.000000	0.000000	0.000000
0.010262	0.012263	0.009356	0.000000	0.017762
0.000110	-0.001230	-0.013649	0.000000	0.000000
0.004233	-0.001298	0.002461	0.000000	-0.016709
-0.002936	-0.009433	-0.016338	0.000000	0.000000
0.005365	0.000672	0.008513	0.000000	0.023315
0.009484	-0.003162	-0.000566	0.000000	-0.010341
-0.009777	0.002591	0.003474	0.000000	-0.018888
0.006746	-0.006575	-0.016217	0.000000	-0.012150
0.003001	-0.000068	-0.002563	0.000000	0.014900
0.001776	0.006777	0.010100	0.000000	-0.006997
0.000847	0.001779	-0.000980	0.000000	0.003822
-0.002060	-0.003562	0.002409	0.000000	0.006760
-0.010662	-0.004183	0.002336	0.000000	-0.012073
0.019666	-0.002403	-0.003767	0.000000	0.010598
-0.006843	-0.000915	-0.003050	0.000000	-0.027791
0.009410	-0.004385	-0.002515	0.000000	0.005836
-0.008507	0.002416	0.001129	0.000000	-0.011924
0.006167	0.007718	0.009258	0.000000	0.009335
0.000334	0.010766	0.013153	0.000000	-0.011518
-0.000606	-0.000033	0.000798	0.000000	-0.004820
-0.011112	-0.004916	0.000049	0.000000	-0.009489
0.001322	0.008612	0.008097	0.000000	0.012778
0.001611	0.002423	0.005486	0.000000	-0.003948
-0.002363	-0.001659	0.002265	0.000000	-0.006615
0.012515	0.009059	0.015470	0.000000	0.017109
0.004927	-0.003825	-0.003395	0.000000	0.001521
0.003590	0.001947	0.006974	0.000000	-0.019737
0.001991	0.002503	-0.003059	0.000000	0.003317
-0.016133	0.002825	-0.003879	0.000000	-0.035273
0.003037	0.000000	0.000000	0.000000	0.000000
-0.003051	0.000000	0.000000	0.000000	0.000000
0.007780	0.004930	0.008477	0.000000	-0.015686
0.003605	0.004712	-0.002135	0.000000	0.003533
0.004880	0.000907	-0.003323	0.000000	-0.014208
-0.005846	0.000809	0.003922	0.000000	0.000477
0.005702	0.007159	0.009430	0.000000	0.018891
0.008564	-0.007126	-0.001346	0.000000	0.020834
0.000021	0.004456	0.006202	0.000000	-0.009206
-0.006058	-0.004682	-0.003750	0.000000	0.009893
-0.001737	0.000841	-0.000840	0.000000	0.000458
0.000151	-0.007564	-0.002601	0.000000	-0.013129
0.004522	-0.001011	0.000044	0.000000	0.000000
-0.000881	-0.012275	-0.014677	0.000000	0.054592
0.007995	0.006747	0.004054	0.000000	0.010917
0.009326	-0.007573	-0.006397	0.000000	0.021483
-0.000406	0.004221	0.008774	0.000000	0.004242
0.005793	-0.002207	-0.000024	0.000000	0.016581
0.001826	0.004246	0.004854	0.000000	-0.009832
-0.003383	-0.005401	-0.010424	0.000000	0.008374
0.001089	0.001221	-0.002488	0.000000	-0.004806
-0.020350	0.001220	-0.017603	0.000000	0.012283
-0.007842	-0.002209	-0.014819	0.000000	-0.005810
0.002011	0.004513	-0.001029	0.000000	-0.015943
0.001395	0.000329	0.006169	0.000000	-0.000423
0.001645	0.009873	0.008583	0.000000	-0.003178
-0.015331	0.002567	0.002658	0.000000	0.014119
0.018407	0.004339	0.002200	0.000000	0.046406
-0.007703	-0.002361	-0.001847	0.000000	-0.006614
-0.005964	-0.001426	-0.005600	0.000000	-0.005444
0.006308	0.001750	0.005381	0.000000	0.002827
-0.005256	-0.007311	-0.006430	0.000000	0.014213
0.009820	0.006177	0.004144	0.000000	-0.017849
0.005681	0.001684	0.000726	0.000000	-0.006904
-0.003576	0.002553	-0.001471	0.000000	0.018571
0.000641	0.006690	0.008104	0.000000	0.009950
-0.001546	-0.003726	-0.001644	0.000000	0.006710
-0.013336	-0.005356	-0.005267	0.000000	0.007056
-0.001054	0.010011	0.010669	0.000000	-0.012381
0.009044	0.005748	0.001579	0.000000	0.021132
-0.012438	-0.003637	-0.003699	0.000000	0.000000
0.000705	0.002713	0.005504	0.000000	0.000000
-0.001293	-0.001244	-0.000323	0.000000	0.010899
0.007181	0.001626	0.003428	0.000000	-0.016787
0.000225	0.003435	0.003324	0.000000	-0.001379
0.011537	-0.001144	-0.002189	0.000000	0.026456
-0.004801	-0.000922	-0.003796	0.000000	-0.000192
0.004822	0.004825	-0.000592	0.000000	0.009174
-0.003113	-0.002441	-0.005767	0.000000	0.003608
0.006441	-0.000762	-0.001779	0.000000	-0.005132
0.000771	0.005228	0.002389	0.000000	-0.001144
-0.000661	0.001516	-0.009575	0.000000	0.000191
0.006164	0.000694	-0.000056	0.000000	-0.013828
-0.007202	0.001071	0.004399	0.000000	0.005785
0.000485	0.002988	-0.001221	0.000000	0.011280
-0.003658	-0.002515	-0.013991	0.000000	-0.000380
-0.005589	-0.002901	-0.006397	0.000000	0.008711
-0.010379	0.004002	0.007703	0.000000	-0.005103
0.003716	0.005363	-0.015367	0.000000	0.003216
0.006641	0.000844	-0.011483	0.000000	-0.007394
-0.002474	0.001686	-0.009426	0.000000	0.003988
-0.011704	0.004017	0.008933	0.000000	0.019706
0.007794	-0.002209	-0.005011	0.000000	0.008144
0.002082	0.004847	0.004355	0.000000	0.000000
0.004310	-0.003944	0.002811	0.000000	-0.007958
-0.004280	0.005121	0.012967	0.000000	-0.020271
0.015271	0.001547	-0.003434	0.000000	0.013934
-0.005913	-0.005983	-0.003762	0.000000	-0.008450
0.004743	-0.006896	0.000045	0.000000	0.017941
0.006755	-0.000438	0.004519	0.000000	0.000556
-0.001245	-0.000846	-0.000858	0.000000	-0.015108
-0.002128	0.001410	-0.005429	0.000000	-0.002069
0.003778	0.007081	0.004383	0.000000	0.004322
-0.003451	0.001336	0.008417	0.000000	-0.008096
0.009860	-0.000994	-0.013455	0.000000	0.004338
-0.005504	-0.007830	-0.001664	0.000000	-0.008886
-0.004408	-0.003891	0.000157	0.000000	-0.005713
0.003408	0.008734	0.008168	0.000000	-0.000955
0.001824	-0.011189	-0.010174	0.000000	-0.014054
-0.007025	-0.000410	0.005163	0.000000	0.000775
0.008946	-0.002273	-0.004077	0.000000	-0.007389
-0.008943	0.001642	0.000535	0.000000	0.012413
0.011174	-0.003255	0.001917	0.000000	-0.024982
-0.002711	0.012644	0.013794	0.000000	0.005518
-0.009738	0.001218	-0.003125	0.000000	0.005293
0.013693	0.004330	-0.002671	0.000000	0.000000
0.000514	0.000466	-0.000162	0.000000	0.000000
-0.000525	0.007552	0.013497	0.000000	0.009714
-0.002098	0.002525	0.001201	0.000000	0.006116
0.001671	0.002734	-0.008179	0.000000	0.003873
0.001236	0.004957	0.000386	0.000000	0.004224
0.003051	0.001982	-0.003736	0.000000	0.008032
-0.004986	0.000244	0.006791	0.000000	0.000364
0.001937	0.003466	-0.002731	0.000000	0.006702
0.006737	-0.000243	0.000059	0.000000	0.013984
-0.003414	-0.002005	-0.000482	0.000000	0.001956
0.014024	0.004855	0.001639	0.000000	-0.005523
0.004293	-0.001272	0.000354	0.000000	-0.009695
-0.010957	-0.010113	-0.005401	0.000000	-0.014904
-0.000750	-0.003066	-0.004619	0.000000	0.011108
0.006121	-0.003661	-0.002908	0.000000	0.004337
0.003987	-0.000277	-0.004482	0.000000	0.008439
-0.005143	0.006117	0.006525	0.000000	-0.014770
0.001788	0.003182	0.003130	0.000000	0.012263
0.009756	-0.000550	-0.007304	0.000000	0.011761
-0.015119	-0.004748	-0.006113	0.000000	0.008116
0.015231	0.002515	0.001174	0.000000	0.000000
0.007947	-0.007379	-0.011323	0.000000	0.000000
-0.002897	0.000123	-0.014803	0.000000	0.008997
0.005461	0.002281	-0.003353	0.000000	0.005839
0.004776	-0.005680	-0.008583	0.000000	0.002394
-0.000505	-0.009175	-0.002848	0.000000	-0.002908
-0.001968	0.000750	0.015119	0.000000	0.000171
0.003246	0.004579	0.005910	0.000000	0.005466
-0.004750	-0.004954	-0.007550	0.000000	-0.001876
-0.011848	-0.008595	-0.012555	0.000000	-0.010293
0.019777	0.000315	0.006229	0.000000	0.003958
-0.010135	0.001888	0.011589	0.000000	-0.015056
-0.000020	0.000848	0.000561	0.000000	0.011787
0.003854	-0.004722	-0.001589	0.000000	-0.008654
-0.004123	0.000757	0.002609	0.000000	0.002431
0.002566	0.006443	0.002010	0.000000	0.011208
0.006098	-0.000188	-0.000733	0.000000	-0.004640
-0.007183	-0.001756	-0.007914	0.000000	0.014367
-0.000297	0.000188	-0.009236	0.000000	0.001358
0.003805	-0.005129	-0.008122	0.000000	0.006592
0.007049	0.005537	-0.001171	0.000000	-0.006422
0.001030	0.008621	0.016884	0.000000	-0.001357
-0.000569	0.004500	0.016013	0.000000	-0.001189
0.001855	0.000000	-0.001446	0.000000	-0.013692
-0.000674	-0.001456	0.000059	0.000000	-0.023539
-0.001647	-0.001955	0.004171	0.000000	0.004928
0.000215	-0.002364	-0.004428	0.000000	0.014120
0.001961	-0.006812	-0.004155	0.000000	-0.002773
-0.000591	0.007279	0.007226	0.000000	-0.009943
0.005163	0.010805	0.003853	0.000000	0.006466
-0.005513	-0.010027	-0.006716	0.000000	-0.010858
-0.005595	0.005026	0.004447	0.000000	-0.017049
-0.001636	-0.002262	-0.006890	0.000000	0.000179
-0.006316	0.002695	-0.000231	0.000000	-0.004307
-0.004133	0.006967	0.004894	0.000000	-0.002882
0.004941	-0.000184	0.003395	0.000000	-0.000902
0.006506	0.003313	0.007118	0.000000	0.006658
0.000135	0.000000	0.000000	0.000000	0.000000
0.000000	0.000000	0.000000	0.000000	0.000000
-0.000269	0.000000	0.000000	0.000000	0.000000
0.006212	0.004044	0.002561	0.000000	-0.000181
0.000257	0.001425	0.001499	0.000000	0.002357
0.009143	0.000273	-0.000567	0.000000	0.017766
0.008617	-0.004464	-0.008614	0.000000	0.015532
-0.000660	0.009540	0.008231	0.000000	0.006633
0.000485	-0.004199	0.007753	0.000000	-0.008737
0.012283	-0.001727	0.008497	0.000000	0.004553
-0.004241	0.001121	0.005838	0.000000	-0.002099
-0.003397	0.000333	0.004863	0.000000	-0.032381
0.005991	-0.002243	-0.001689	0.000000	-0.000362
-0.004858	0.004723	0.005115	0.000000	-0.012011
-0.002767	-0.001330	-0.000375	0.000000	0.004202
-0.003748	-0.005367	-0.008613	0.000000	0.003640
-0.011323	0.004127	-0.001960	0.000000	0.009761
0.017710	0.001845	-0.008642	0.000000	0.005919
0.002798	-0.000605	0.002466	0.000000	-0.006459
0.002004	0.006061	0.010542	0.000000	-0.003064
-0.011020	0.002432	0.003152	0.000000	-0.010162
0.003461	0.000000	0.000000	0.000000	0.000000
0.016465	0.000000	0.000000	0.000000	0.000000
-0.016643	-0.009861	-0.001949	0.000000	-0.012809
-0.008669	-0.004615	0.002745	0.000000	0.022485
0.008666	0.002295	0.002920	0.000000	0.001225
-0.009737	0.000886	0.002263	0.000000	-0.012138
0.004346	-0.003242	-0.000559	0.000000	-0.004435
-0.004483	0.000398	0.002683	0.000000	-0.014324
-0.001297	-0.001103	-0.005505	0.000000	-0.001083
0.015479	0.003122	-0.000088	0.000000	0.005222
-0.000552	0.004543	0.006105	0.000000	-0.013926
-0.000009	-0.000243	-0.000262	0.000000	-0.001458
0.015057	0.004372	0.010582	0.000000	0.005819
-0.004403	0.007636	0.009885	0.000000	-0.015164
0.000526	0.002312	0.000888	0.000000	0.003308
0.003791	-0.004058	-0.010466	0.000000	-0.001653
0.004892	0.002587	0.002954	0.000000	0.014415
-0.010963	0.005781	0.005111	0.000000	-0.006361
0.009708	0.000896	-0.003322	0.000000	0.004729
-0.022616	-0.002091	-0.000978	0.000000	-0.001453
0.005356	-0.001466	-0.003560	0.000000	0.021216
0.008199	-0.003089	0.000534	0.000000	-0.004100
-0.012227	0.001141	0.005695	0.000000	-0.004835
0.009074	0.004222	0.002668	0.000000	-0.009016
0.003179	0.004115	0.002276	0.000000	-0.005813
-0.004566	0.006170	0.003853	0.000000	-0.012650
-0.007944	0.002658	-0.000690	0.000000	0.002764
-0.008322	-0.000561	-0.002684	0.000000	0.013705
-0.000236	0.000148	0.006519	0.000000	-0.000908
0.012840	0.005444	0.006200	0.000000	0.000182
-0.005839	0.003662	0.012360	0.000000	0.000000
-0.001787	0.001432	0.008979	0.000000	0.000000
-0.013653	-0.003188	0.002703	0.000000	-0.004126
-0.008721	-0.000117	0.004438	0.000000	-0.014005
-0.003869	-0.003316	-0.003588	0.000000	-0.021382
0.001141	0.002700	-0.003872	0.000000	0.004468
0.004025	0.000908	0.007601	0.000000	-0.001940
0.000270	0.006946	0.008364	0.000000	-0.007603
0.009716	-0.002621	-0.007233	0.000000	0.006437
-0.005231	0.001719	-0.000895	0.000000	0.001748
0.005341	-0.009682	-0.011352	0.000000	-0.004279
0.000136	-0.003563	-0.003902	0.000000	-0.004689
-0.009833	-0.000974	0.003308	0.000000	0.014389
-0.001723	0.003831	0.008885	0.000000	0.002699
0.006982	0.008406	0.006505	0.000000	0.002500
0.002090	-0.005117	-0.010256	0.000000	0.021657
0.005796	0.002050	-0.001282	0.000000	0.004313
0.014003	-0.000790	-0.001710	0.000000	0.000748
-0.004244	0.009007	0.010654	0.000000	-0.011283
-0.010541	-0.002208	-0.005890	0.000000	0.011656
0.004304	0.003947	-0.004637	0.000000	0.040119
0.012553	0.001071	0.005217	0.000000	-0.000180
0.003931	0.000752	-0.004478	0.000000	-0.008658
-0.007081	-0.002287	-0.001904	0.000000	0.005780
0.005054	0.000000	0.000000	0.000000	0.000000
0.001898	0.000000	0.000000	0.000000	0.000000
-0.011186	0.000000	0.000000	0.000000	0.000000
-0.021430	-0.001019	-0.003049	0.000000	0.015205
0.008808	-0.004406	-0.006022	0.000000	-0.002108
0.004742	-0.000585	-0.015179	0.000000	-0.008122
-0.001784	0.004613	0.000594	0.000000	-0.004086
-0.013922	0.005548	0.009166	0.000000	0.004440
0.003594	-0.003889	-0.003938	0.000000	0.008294
0.004669	-0.000844	0.000026	0.000000	-0.005993
-0.003633	0.006122	0.000370	0.000000	-0.010308
0.002806	-0.001882	-0.000916	0.000000	0.000000
-0.001232	-0.001131	-0.005158	0.000000	0.000000
-0.017599	-0.000522	-0.004294	0.000000	0.003188
0.004717	-0.012708	-0.003143	0.000000	0.016483
-0.006863	-0.000147	-0.002297	0.000000	0.002605
0.001602	-0.005455	0.002696	0.000000	-0.002431
0.007637	0.002628	0.002968	0.000000	0.000000
-0.001176	0.004824	0.000543	0.000000	-0.004357
-0.014027	-0.002409	-0.010329	0.000000	0.003661
-0.022163	-0.001826	-0.001463	0.000000	-0.002265
0.001388	-0.011828	-0.008624	0.000000	0.012823
0.002851	0.000984	0.003556	0.000000	-0.002241
0.000085	0.006592	0.004503	0.000000	-0.005364
-0.012488	-0.002400	-0.006003	0.000000	0.005019
0.006559	-0.003328	-0.016501	0.000000	0.005680
-0.017354	-0.004176	-0.000936	0.000000	-0.018012
0.003830	0.007860	0.011113	0.000000	-0.003151
0.009385	0.005589	0.011960	0.000000	0.006117
0.003776	-0.003545	-0.002590	0.000000	0.002436
-0.003771	0.004901	0.008157	0.000000	-0.006802
0.002755	0.001795	0.005376	0.000000	0.006976
0.013553	-0.001765	-0.001007	0.000000	-0.005053
-0.007027	0.008709	0.002418	0.000000	-0.005254
0.012224	0.005619	0.005688	0.000000	-0.013613
-0.007913	0.001711	0.005038	0.000000	-0.006608
0.000979	0.002836	-0.001533	0.000000	0.003756
-0.012085	-0.000925	0.000678	0.000000	0.000535
-0.016834	0.005682	0.007579	0.000000	-0.011845
-0.007200	-0.002707	-0.000008	0.000000	-0.012901
0.010077	0.000115	-0.003393	0.000000	0.004744
0.011347	0.004690	-0.001548	0.000000	0.013200
-0.009491	-0.000115	-0.004353	0.000000	-0.001438
-0.012105	-0.005007	-0.005002	0.000000	0.005919
0.015482	0.000519	-0.001563	0.000000	0.005528
-0.003193	0.002937	0.000080	0.000000	0.007442
-0.006443	0.000000	0.000000	0.000000	0.000000
0.012950	0.000000	0.000000	0.000000	0.000000
-0.014204	0.005320	-0.000710	0.000000	-0.020755
-0.011913	0.006689	0.002749	0.000000	-0.000359
0.010511	0.004973	0.009140	0.000000	-0.007921
-0.000584	0.007568	0.011834	0.000000	0.002347
-0.002238	-0.003890	0.001946	0.000000	-0.005424
0.001142	0.003383	-0.002501	0.000000	0.007945
0.015024	-0.005419	0.002662	0.000000	-0.000180
-0.000044	-0.001218	-0.005565	0.000000	-0.002702
-0.002851	-0.001929	-0.004479	0.000000	0.000901
-0.011932	-0.000256	0.003096	0.000000	0.011468
0.013874	0.003232	-0.003420	0.000000	0.011161
0.006333	0.001132	-0.003399	0.000000	-0.000705
0.013551	-0.000707	-0.000576	0.000000	0.002817
-0.007133	0.000735	0.003460	0.000000	-0.011493
0.002239	0.005301	0.005117	0.000000	-0.003206
0.009657	0.002584	-0.000589	0.000000	-0.003933
-0.003776	0.001037	0.002450	0.000000	-0.017345
0.001355	-0.001312	0.001767	0.000000	0.001093
0.005078	-0.001691	-0.000734	0.000000	-0.005110
-0.001036	0.000169	-0.001184	0.000000	0.003653
-0.000613	-0.010111	-0.022848	0.000000	0.004729
-0.000456	0.000936	-0.011374	0.000000	0.004526
0.013606	0.001379	-0.004145	0.000000	0.000542
-0.004368	0.000604	-0.002140	0.000000	-0.013450
-0.005444	-0.008470	-0.014845	0.000000	-0.000366
-0.011517	0.005891	0.004557	0.000000	0.015259
0.000731	-0.007318	-0.012260	0.000000	-0.004155
-0.004188	-0.003739	-0.008180	0.000000	0.001086
-0.000434	0.000129	0.009229	0.000000	0.000000
-0.014812	0.001147	-0.005091	0.000000	0.003790
0.008464	0.002690	-0.003492	0.000000	0.016083
0.000478	0.000657	0.004687	0.000000	0.002832
0.002922	0.009862	0.005962	0.000000	0.005641
-0.001427	0.002486	0.002598	0.000000	0.000000
0.008218	0.002676	0.006077	0.000000	0.000000
-0.003593	-0.002366	-0.005580	0.000000	-0.016325
-0.002734	-0.002004	-0.005322	0.000000	-0.000181
0.014641	-0.002348	-0.001223	0.000000	-0.005806
-0.005463	-0.006080	-0.005890	0.000000	-0.009690
-0.003386	-0.002739	-0.001876	0.000000	0.001285
0.005040	0.003281	0.003149	0.000000	0.005489
-0.002048	-0.006658	-0.005260	0.000000	-0.004206
0.006677	-0.002871	-0.004216	0.000000	-0.006250
-0.004725	-0.002735	-0.012818	0.000000	-0.000922
-0.003525	0.004287	-0.000461	0.000000	0.007905
0.000871	-0.002040	-0.002755	0.000000	-0.011603
0.010553	0.002930	0.005818	0.000000	0.004252
-0.001104	0.003265	0.003872	0.000000	-0.007778
-0.010665	0.007491	0.007908	0.000000	0.005192
-0.007716	0.000652	0.002223	0.000000	0.009938
0.003786	-0.002527	-0.006409	0.000000	-0.004221
-0.002779	0.002442	0.002274	0.000000	-0.002762
-0.000995	0.009287	0.009784	0.000000	-0.009635
-0.003885	-0.001350	0.004007	0.000000	0.009451
0.004356	-0.000113	0.000515	0.000000	0.000184
-0.004118	0.006423	0.011971	0.000000	-0.013366
-0.007596	0.003851	0.004909	0.000000	-0.008257
-0.008859	-0.003655	-0.004457	0.000000	0.006199
0.001590	-0.000112	-0.000931	0.000000	0.028977
0.006929	0.003489	0.001493	0.000000	-0.002185
0.004110	-0.000111	-0.001964	0.000000	-0.004935
-0.015887	0.000752	-0.001120	0.000000	-0.025609
0.009827	0.001196	-0.006333	0.000000	-0.005088
-0.001246	0.003803	0.004886	0.000000	-0.000189
0.008534	0.003733	-0.002018	0.000000	-0.009493
-0.009242	0.000524	-0.005529	0.000000	-0.007468
0.007589	-0.000083	0.001477	0.000000	0.005367
-0.003447	0.001874	0.000811	0.000000	-0.005752
0.007684	-0.000799	-0.000786	0.000000	0.007280
-0.001153	0.000193	0.000236	0.000000	-0.006127
0.005745	0.003136	0.005411	0.000000	0.004025
0.006991	-0.001539	0.000968	0.000000	-0.004025
0.002137	-0.003113	0.000681	0.000000	0.009937
0.000233	-0.000911	-0.001862	0.000000	0.007388
0.004627	0.001794	0.000724	0.000000	-0.008340
-0.001452	0.008100	0.004135	0.000000	0.008906
0.014194	0.002295	0.009192	0.000000	0.006956
-0.003579	-0.001474	0.006435	0.000000	-0.006578
-0.003304	0.009248	0.002613	0.000000	0.000000
0.005228	0.001082	0.002065	0.000000	0.000000
-0.000064	0.000595	-0.002839	0.000000	0.001689
0.005145	0.000270	-0.004934	0.000000	0.007472
0.007434	-0.003790	-0.002737	0.000000	0.002788
-0.007050	0.005140	0.001661	0.000000	-0.014206
0.001435	0.003125	0.005494	0.000000	-0.001884
-0.006566	0.002096	0.009575	0.000000	-0.000943
0.000021	-0.004385	0.007383	0.000000	-0.011774
0.002564	0.003129	0.001619	0.000000	-0.009983
-0.010534	-0.002886	-0.005602	0.000000	0.002697
0.000633	0.001401	0.007164	0.000000	0.000577
0.007905	-0.004019	-0.001093	0.000000	-0.004047
-0.000194	0.001566	0.001457	0.000000	-0.001353
0.003791	0.001079	-0.000310	0.000000	0.009812
0.001614	-0.007657	-0.006522	0.000000	-0.011554
0.000264	0.006309	0.006089	0.000000	0.008102
-0.002031	0.009750	0.010585	0.000000	-0.006360
0.006356	0.009285	0.011429	0.000000	0.013825
-0.001094	0.000662	0.010108	0.000000	0.002286
-0.002155	0.003329	0.007803	0.000000	-0.008407
0.003912	0.001950	-0.005169	0.000000	0.000000
0.010651	0.008989	0.009637	0.000000	0.000000
-0.003785	0.001460	-0.014053	0.000000	-0.001902
0.006354	0.001302	0.002923	0.000000	-0.003624
-0.010330	-0.005531	-0.007622	0.000000	0.016673
0.005382	0.003474	-0.004361	0.000000	0.001690
-0.002944	0.002812	-0.000850	0.000000	0.003371
0.012724	0.004384	0.003439	0.000000	0.009119
0.002428	-0.000207	0.000822	0.000000	0.002405
0.002649	0.004675	0.003981	0.000000	-0.008165
-0.001156	-0.002890	-0.001920	0.000000	0.002047
0.008753	0.001704	0.001523	0.000000	-0.001489
-0.005629	0.000903	-0.006346	0.000000	-0.015388
0.007253	-0.001754	-0.003956	0.000000	-0.013326
-0.002675	-0.010904	-0.008349	0.000000	0.004780
0.002724	0.009199	0.004095	0.000000	-0.001718
-0.002010	0.004233	0.001951	0.000000	-0.010757
0.002869	0.005574	0.002258	0.000000	-0.012828
-0.002008	0.002021	-0.002130	0.000000	0.000782
-0.009001	0.003751	0.001786	0.000000	-0.007455
-0.016258	0.001145	0.002688	0.000000	-0.006718
0.003953	-0.008173	-0.010790	0.000000	-0.005567
-0.005003	0.010866	0.006888	0.000000	0.007151
0.012580	-0.000609	0.005096	0.000000	0.004542
-0.017075	0.002788	0.001395	0.000000	-0.010697
0.000109	-0.005534	-0.004796	0.000000	-0.003392
-0.014677	-0.007922	0.000026	0.000000	-0.001600
-0.001752	-0.002775	-0.002956	0.000000	0.003995
0.001307	0.002980	0.001054	0.000000	0.009919
0.006068	0.002255	0.001043	0.000000	-0.002965
-0.004997	0.005538	0.007118	0.000000	0.002570
0.006126	0.003861	0.008822	0.000000	-0.006538
-0.011826	0.007804	0.004069	0.000000	-0.008784
0.012934	0.003240	0.001452	0.000000	0.007989
-0.002577	0.001353	-0.001597	0.000000	0.015397
0.002005	0.005046	0.001876	0.000000	0.010522
0.000984	0.004648	0.004517	0.000000	-0.002523
0.001272	-0.001588	0.002360	0.000000	-0.003699
-0.001144	0.005623	0.004572	0.000000	-0.004300
0.007031	0.000000	0.000000	0.000000	0.000000
0.002187	0.000000	0.000000	0.000000	0.000000
-0.004700	0.000000	0.000000	0.000000	0.000000
0.008338	0.003162	0.001739	0.000000	0.005386
-0.002694	-0.001061	0.000753	0.000000	-0.004229
0.003824	0.000000	0.000000	0.000000	0.000000
-0.013011	0.000000	0.000000	0.000000	0.000000
0.005896	-0.004742	-0.005591	0.000000	0.004691
-0.002720	-0.002355	-0.001948	0.000000	-0.006385
-0.006046	0.008229	0.008079	0.000000	-0.009464
0.003170	0.002875	0.003856	0.000000	0.001520
0.003067	-0.000540	0.000565	0.000000	-0.013190
0.007250	-0.000565	-0.001639	0.000000	-0.009668
-0.006109	-0.000221	-0.007728	0.000000	0.000389
-0.003924	-0.001943	-0.004955	0.000000	-0.006234
-0.001450	0.003760	0.000106	0.000000	0.004679
-0.002262	-0.003661	-0.002421	0.000000	0.009486
0.004977	-0.002317	-0.002181	0.000000	0.008442
0.003735	-0.004105	0.000673	0.000000	-0.008249
0.013958	0.001955	0.004525	0.000000	0.003653
-0.003996	0.000223	-0.003856	0.000000	-0.001921
-0.004699	0.002741	0.002286	0.000000	0.012043
0.013513	0.000000	0.000000	0.000000	0.000000
0.001477	0.000000	0.000000	0.000000	0.000000
-0.002540	-0.001658	0.000910	0.000000	0.004332
0.001140	0.002047	0.005619	0.000000	0.003752
-0.001740	0.004954	0.001340	0.000000	-0.008272
0.003551	0.004255	0.004133	0.000000	-0.006249
-0.007088	0.001446	-0.002048	0.000000	0.005116
0.001088	0.002526	0.007628	0.000000	-0.002081
0.000206	0.006658	0.004429	0.000000	0.015038
0.004615	-0.002509	-0.004448	0.000000	-0.001120
0.003838	-0.001676	0.013840	0.000000	-0.004680
0.016920	0.000671	0.030777	0.000000	0.008037
0.000719	-0.000144	-0.010631	0.000000	0.006494
-0.002946	-0.005790	-0.020055	0.000000	0.000185
-0.000460	-0.001302	-0.000789	0.000000	-0.001295
-0.004966	0.001616	0.000007	0.000000	-0.000556
0.003118	0.003702	-0.007142	0.000000	0.005726
0.001621	-0.000816	0.000813	0.000000	-0.003321
0.001774	0.001128	0.004519	0.000000	0.010662
-0.001823	-0.003581	0.007313	0.000000	-0.001647
-0.009836	-0.008220	-0.013743	0.000000	-0.000183
-0.001247	-0.005441	-0.011167	0.000000	-0.000733
0.003807	0.008156	0.010512	0.000000	0.007306
0.001854	0.010189	0.003102	0.000000	0.005445
-0.004553	0.002896	0.003419	0.000000	0.005595
-0.001358	0.001576	0.001057	0.000000	-0.006682
-0.000555	0.003263	0.003911	0.000000	0.001087
0.011442	0.003608	0.008428	0.000000	0.003613
-0.001657	0.004256	-0.000831	0.000000	-0.000902
0.005740	0.001061	0.002259	0.000000	-0.002530
-0.011613	-0.000259	-0.007323	0.000000	0.003973
-0.003592	-0.006219	-0.005159	0.000000	0.013428
0.003239	-0.002779	-0.007054	0.000000	0.001066
-0.005987	0.007040	0.005602	0.000000	0.000000
0.004425	-0.001915	0.003016	0.000000	0.000000
0.003059	0.004487	0.009299	0.000000	0.005142
-0.000078	-0.002831	-0.000909	0.000000	-0.006388
0.004984	0.003938	-0.007812	0.000000	0.001956
-0.007339	0.004063	-0.000166	0.000000	0.007257
-0.003267	-0.007670	-0.004099	0.000000	0.005452
-0.007244	-0.014992	-0.016441	0.000000	0.005248
0.003554	-0.008258	-0.003223	0.000000	-0.006301
-0.000783	0.000000	0.000000	0.000000	0.000000
0.000190	0.000000	0.000000	0.000000	0.000000
-0.000116	0.000000	0.000000	0.000000	0.000000
-0.000451	-0.000098	0.007986	0.000000	-0.002807
0.001835	0.003583	-0.003346	0.000000	-0.007051
-0.002043	0.006886	0.003924	0.000000	-0.011207
-0.000429	-0.004238	-0.000860	0.000000	0.003750
0.004604	0.002811	0.004624	0.000000	-0.005899
-0.008504	-0.003272	-0.000093	0.000000	-0.017725
0.001116	0.002158	0.006215	0.000000	0.007454
0.010209	0.009092	0.007039	0.000000	0.003796
-0.000894	-0.007930	-0.002169	0.000000	0.000541
-0.001003	0.002272	0.004105	0.000000	-0.003613
0.003710	-0.001691	-0.001491	0.000000	-0.011651
-0.005395	-0.012827	-0.010469	0.000000	-0.011233
-0.002214	-0.016798	-0.006877	0.000000	-0.007248
-0.006817	-0.013770	-0.009249	0.000000	-0.008618
0.004338	0.015488	0.009894	0.000000	0.005254
0.002430	0.000597	0.000902	0.000000	-0.002624
-0.000408	-0.002389	0.001638	0.000000	0.000375
0.006211	0.004995	0.003124	0.000000	0.010821
0.001492	0.000000	0.000000	0.000000	0.000000
-0.003079	0.000000	0.000000	0.000000	0.000000
0.000874	-0.002187	0.010088	0.000000	-0.000376
0.001741	-0.001843	0.018965	0.000000	-0.004706
0.000810	-0.007105	-0.008145	0.000000	0.000189
0.001830	0.007030	0.004612	0.000000	-0.000755
-0.006731	-0.006252	0.002392	0.000000	-0.004162
0.004079	-0.009882	-0.011374	0.000000	-0.007230
-0.000359	0.002278	-0.001014	0.000000	0.001145
-0.006271	0.006852	0.009002	0.000000	-0.007274
0.001957	0.003984	0.000464	0.000000	0.018464
0.004991	-0.001752	0.003396	0.000000	0.000377
-0.004142	0.003376	0.004186	0.000000	-0.008520
-0.006093	0.005775	0.012889	0.000000	0.000760
0.000590	-0.004179	0.000049	0.000000	-0.005716
-0.004502	-0.011708	-0.014735	0.000000	-0.005365
-0.002543	-0.002753	-0.002774	0.000000	0.002111
0.008711	0.008310	0.008772	0.000000	0.000575
-0.005480	0.014193	0.010128	0.000000	0.001340
-0.001607	-0.000816	0.000201	0.000000	0.008764
0.007678	0.008869	0.012156	0.000000	0.009439
0.002142	0.006064	-0.000741	0.000000	-0.013621
0.001760	-0.002661	-0.002263	0.000000	-0.009185
-0.004768	0.000513	0.005155	0.000000	0.002304
0.006386	0.005652	-0.001561	0.000000	-0.004036
-0.001117	0.003952	0.005073	0.000000	-0.006763
-0.001595	-0.006384	-0.014875	0.000000	-0.008176
-0.004951	0.010031	0.010457	0.000000	-0.002348
0.004960	0.007901	-0.003986	0.000000	-0.001961
0.001507	0.003176	-0.003240	0.000000	-0.004328
0.011229	0.000953	-0.002307	0.000000	0.002953
0.002275	0.001809	0.006782	0.000000	-0.010076
-0.005958	0.003394	0.008395	0.000000	0.000794
0.007426	-0.001399	-0.003268	0.000000	0.007117
-0.008142	0.001826	-0.003754	0.000000	0.009412
0.009572	0.000000	0.000000	0.000000	0.000000
-0.000555	0.000000	0.000000	0.000000	0.000000
0.011026	0.004177	0.002773	0.000000	0.007276
0.000974	0.003831	-0.001625	0.000000	0.001906
0.004266	0.011522	0.007045	0.000000	-0.005154
-0.004615	-0.001532	-0.009589	0.000000	-0.002299
0.011816	-0.001278	0.000655	0.000000	0.008024
-0.004592	-0.005176	-0.000994	0.000000	-0.008408
-0.008455	-0.001872	0.001631	0.000000	-0.018594
-0.001878	-0.005707	-0.006459	0.000000	-0.008442
-0.003829	-0.003398	-0.004207	0.000000	-0.009111
-0.008749	0.009316	0.011129	0.000000	0.004368
0.005486	-0.001828	-0.004867	0.000000	0.008089
0.002391	0.003396	0.006381	0.000000	-0.000197
-0.013738	-0.001146	-0.001869	0.000000	-0.005716
-0.001997	0.002174	-0.001454	0.000000	0.020930
-0.003788	0.004637	0.000095	0.000000	-0.003296
-0.003034	-0.006226	-0.007205	0.000000	-0.003307
-0.001897	-0.009660	-0.009695	0.000000	0.011238
0.007168	-0.001134	-0.000447	0.000000	-0.014947
0.003717	0.008218	0.002431	0.000000	0.009150
0.005407	-0.000469	0.002742	0.000000	0.008491
-0.009431	0.004261	0.005496	0.000000	0.006130
0.007913	0.003452	0.009029	0.000000	-0.003252
-0.005037	-0.000629	0.001431	0.000000	-0.006150
0.008294	0.001397	-0.002166	0.000000	0.006342
-0.001049	-0.005155	-0.002456	0.000000	0.003824
0.003988	0.005806	0.000924	0.000000	-0.006126
0.009659	0.009717	0.006382	0.000000	-0.001537
-0.004253	0.006403	0.007298	0.000000	0.015835
0.003027	0.001760	-0.001880	0.000000	-0.012955
-0.004442	0.000388	0.002073	0.000000	-0.002688
-0.001036	0.001437	0.003309	0.000000	-0.007721
0.001718	-0.004341	-0.005476	0.000000	0.002322
-0.005690	0.004796	-0.000005	0.000000	-0.010298
0.001292	-0.002464	-0.004626	0.000000	0.000000
0.003878	0.001689	-0.001863	0.000000	0.000000
0.005746	-0.003792	-0.004316	0.000000	0.003613
0.000361	0.001121	-0.000290	0.000000	-0.002851
-0.006182	0.000823	0.001225	0.000000	0.005126
-0.006037	0.006966	0.010138	0.000000	0.009423
-0.002498	0.002243	-0.000384	0.000000	-0.008099
0.002247	0.001764	-0.004942	0.000000	-0.007974
0.009470	0.007877	0.006292	0.000000	0.011184
-0.006485	0.001926	0.000084	0.000000	-0.015195
-0.000383	-0.002173	-0.013539	0.000000	-0.012906
0.002063	0.004854	0.011183	0.000000	-0.002912
-0.010975	-0.002972	0.008158	0.000000	-0.009966
-0.006221	-0.005611	-0.008463	0.000000	0.004311
-0.000449	0.004200	0.000380	0.000000	-0.007064
0.001963	0.008414	-0.000323	0.000000	0.002164
0.001978	-0.003206	-0.006708	0.000000	0.002747
0.000893	-0.008616	-0.005710	0.000000	-0.004911
0.001411	-0.004945	0.004403	0.000000	0.003538
-0.005163	0.006311	0.006206	0.000000	-0.007880
-0.001567	-0.012589	-0.013468	0.000000	-0.010138
-0.000942	0.009462	0.007685	0.000000	0.008555
0.008400	0.001846	0.006550	0.000000	-0.009954
0.000667	0.011359	0.006089	0.000000	-0.005216
-0.004304	-0.005350	-0.009144	0.000000	-0.009904
0.002741	-0.004077	0.005525	0.000000	0.005873
0.002650	0.001480	0.004356	0.000000	0.007644
-0.001685	0.006701	0.006665	0.000000	0.017285
0.012161	-0.003814	0.003586	0.000000	0.009020
0.003201	-0.001521	-0.000951	0.000000	-0.000586
-0.006100	0.000828	-0.001803	0.000000	0.001756
0.001876	0.005197	0.001301	0.000000	0.007575
0.003292	0.005148	0.009103	0.000000	-0.011482
-0.003789	-0.000974	-0.003805	0.000000	0.001369
0.000832	0.008757	0.010489	0.000000	0.000000
0.003845	-0.000505	-0.004662	0.000000	0.016670
-0.001988	0.006483	0.010143	0.000000	-0.004624
0.004883	-0.006241	0.003389	0.000000	-0.002707
-0.011171	0.002085	-0.001564	0.000000	-0.012079
-0.002636	0.000110	-0.004528	0.000000	0.004498
0.004217	0.012308	0.015159	0.000000	0.020090
0.000123	0.002227	0.005445	0.000000	0.009895
0.003852	-0.000346	0.003754	0.000000	0.007922
-0.000099	0.009485	0.005840	0.000000	-0.006219
0.003401	-0.006550	-0.011400	0.000000	0.004903
0.006534	0.000259	0.003702	0.000000	0.008989
0.001008	0.000258	0.002366	0.000000	0.005392
-0.011525	-0.021792	-0.017020	0.000000	-0.011375
-0.000525	-0.021400	-0.009885	0.000000	-0.010179
-0.004866	-0.001508	-0.008105	0.000000	0.006798
0.004885	0.006398	0.000327	0.000000	0.000188
-0.005662	-0.009058	-0.009519	0.000000	-0.001883
0.005387	0.008857	0.012141	0.000000	0.009754
-0.005280	-0.008360	-0.004478	0.000000	0.000560
0.001940	-0.005635	-0.003483	0.000000	0.007250
-0.005084	0.004348	0.012634	0.000000	0.001296
0.001724	0.007654	0.001687	0.000000	-0.002593
0.001300	-0.018583	-0.013303	0.000000	-0.011378
0.003455	0.000662	0.007847	0.000000	0.002248
-0.007578	-0.003614	0.000911	0.000000	-0.006761
0.006466	-0.001628	0.002967	0.000000	0.000000
0.002822	0.007682	-0.002158	0.000000	0.011429
-0.003406	0.011908	0.010049	0.000000	0.006499
0.000475	-0.002343	0.002919	0.000000	-0.002223
-0.010740	-0.011343	-0.006322	0.000000	-0.008382
0.002920	0.017348	0.011209	0.000000	0.007083
-0.003209	0.003358	0.002379	0.000000	0.000000
-0.000651	-0.004120	-0.003450	0.000000	0.000000
-0.007480	0.012798	0.012381	0.000000	0.007431
-0.003182	0.001284	0.003436	0.000000	0.011410
0.004385	-0.001550	0.002803	0.000000	0.001645
0.006011	0.009264	0.005452	0.000000	-0.003477
0.001807	-0.006255	-0.005486	0.000000	-0.001284
-0.010579	0.003881	-0.001106	0.000000	-0.001470
0.007574	0.006712	0.012437	0.000000	-0.014815
-0.009036	0.007427	0.002585	0.000000	-0.009372
0.012381	-0.001129	0.007559	0.000000	0.011608
-0.003695	0.003881	0.011354	0.000000	-0.005975
0.003734	0.001730	-0.005028	0.000000	-0.011300
0.000311	0.009032	0.001443	0.000000	0.001892
-0.000891	-0.003625	-0.008497	0.000000	0.007533
0.006379	-0.006748	-0.007482	0.000000	-0.003383
-0.003282	-0.001364	0.002701	0.000000	-0.006042
0.000706	0.007703	0.009875	0.000000	0.009425
-0.001768	-0.000753	-0.005103	0.000000	-0.000188
0.010062	0.003543	-0.000142	0.000000	-0.003383
-0.009978	-0.005653	-0.000978	0.000000	-0.002073
0.001770	-0.000906	-0.000628	0.000000	0.004330
0.006122	-0.011872	-0.017453	0.000000	0.003189
0.010897	0.009431	0.006804	0.000000	-0.003940
0.003223	0.000238	-0.000951	0.000000	0.012332
0.001081	-0.001861	-0.000704	0.000000	0.008874
-0.005255	0.001710	-0.002586	0.000000	-0.008132
-0.000928	-0.009976	-0.013648	0.000000	0.008132
0.000036	0.000459	-0.004554	0.000000	-0.011291
0.003581	0.006919	0.012781	0.000000	0.005939
-0.002938	-0.005392	-0.006168	0.000000	0.005720
-0.004502	0.006692	0.008537	0.000000	-0.005535
-0.011183	0.002163	0.001065	0.000000	-0.015851
-0.005166	0.003473	0.006612	0.000000	-0.007547
-0.005608	0.002452	0.007455	0.000000	0.003781
-0.006829	0.003624	0.004774	0.000000	-0.000377
0.004021	0.009776	0.007300	0.000000	-0.000566
-0.000091	-0.002207	-0.009214	0.000000	0.000000
-0.004464	0.004218	0.009186	0.000000	-0.009488
0.001919	0.000000	0.000000	0.000000	0.000000
-0.008113	0.000000	0.000000	0.000000	0.000000
0.004664	0.000000	0.000000	0.000000	0.000000
0.007348	0.003547	-0.000039	0.000000	-0.001916
0.001520	-0.001909	-0.005904	0.000000	-0.001919
0.001197	0.000000	-0.005904	0.000000	0.000000
0.006673	0.000000	-0.000767	0.000000	0.000000
0.001372	0.009233	0.003736	0.000000	-0.011528
0.000311	-0.001370	0.003852	0.000000	-0.004260
0.008334	-0.004706	-0.000184	0.000000	-0.001943
-0.001885	0.008397	0.003292	0.000000	-0.001557
-0.007565	-0.003068	0.000674	0.000000	0.001557
0.009427	0.004433	0.007114	0.000000	0.006203
-0.009449	-0.000248	0.000507	0.000000	0.000000
0.009781	-0.000041	-0.000202	0.000000	-0.009124
-0.003528	-0.000062	-0.001623	0.000000	-0.003516
0.000415	0.006122	0.003348	0.000000	0.003516
-0.008529	-0.016410	-0.013200	0.000000	-0.007831
0.000888	0.011218	0.008244	0.000000	0.006270
0.001783	0.002785	0.004200	0.000000	0.007394
-0.000845	-0.008752	-0.008300	0.000000	-0.009350
-0.001430	0.002636	0.000517	0.000000	0.003516
-0.000402	0.007557	0.010753	0.000000	0.017398
0.000310	0.000000	0.000000	0.000000	0.000000
0.001840	0.000000	0.000000	0.000000	0.000000
0.002919	0.004887	0.001368	0.000000	0.000000
0.011236	-0.002796	0.008012	0.000000	-0.003972
-0.006744	0.005482	0.008818	0.000000	0.000568
0.002545	-0.010465	-0.008513	0.000000	0.011300
-0.005892	-0.004352	-0.001033	0.000000	-0.005634
-0.005868	0.006490	0.009971	0.000000	-0.006992
-0.002957	-0.002077	-0.002766	0.000000	0.004164
-0.000059	-0.015200	-0.006715	0.000000	-0.009488
0.001385	0.009517	0.003738	0.000000	-0.007656
-0.004291	-0.001251	-0.001738	0.000000	-0.004236
0.003210	-0.011230	-0.006408	0.000000	0.011891
0.005762	0.009730	0.012633	0.000000	-0.001908
-0.004600	-0.006021	-0.004124	0.000000	-0.001912
0.001930	-0.002983	0.002081	0.000000	0.000000
0.000974	-0.004303	-0.002736	0.000000	-0.003835
-0.000766	0.007389	0.001749	0.000000	-0.007715
-0.001557	0.008976	0.004864	0.000000	0.001741
-0.001969	0.001556	0.004282	0.000000	0.004051
-0.001734	0.005408	0.002099	0.000000	-0.005792
0.002468	-0.004038	0.004016	0.000000	0.002900
-0.001408	0.006254	0.008351	0.000000	0.012470
0.005577	-0.000569	0.002566	0.000000	0.000572
0.001213	-0.014470	-0.020670	0.000000	-0.006308
0.005265	0.010908	0.010358	0.000000	0.002872
-0.006698	-0.001081	-0.002168	0.000000	0.007619
-0.006339	0.001102	0.000075	0.000000	0.010382
-0.003533	-0.004947	-0.004350	0.000000	-0.001880
0.000598	-0.001374	0.005891	0.000000	-0.001318
-0.001102	0.004382	0.004897	0.000000	0.005074
-0.002305	-0.001288	-0.000017	0.000000	0.000000
0.007192	0.012846	0.008279	0.000000	0.000000
-0.000280	-0.003865	-0.002171	0.000000	0.000000
-0.001025	0.002855	-0.002463	0.000000	-0.014052
-0.003104	0.006368	0.000920	0.000000	0.000943
-0.019323	-0.001246	-0.004986	0.000000	-0.015195
-0.009485	0.005756	0.002263	0.000000	0.000956
-0.003392	-0.001822	0.000625	0.000000	0.001910
0.005093	0.004418	0.005152	0.000000	0.009497
-0.004261	0.004359	0.006391	0.000000	-0.004737
-0.004551	0.000953	-0.000053	0.000000	0.006626
-0.008242	0.009479	0.004016	0.000000	-0.010432
-0.001922	-0.000452	0.001469	0.000000	0.000953
0.004679	0.000924	0.001269	0.000000	0.013245
0.009603	0.004801	0.005387	0.000000	0.001878
0.002496	0.002870	-0.000636	0.000000	0.004679
0.001003	0.009854	0.001210	0.000000	0.000933
0.001827	-0.003481	-0.008219	0.000000	0.007435
0.007246	0.008583	0.013712	0.000000	0.002774
0.002306	0.006108	-0.006713	0.000000	0.014666
-0.002267	-0.001146	0.005418	0.000000	0.000000
0.007908	-0.007789	-0.006751	0.000000	0.005445
0.005706	0.007904	0.007249	0.000000	0.005415
-0.001500	-0.009561	-0.004102	0.000000	-0.005415
-0.006564	-0.001544	-0.001815	0.000000	0.006854
-0.000323	0.000000	0.000000	0.000000	0.000000
0.006083	0.000000	0.000000	0.000000	0.000000
0.006768	0.000000	0.000000	0.000000	0.000000
0.002283	0.006703	0.004944	0.000000	-0.004507
-0.010231	-0.001326	-0.002467	0.000000	0.007201
0.008379	-0.005092	0.001862	0.000000	0.005367
-0.004290	0.003745	-0.001287	0.000000	-0.003575
0.001836	0.000000	0.000000	0.000000	0.000000
0.009230	0.000000	0.000000	0.000000	0.000000
0.003227	-0.005081	0.004210	0.000000	0.005291
-0.000963	-0.007842	-0.002912	0.000000	-0.005291
-0.003418	0.009764	0.004399	0.000000	0.002296
0.002029	-0.007049	-0.007835	0.000000	0.006507
0.011444	0.000076	-0.002299	0.000000	0.006987
0.002568	-0.016115	-0.018761	0.000000	0.003475
-0.002220	0.012677	0.005298	0.000000	-0.005566
-0.010746	0.012969	0.011344	0.000000	-0.004896
0.009751	0.000338	-0.000031	0.000000	0.005245
-0.003357	0.004945	-0.001383	0.000000	0.008162
0.004303	0.002295	-0.001186	0.000000	0.000173
-0.013151	-0.006546	-0.004410	0.000000	-0.001731
-0.010881	-0.018063	-0.014662	0.000000	0.002076
0.008518	-0.003196	0.002949	0.000000	-0.008681
-0.015852	0.000019	-0.003475	0.000000	-0.001745
0.013107	-0.019001	-0.015906	0.000000	0.006963
-0.006276	-0.003601	-0.005975	0.000000	-0.013095
-0.005431	-0.013838	-0.003903	0.000000	-0.005286
-0.005883	-0.003385	-0.001238	0.000000	-0.003540
0.000316	0.004756	-0.002319	0.000000	0.001771
0.014298	-0.012163	-0.009664	0.000000	0.001768
-0.005017	0.015334	0.013601	0.000000	0.005286
0.001055	0.010981	0.007471	0.000000	-0.000352
0.003304	-0.000803	-0.002300	0.000000	0.005610
-0.013844	-0.020521	-0.022912	0.000000	-0.005259
-0.002272	0.011707	0.005571	0.000000	0.005259
0.005665	0.003275	0.001195	0.000000	-0.003503
-0.011332	0.008395	0.001845	0.000000	-0.019845
-0.006553	-0.016522	-0.017145	0.000000	0.007488
0.003330	-0.002107	-0.000590	0.000000	-0.000888
0.003347	-0.023821	-0.022790	0.000000	0.013245
0.012824	0.011911	0.023609	0.000000	-0.002283
-0.000797	0.000000	0.000000	0.000000	0.000000
-0.010819	0.000000	0.000000	0.000000	0.000000
-0.000176	0.002456	-0.003956	0.000000	-0.007424
0.006145	0.003889	-0.004765	0.000000	0.011467
-0.007634	0.020186	0.011105	0.000000	0.006643
0.001001	-0.013739	-0.009888	0.000000	0.006946
0.001954	-0.008154	-0.008274	0.000000	-0.000173
0.001025	0.011758	0.012605	0.000000	-0.000866
-0.006087	0.018511	0.025441	0.000000	0.002940
-0.000324	-0.009202	-0.004222	0.000000	0.006885
0.000344	0.000020	-0.003151	0.000000	0.001714
0.000279	0.006865	0.004703	0.000000	0.000514
-0.004501	-0.010537	-0.004273	0.000000	-0.003257
0.014930	0.010137	0.013129	0.000000	0.005309
-0.003905	0.015232	0.013274	0.000000	-0.014971
-0.002572	0.003600	0.005991	0.000000	-0.006959
0.003281	0.002452	0.000795	0.000000	0.008864
-0.003139	-0.001529	0.002043	0.000000	-0.000692
0.008161	0.004581	0.005746	0.000000	0.011193
0.004698	0.002925	-0.000039	0.000000	-0.000514
-0.007915	0.001459	0.000505	0.000000	-0.007739
0.010999	-0.006946	-0.009872	0.000000	0.004307
-0.001316	0.004123	-0.007396	0.000000	0.003261
0.005002	-0.008558	-0.011778	0.000000	0.011923
-0.000375	-0.023582	-0.023028	0.000000	-0.006285
-0.001119	-0.001996	-0.004348	0.000000	-0.000852
-0.002503	-0.006660	-0.007818	0.000000	0.005442
0.006669	-0.004723	-0.003857	0.000000	0.000509
-0.004614	0.019482	0.026671	0.000000	-0.006633
-0.000653	-0.007211	-0.000293	0.000000	-0.005476
0.005691	-0.005296	-0.000970	0.000000	0.009563
-0.002725	0.011686	0.012817	0.000000	0.002546
0.013862	-0.011422	-0.010495	0.000000	0.009448
-0.005547	0.014502	0.014871	0.000000	-0.003870
0.008495	-0.009934	-0.010870	0.000000	0.002862
-0.005058	0.005571	0.005366	0.000000	-0.006747
-0.000866	-0.000943	0.005012	0.000000	-0.003221
-0.004652	-0.010048	-0.002662	0.000000	0.000340
-0.001845	0.013295	0.012336	0.000000	-0.007667
0.004394	-0.008319	-0.002804	0.000000	0.004948
-0.006749	0.001149	0.003113	0.000000	0.000000
-0.003124	0.012617	0.015231	0.000000	0.000000
0.004702	-0.012577	-0.006588	0.000000	0.000862
0.004546	-0.001775	0.001472	0.000000	0.015218
0.002596	-0.000808	-0.002574	0.000000	0.001187
-0.007190	0.004455	-0.001000	0.000000	0.009279
0.008216	-0.007126	-0.000281	0.000000	0.002516
0.000841	0.005233	0.008441	0.000000	-0.007566
-0.011472	0.018767	0.008460	0.000000	-0.014107
-0.000630	-0.000673	-0.004004	0.000000	-0.004976
0.002402	0.002195	0.000816	0.000000	-0.003964
0.001198	0.002485	-0.004066	0.000000	0.000173
0.001153	0.001201	-0.000261	0.000000	0.001725
-0.002230	-0.018769	-0.019329	0.000000	-0.000172
-0.003013	0.007152	0.007458	0.000000	-0.006226
0.001610	0.000119	-0.002527	0.000000	-0.000521
0.005270	0.008601	0.011462	0.000000	0.002600
-0.001451	-0.000059	0.004468	0.000000	-0.004685
-0.000371	0.009447	0.008154	0.000000	-0.003834
0.005918	-0.003584	-0.005966	0.000000	-0.003674
0.001911	0.006278	0.005524	0.000000	0.005244
0.001759	0.004164	0.004804	0.000000	0.004349
-0.004505	-0.007170	-0.007641	0.000000	0.001214
-0.009040	-0.000998	0.002553	0.000000	0.000693
-0.003017	-0.002038	0.002577	0.000000	-0.001560
-0.003175	-0.014283	-0.008755	0.000000	0.000347
-0.000736	-0.010320	0.004985	0.000000	0.001040
0.003493	0.008567	0.003385	0.000000	-0.005909
0.001577	0.010548	0.006508	0.000000	0.004695
-0.001638	-0.006728	-0.010171	0.000000	0.008465
0.005363	0.007201	0.008290	0.000000	0.004463
-0.005941	-0.003159	-0.006558	0.000000	0.001882
-0.000179	-0.011596	-0.011385	0.000000	-0.014116
0.003288	-0.000520	-0.009348	0.000000	0.001386
-0.012694	-0.002545	-0.008351	0.000000	-0.016408
0.006487	0.000622	0.001974	0.000000	-0.009371
0.000318	0.000662	-0.000663	0.000000	-0.001600
-0.000618	0.020551	0.015058	0.000000	0.004793
-0.002970	0.004056	-0.000023	0.000000	0.002476
-0.000852	0.007830	0.008500	0.000000	-0.000353
0.003116	0.004781	0.003381	0.000000	0.000000
-0.010284	0.001061	0.004814	0.000000	0.000000
0.006479	-0.008057	-0.000852	0.000000	0.001772
-0.001411	0.014785	0.016415	0.000000	-0.003015
-0.002948	0.000268	-0.002421	0.000000	0.002306
0.005568	-0.004146	-0.005242	0.000000	0.015823
0.001929	0.009476	0.003386	0.000000	0.005566
-0.002189	0.006495	0.008864	0.000000	-0.000521
0.012458	-0.004439	-0.001959	0.000000	0.017377
-0.000749	0.005801	0.005351	0.000000	0.001193
0.004481	0.003962	-0.000194	0.000000	0.004589
-0.001740	-0.005608	-0.010423	0.000000	-0.002547
0.001512	0.006022	0.005869	0.000000	0.000850
0.005040	-0.005265	-0.001081	0.000000	0.000509
-0.003306	0.009434	0.006870	0.000000	0.003051
0.000996	-0.000356	0.003687	0.000000	0.004391
0.002525	-0.003080	0.000874	0.000000	0.005211
0.001448	0.006598	0.004801	0.000000	0.001508
0.001972	0.006963	0.013098	0.000000	-0.007393
0.003394	-0.005806	-0.002755	0.000000	-0.005241
-0.001181	0.007604	-0.002215	0.000000	-0.001697
0.006860	-0.002782	0.002751	0.000000	-0.000679
-0.002114	0.005926	0.006040	0.000000	-0.001530
-0.000605	-0.001293	-0.002000	0.000000	-0.005290
-0.005635	0.004169	0.014657	0.000000	-0.000342
0.005729	0.002225	0.000975	0.000000	0.015960
0.000614	0.008687	0.009240	0.000000	0.000000
-0.005700	-0.005917	0.000060	0.000000	0.000000
-0.002825	-0.005547	-0.013383	0.000000	-0.014401
-0.004862	0.001417	-0.009218	0.000000	0.001898
-0.004269	-0.003372	0.010252	0.000000	-0.006745
0.005303	0.003169	0.004663	0.000000	0.005019
0.001760	-0.001049	-0.003451	0.000000	-0.007104
0.000710	-0.006893	-0.009429	0.000000	0.005376
0.004828	0.005013	0.002408	0.000000	0.005175
-0.000810	-0.018116	-0.023143	0.000000	-0.007079
0.001708	0.006666	-0.000163	0.000000	0.003460
0.002207	0.016236	0.009064	0.000000	-0.003633
-0.006253	0.003885	0.010582	0.000000	-0.001735
0.001679	-0.002436	-0.006963	0.000000	0.000521
-0.001341	-0.000257	-0.003057	0.000000	0.000000
0.006298	-0.012532	-0.012086	0.000000	-0.001911
-0.001721	0.012605	0.016747	0.000000	0.001737
0.006090	0.005396	0.001931	0.000000	0.008984
-0.002067	-0.009936	-0.013218	0.000000	-0.007770
-0.002278	-0.000553	-0.005233	0.000000	-0.014492
-0.004791	0.000295	-0.006409	0.000000	-0.001232
-0.000831	0.007381	0.006789	0.000000	0.002462
0.006081	-0.000274	0.004651	0.000000	0.014128
-0.003464	-0.007235	-0.007793	0.000000	0.000346
0.003101	0.008058	0.010277	0.000000	0.011191
0.000783	0.000713	-0.001485	0.000000	0.001198
-0.003593	0.002664	0.003655	0.000000	0.000171
0.000301	0.015351	0.012061	0.000000	0.011559
0.001222	0.000413	-0.002956	0.000000	0.003374
-0.001322	0.002884	0.004200	0.000000	0.004202
0.002656	-0.005703	-0.004321	0.000000	-0.004707
0.000132	0.008614	0.008268	0.000000	0.001852
-0.000131	-0.004343	0.000227	0.000000	0.003694
-0.001373	0.003611	0.006591	0.000000	-0.002853
0.000128	0.000000	0.000000	0.000000	0.000000
-0.000299	0.000000	0.000000	0.000000	0.000000
0.002622	0.000000	0.000000	0.000000	0.000000
0.008818	0.003061	-0.001915	0.000000	0.008662
-0.003990	0.001659	-0.000816	0.000000	-0.001992
0.005544	0.000053	0.001811	0.000000	0.005800
-0.003812	-0.003693	-0.001952	0.000000	-0.003974
-0.004518	-0.011483	-0.006951	0.000000	-0.005990
-0.007593	-0.002295	-0.005703	0.000000	-0.003343
0.004385	-0.012642	-0.009245	0.000000	0.008171
0.000664	0.015814	0.015399	0.000000	0.000664
-0.003246	-0.012385	-0.012462	0.000000	0.001493
0.006670	0.007938	0.004912	0.000000	0.004795
0.004431	0.013192	0.010745	0.000000	0.001648
-0.002098	0.006188	0.003205	0.000000	0.002303
-0.002060	-0.000071	-0.004222	0.000000	-0.002632
0.005988	-0.004824	-0.008303	0.000000	-0.003630
0.004055	0.004647	0.007054	0.000000	0.003960
-0.000331	0.000123	0.006751	0.000000	-0.000329
-0.002574	0.009386	0.009147	0.000000	0.002303
0.003783	0.001466	0.000889	0.000000	-0.000822
-0.013354	0.005876	0.001612	0.000000	-0.021445
-0.010341	0.000191	0.000668	0.000000	-0.000672
0.004168	0.000000	0.000000	0.000000	0.000000
-0.001544	0.000000	0.000000	0.000000	0.000000
-0.001340	0.009004	0.007591	0.000000	0.002326
0.006679	-0.006750	-0.001983	0.000000	0.002651
-0.007622	0.007025	0.010375	0.000000	-0.003315
0.001349	0.002988	-0.000449	0.000000	0.006289
0.003664	-0.001613	-0.001758	0.000000	-0.008616
0.001015	0.008279	0.013841	0.000000	-0.007685
0.000774	0.004979	-0.000747	0.000000	-0.001678
0.004023	-0.000051	-0.004094	0.000000	0.004023
-0.005181	0.004684	0.003727	0.000000	-0.006546
-0.004625	-0.000523	-0.004064	0.000000	0.002187
0.008739	0.002108	0.005697	0.000000	0.003188
0.002314	0.004018	-0.002569	0.000000	0.000670
-0.001697	0.005404	0.003154	0.000000	-0.006887
0.003370	-0.006546	-0.010603	0.000000	-0.002362
-0.000269	0.006095	0.008114	0.000000	-0.000169
-0.000227	-0.000067	-0.005049	0.000000	0.000845
0.007430	-0.006348	-0.002305	0.000000	0.004212
-0.001767	0.010912	0.016728	0.000000	0.002015
0.002281	0.003153	-0.001964	0.000000	0.005021
0.000171	0.001308	-0.000341	0.000000	-0.007877
-0.010244	-0.008340	-0.010092	0.000000	-0.007262
0.000833	-0.027280	-0.014400	0.000000	-0.008853
-0.005770	-0.003831	-0.008852	0.000000	-0.001369
-0.001431	-0.004174	-0.001696	0.000000	0.001882
-0.013285	-0.023149	-0.012717	0.000000	-0.012555
0.005962	0.020691	0.020520	0.000000	0.005179
0.002371	0.009227	0.003891	0.000000	0.003952
-0.000109	-0.000515	0.001654	0.000000	0.000000
0.003749	0.001356	-0.004580	0.000000	0.002569
0.007157	0.010374	0.006212	0.000000	0.011057
-0.006393	-0.004423	-0.008776	0.000000	-0.002371
0.006079	-0.021212	-0.017843	0.000000	-0.010569
0.003155	0.019164	0.019587	0.000000	0.010739
0.003897	-0.002857	-0.003045	0.000000	0.016479
0.006813	0.004001	0.000507	0.000000	0.002831
0.004127	0.002880	0.006560	0.000000	0.004149
0.004976	-0.002505	0.001144	0.000000	0.003637
-0.004113	0.015875	0.014019	0.000000	-0.002809
-0.000249	-0.000571	-0.000220	0.000000	0.003634
0.007876	0.006431	0.002967	0.000000	0.002963
-0.003933	-0.004433	-0.005234	0.000000	-0.001975
-0.004571	-0.006898	-0.006603	0.000000	-0.002639
0.001626	0.006345	0.009091	0.000000	0.003462
0.004370	0.005704	0.001647	0.000000	0.002137
0.007762	-0.013299	-0.013395	0.000000	0.007852
-0.004193	0.016364	0.011620	0.000000	0.000652
0.007930	0.013839	0.008719	0.000000	-0.005879
0.000692	-0.003302	-0.002024	0.000000	-0.001803
-0.003921	0.000000	0.000000	0.000000	0.000000
0.000963	0.000000	0.000000	0.000000	0.000000
0.009989	0.000000	0.000000	0.000000	0.000000
-0.003156	-0.000260	0.003274	0.000000	0.000652
0.004692	0.001105	0.002920	0.000000	0.004554
0.001636	-0.003644	0.003390	0.000000	0.001459
-0.000490	0.010038	0.011987	0.000000	0.000324
0.004920	-0.001809	0.007703	0.000000	-0.000648
-0.001593	0.008114	0.013708	0.000000	-0.000973
-0.002759	-0.011583	-0.012254	0.000000	-0.007164
0.002376	0.006858	0.009610	0.000000	0.002937
-0.004980	0.000274	-0.002499	0.000000	-0.005063
-0.005702	-0.003388	-0.001356	0.000000	-0.018844
0.004451	0.000000	0.000000	0.000000	0.000000
-0.006434	0.000000	0.000000	0.000000	0.000000
0.003581	-0.009803	-0.007532	0.000000	0.001495
0.001257	0.002338	-0.001587	0.000000	-0.001994
-0.004468	-0.003281	0.000751	0.000000	-0.007848
0.000384	0.014843	0.013448	0.000000	0.002846
-0.002517	0.001266	0.000120	0.000000	-0.001171
-0.001343	0.009450	0.003343	0.000000	0.001004
0.001720	0.004873	0.001522	0.000000	0.002171
0.006996	-0.004953	-0.004466	0.000000	0.005656
-0.000875	0.005789	-0.000649	0.000000	-0.003157
-0.000645	0.002284	0.000216	0.000000	0.014210
0.006909	-0.009184	-0.008464	0.000000	-0.005429
-0.000566	0.007546	0.005738	0.000000	0.001978
0.003028	-0.008531	-0.011274	0.000000	0.001809
-0.013721	0.000540	0.000401	0.000000	-0.004777
0.002238	0.011263	0.005284	0.000000	0.000990
0.000489	-0.008424	-0.000923	0.000000	0.003623
0.000138	0.008911	0.006391	0.000000	0.002954
-0.003647	-0.004753	-0.008815	0.000000	-0.001312
0.005025	0.002568	0.002297	0.000000	0.003440
-0.006472	-0.012031	-0.010222	0.000000	-0.000164
-0.000149	-0.004197	-0.001364	0.000000	-0.005412
0.001571	-0.000224	-0.000506	0.000000	0.003611
-0.002459	0.010534	0.009998	0.000000	0.005556
0.008409	-0.011814	-0.013241	0.000000	-0.000163
0.004754	0.011165	0.004699	0.000000	-0.000326
0.006612	0.003163	-0.006605	0.000000	0.004067
0.000098	0.009335	0.006400	0.000000	0.005344
0.001822	-0.003463	-0.005689	0.000000	0.002903
0.003604	-0.005304	-0.004766	0.000000	0.007380
0.001285	-0.004111	-0.000550	0.000000	0.006691
0.010222	-0.012661	-0.011854	0.000000	0.012466
-0.001263	0.000000	0.000000	0.000000	0.000000
-0.004978	0.000000	0.000000	0.000000	0.000000
0.003456	-0.009565	-0.008729	0.000000	0.007972
-0.006332	0.012940	0.002632	0.000000	-0.011903
0.007967	0.005193	0.007485	0.000000	0.005656
-0.002670	0.007850	0.010631	0.000000	-0.002196
0.004670	0.004498	0.004284	0.000000	-0.000943
-0.004032	0.003900	0.000691	0.000000	-0.005358
0.005248	-0.001549	-0.002570	0.000000	0.008339
-0.001376	-0.000689	0.000677	0.000000	-0.001097
-0.001534	-0.008307	-0.003338	0.000000	-0.002828
-0.002497	-0.003355	-0.002869	0.000000	-0.001574
-0.008036	-0.019916	-0.017737	0.000000	-0.005530
0.008738	0.013077	0.014785	0.000000	0.008362
0.002844	0.001483	0.001837	0.000000	0.004546
0.007565	-0.001850	-0.006802	0.000000	-0.005961
-0.005444	0.005684	0.007433	0.000000	-0.009485
0.002997	-0.000064	-0.004967	0.000000	0.002855
-0.002401	0.010063	0.011997	0.000000	0.005055
0.004507	-0.001762	-0.003913	0.000000	0.004246
0.000999	0.007764	0.004936	0.000000	0.006569
0.001782	-0.006128	-0.000739	0.000000	-0.002341
-0.004348	-0.005738	-0.003227	0.000000	-0.014638
0.003346	0.006037	-0.007651	0.000000	0.004114
0.006548	0.004078	-0.001445	0.000000	0.002366
-0.000937	-0.001347	0.003486	0.000000	-0.004579
0.001387	0.000125	0.005491	0.000000	-0.001425
0.005058	-0.008261	-0.001550	0.000000	-0.005084
0.002036	0.008668	0.011554	0.000000	0.000955
0.001195	0.005872	0.002744	0.000000	-0.002709
0.001590	-0.004902	-0.006896	0.000000	-0.005761
-0.002098	0.004979	0.004623	0.000000	0.002725
0.004142	-0.012819	-0.009899	0.000000	0.012249
-0.013635	-0.013017	-0.011557	0.000000	0.003472
-0.020776	-0.028459	-0.023783	0.000000	-0.023110
0.004706	0.004249	0.000978	0.000000	0.002898
-0.005791	0.005778	0.005198	0.000000	0.009282
0.005533	-0.033597	-0.033501	0.000000	-0.017029
0.002921	0.011813	0.018871	0.000000	0.004849
-0.005102	0.001529	0.001006	0.000000	0.000806
0.000949	-0.016883	-0.009604	0.000000	0.000000
-0.003518	0.010886	0.009175	0.000000	0.000000
0.009693	0.019164	0.016384	0.000000	0.005296
-0.014237	0.010566	0.015453	0.000000	0.002717
-0.004239	-0.037950	-0.029362	0.000000	-0.019340
-0.001955	0.012655	0.020259	0.000000	0.015502
-0.006239	-0.007815	-0.010649	0.000000	0.000961
-0.015638	-0.030089	-0.022182	0.000000	-0.012727
-0.035215	-0.013305	-0.012632	0.000000	-0.009612
0.006107	-0.007116	0.006986	0.000000	-0.018837
0.010553	0.045097	0.037095	0.000000	0.009298
-0.006620	0.009529	0.010411	0.000000	-0.006133
0.006926	0.002601	-0.006170	0.000000	0.003651
0.015834	0.025436	0.015536	0.000000	0.015127
0.006362	-0.011626	-0.001603	0.000000	-0.002451
-0.000677	0.015758	0.006827	0.000000	0.010253
-0.015965	-0.001440	-0.008932	0.000000	-0.008945
0.007881	-0.012381	-0.012768	0.000000	-0.011502
-0.006074	0.005672	-0.006046	0.000000	0.007081
0.002160	0.018123	0.021332	0.000000	0.003931
0.005880	0.003212	0.003898	0.000000	0.003427
0.003114	0.004140	0.005153	0.000000	0.006495
-0.003392	-0.004874	-0.011857	0.000000	0.003070
0.006032	-0.001870	-0.010666	0.000000	-0.005501
-0.003675	0.004374	-0.004919	0.000000	0.000000
-0.005532	-0.013986	-0.008442	0.000000	0.000000
0.009623	0.007130	0.012213	0.000000	0.004776
0.007101	-0.002441	-0.001605	0.000000	0.001641
-0.002815	0.001654	-0.001083	0.000000	-0.000164
0.005182	0.012156	0.010549	0.000000	0.006377
-0.009239	-0.005629	-0.009172	0.000000	-0.000489
0.023806	-0.012661	-0.018557	0.000000	0.003906
0.002182	0.026076	0.023940	0.000000	0.006154
0.003618	0.005898	-0.002816	0.000000	0.014903
0.004327	-0.005615	-0.006012	0.000000	0.012644
-0.001414	0.014615	0.013362	0.000000	0.006419
0.007061	0.004871	0.001128	0.000000	-0.003439
0.003627	-0.000247	0.008196	0.000000	-0.001881
0.003012	0.008710	0.013010	0.000000	0.002351
0.007212	0.004532	0.002447	0.000000	-0.000470
0.005847	-0.000624	0.000875	0.000000	0.000000
-0.009737	0.014550	0.017828	0.000000	0.000000
-0.001151	0.000008	0.006757	0.000000	0.002180
0.008336	-0.014070	-0.006436	0.000000	0.000778
0.009588	0.005846	0.002891	0.000000	-0.000155
-0.004243	0.007376	0.005916	0.000000	0.011132
0.011608	0.003525	0.011997	0.000000	0.002457
-0.006696	0.009019	0.009638	0.000000	0.000307
0.001641	0.004974	0.006155	0.000000	-0.001688
0.005603	-0.003402	-0.001822	0.000000	0.000000
-0.008418	-0.001468	-0.002253	0.000000	0.005208
-0.009846	-0.006999	-0.013176	0.000000	0.002746
0.003056	-0.001780	-0.004047	0.000000	-0.007341
0.001779	0.013028	0.010739	0.000000	-0.004307
-0.007940	-0.009114	-0.011604	0.000000	-0.009448
-0.003674	-0.019423	-0.009356	0.000000	-0.000623
0.014464	0.012630	0.013570	0.000000	0.006209
0.003793	-0.003986	-0.004490	0.000000	0.004324
0.004164	-0.001524	-0.001206	0.000000	-0.010222
0.008840	0.011452	0.011468	0.000000	0.003264
0.001890	0.013563	0.012974	0.000000	0.005879
-0.002392	-0.006188	-0.004183	0.000000	0.001233
0.014477	0.000578	0.010599	0.000000	0.006909
-0.022539	0.010985	0.009972	0.000000	0.016840
0.009028	-0.019534	-0.011673	0.000000	-0.009827
-0.002521	-0.017216	-0.013363	0.000000	0.006512
0.006957	0.006919	0.006162	0.000000	-0.005752
-0.006412	0.009669	0.000875	0.000000	0.000000
-0.001111	-0.025853	-0.025006	0.000000	-0.022104
-0.018595	0.003689	-0.000308	0.000000	0.002016
-0.036857	-0.013907	-0.010494	0.000000	-0.010119
0.022215	0.009236	0.018798	0.000000	0.004839
-0.002058	0.012720	0.015792	0.000000	0.017290
-0.007801	-0.010665	-0.018005	0.000000	-0.001838
0.008730	-0.010269	-0.018499	0.000000	-0.014984
-0.012128	0.011280	0.009175	0.000000	0.000000
0.005570	-0.016944	-0.009827	0.000000	-0.015529
-0.026488	-0.006417	-0.016932	0.000000	-0.009051
-0.000177	-0.007863	-0.008821	0.000000	-0.011713
0.006787	-0.000647	-0.014302	0.000000	-0.000646
-0.009514	0.022061	0.013984	0.000000	0.013634
0.007845	-0.005998	-0.002110	0.000000	-0.011053
0.018864	-0.009779	-0.002939	0.000000	0.007223
-0.009172	0.011612	0.001966	0.000000	0.006059
0.003127	0.013655	0.013775	0.000000	0.002699
-0.001308	0.000061	-0.001116	0.000000	-0.001745
-0.010788	-0.000413	0.000407	0.000000	-0.001112
-0.002029	-0.003482	-0.002303	0.000000	-0.006700
0.016025	0.014158	0.007251	0.000000	0.004153
-0.005566	0.008117	0.009828	0.000000	0.005405
0.008611	-0.004458	-0.004737	0.000000	0.016664
-0.012930	0.008312	0.008082	0.000000	0.018536
0.010167	-0.009808	-0.002936	0.000000	-0.011235
-0.007505	-0.002664	-0.001902	0.000000	0.014597
-0.010592	-0.016182	-0.009908	0.000000	0.007143
0.000203	-0.035785	-0.022345	0.000000	0.001816
0.003174	-0.004256	0.001767	0.000000	0.000302
-0.001059	-0.003292	-0.020490	0.000000	0.004674
0.003097	-0.006374	-0.010339	0.000000	-0.003617
0.008443	0.011285	0.015855	0.000000	0.003767
0.005246	0.012187	0.004296	0.000000	0.011663
-0.000689	0.000000	0.000000	0.000000	0.000000
0.000555	0.000000	0.000000	0.000000	0.000000
0.003962	0.000000	0.000000	0.000000	0.000000
-0.008837	-0.001734	-0.000233	0.000000	-0.002522
-0.002491	-0.000016	-0.000077	0.000000	-0.005810
0.009651	0.002111	-0.000652	0.000000	0.001791
-0.008293	-0.009886	-0.014331	0.019773	-0.026293
-0.006971	0.002556	0.004417	-0.050967	-0.002299
0.001319	-0.023292	-0.020819	0.100877	-0.013908
0.006251	-0.005452	0.002747	-0.012031	0.011450
0.005855	-0.006614	-0.013715	0.064296	0.001076
0.015115	-0.001479	-0.005740	-0.014834	0.001842
-0.008287	-0.016103	-0.014963	0.011954	-0.003534
0.004855	-0.000268	-0.005369	0.023149	-0.009901
-0.019893	-0.003350	0.005909	0.031913	0.000777
-0.000249	-0.025542	-0.025293	-0.001639	-0.008111
0.000332	-0.002344	0.002178	-0.047060	0.005467
0.003455	-0.008455	0.027567	-0.029983	-0.001871
-0.017171	-0.029470	-0.034020	0.104585	0.000936
0.007917	-0.073144	-0.057496	0.159834	-0.030231
0.002931	0.042557	0.018111	0.003078	0.007365
0.008093	0.030586	0.025102	0.009507	0.018648
-0.003514	0.048940	0.058363	-0.059840	0.024437
0.008806	0.000000	0.000000	0.000000	0.000000
-0.001713	0.000000	0.000000	0.000000	0.000000
0.003659	-0.017256	-0.038824	0.021445	-0.004947
0.000405	0.005608	0.006495	0.078844	0.001858
0.009492	0.033519	0.031688	-0.151177	0.004938
0.007750	0.004184	-0.024138	0.063909	0.012542
-0.007334	-0.012779	-0.005428	-0.013021	-0.007629
-0.001026	-0.032189	-0.025926	0.034138	-0.014191
-0.000712	-0.002267	-0.010588	-0.069483	0.001862
0.006022	0.010893	0.022103	-0.053041	0.007108
0.006220	-0.021509	-0.032501	0.047172	0.012698
0.000360	0.012651	0.009597	-0.021751	0.002126
-0.009203	-0.011838	-0.058751	0.005232	0.000152
0.006202	0.025422	0.028675	-0.072334	0.016398
0.005954	-0.013851	-0.024018	0.056227	-0.004636
0.007461	-0.008634	-0.045560	0.021576	0.008211
0.001721	0.010861	0.024058	-0.053878	0.015051
0.002235	-0.022060	-0.032572	0.024724	-0.010157
-0.000974	0.015686	0.006252	0.007369	0.000148
0.000593	-0.004218	-0.014898	0.035240	-0.006530
0.005104	0.011036	0.031378	-0.025994	0.010958
0.005149	0.007885	0.023956	-0.050572	-0.002212
0.001724	0.017686	0.023982	-0.079361	-0.001034
0.006611	-0.020319	-0.042291	0.000710	-0.005036
-0.024224	-0.014096	-0.037221	0.072166	-0.029079
0.007869	-0.030300	-0.047074	0.097924	-0.006442
-0.013554	-0.004728	0.007314	0.009926	-0.019264
0.009773	-0.000688	-0.002487	-0.023787	-0.005979
-0.013450	0.010895	0.004439	-0.062360	0.004094
-0.004888	-0.032060	-0.040460	0.069186	-0.030153
-0.009693	-0.016009	-0.012608	-0.012738	-0.019958
0.010343	-0.008958	0.033470	-0.025377	0.022385
0.005935	0.023808	0.053473	0.009821	-0.010068
0.007667	-0.023477	-0.039199	0.071052	0.009907
-0.008479	0.013730	0.011226	-0.035351	-0.006485
-0.025904	-0.023296	-0.043282	0.103795	-0.042701
0.005106	-0.000177	0.018746	-0.029608	0.012483
-0.008009	0.039137	0.069586	-0.165029	0.014645
-0.008216	-0.031030	-0.006156	0.083033	-0.014142
0.002394	0.000000	0.000000	0.000000	0.000000
0.006944	0.000000	0.000000	0.000000	0.000000
0.007472	0.000000	0.000000	0.000000	0.000000
-0.002674	0.011776	-0.001882	-0.129242	-0.007387
-0.003882	-0.001823	-0.006467	-0.016139	-0.003632
-0.001021	-0.003824	-0.018431	0.017954	0.016402
-0.003902	0.000859	-0.010992	0.004355	-0.012111
-0.000823	0.001026	-0.010547	-0.035279	-0.014596
0.009418	0.026087	0.052404	-0.050239	0.027683
0.004885	0.019079	0.030545	-0.120673	0.000650
0.001254	0.001906	-0.016283	0.044041	0.003567
0.004910	0.000960	-0.046359	0.035224	-0.010085
0.006586	-0.009557	-0.013835	0.013195	0.007492
-0.002841	-0.009250	-0.026850	0.034311	-0.006511
-0.003064	-0.013459	-0.016995	0.057520	-0.011003
-0.001767	-0.001304	0.006926	-0.049805	0.010839
-0.002163	-0.017975	-0.018088	0.066677	-0.022298
0.000314	0.010798	0.009064	-0.085016	0.002502
0.011023	0.012860	0.007717	-0.032603	0.007800
-0.000900	0.008863	0.000748	-0.095696	0.010525
-0.000609	-0.016313	-0.020805	0.050278	0.007010
0.008128	0.030936	0.059121	-0.049821	0.022011
0.000801	-0.006395	0.003627	0.021098	-0.008618
0.003827	0.015744	0.021785	-0.059440	0.010364
-0.003627	-0.011673	-0.016239	0.035344	-0.001270
-0.002644	0.000000	0.000000	0.000000	0.000000
0.004055	0.000000	0.000000	0.000000	0.000000
-0.002640	0.000749	0.001907	0.001748	-0.002382
0.011522	-0.002053	-0.011129	0.000812	-0.007662
-0.011271	-0.001717	-0.008272	0.008488	-0.015502
0.003390	0.020309	0.040780	-0.046039	0.006973
0.013678	0.005232	0.001731	-0.005663	0.018096
0.002058	-0.005056	-0.015545	-0.002504	-0.005091
-0.004736	-0.005805	-0.030317	0.010314	-0.001596
0.002402	0.009621	0.022341	0.005117	-0.012864
-0.003678	0.008456	0.020648	-0.002136	-0.017304
0.005275	0.009776	0.032349	0.051042	-0.001813
-0.007732	-0.002714	0.004396	-0.063063	0.004444
-0.003788	0.010269	-0.009858	-0.016041	0.010781
0.004294	0.003060	-0.009296	-0.027231	0.006639
0.016595	0.006818	0.010083	0.023170	-0.000484
-0.006370	0.003098	-0.009880	0.009051	-0.004369
0.002967	-0.006966	-0.011819	-0.002879	0.032078
0.000222	-0.014440	-0.019778	0.084297	-0.002831
-0.007163	0.000601	-0.013316	-0.025192	0.021349
0.004285	-0.010160	-0.012321	0.021150	0.013324
0.000853	-0.010632	-0.002083	0.049845	-0.008403
-0.001870	0.001296	0.006957	-0.047108	0.009011
0.007553	-0.011670	0.000094	0.044877	0.001671
-0.004296	0.010795	0.004436	-0.073031	0.008916
0.002188	-0.009627	0.000489	-0.024577	-0.010891
-0.001380	0.001343	-0.027643	0.014876	-0.002589
-0.005307	-0.015681	-0.029544	0.049704	-0.010269
0.009304	0.001846	0.005933	-0.056348	0.016198
0.005399	-0.009789	0.016183	0.053527	-0.001365
-0.001532	0.011149	0.005326	-0.073305	0.016708
-0.019105	0.000000	0.000000	0.000000	0.000000
0.004861	0.000000	0.000000	0.000000	0.000000
0.001724	0.005465	0.023818	-0.034854	-0.002492
-0.010929	-0.025584	-0.035984	0.107160	-0.015236
0.008126	0.009134	0.011869	-0.049553	0.019776
-0.003119	-0.001191	-0.010981	-0.025908	0.001314
0.003373	0.009449	0.005209	-0.055439	-0.018411
0.003992	0.003773	-0.006691	-0.039678	-0.009559
0.002759	-0.014173	-0.035914	0.029685	0.002548
-0.001397	-0.014698	-0.015732	0.058008	0.011905
0.002243	-0.000870	0.008711	-0.017331	-0.009513
0.002323	0.001192	-0.022895	-0.079724	0.001045
0.003500	-0.009917	0.022430	0.029263	-0.012309
-0.008402	0.013125	0.034812	-0.055964	0.000906
0.003098	-0.013278	-0.023095	0.082813	-0.010314
-0.004762	-0.004152	-0.017871	0.008630	-0.001984
-0.004864	-0.014758	-0.035009	0.045893	0.007458
0.010059	-0.008619	0.014928	0.026586	0.010408
-0.005105	-0.019123	0.020799	0.034696	-0.007834
0.009543	0.016627	0.032543	-0.123066	-0.010032
-0.005353	-0.015787	-0.017386	-0.010302	-0.009671
-0.004816	-0.014011	-0.023670	0.036970	-0.008053
0.003695	0.015888	0.019972	-0.063435	-0.002024
0.004959	-0.014976	-0.018660	0.024046	-0.005782
0.001788	0.008571	-0.007983	0.001037	0.005626
0.003593	-0.011898	-0.008590	0.030187	0.003112
0.000436	-0.021630	-0.037688	0.062473	-0.014711
-0.003273	0.011336	0.039089	0.010135	-0.005692
0.001601	0.006222	0.036952	-0.133487	0.003482
-0.000834	-0.012442	-0.007313	0.049486	0.005672
0.006133	0.034798	0.040829	-0.074671	0.008448
-0.007230	-0.001238	-0.021368	-0.010533	0.005593
-0.003510	0.019722	0.054137	-0.030927	-0.003569
-0.001561	0.007571	0.035194	0.001650	-0.008745
-0.005106	-0.034330	-0.080361	0.080829	-0.021240
0.001087	-0.009785	-0.065540	0.065369	-0.004013
-0.003452	-0.015293	-0.028844	0.067246	0.000322
-0.004725	0.018251	0.032209	-0.099717	-0.005967
-0.002386	0.008215	-0.000859	-0.044779	-0.007795
-0.013247	-0.014856	-0.015199	0.055882	-0.016106
0.000407	-0.003329	0.003047	0.018479	0.000000
-0.011243	-0.013865	0.032244	0.002450	0.000000
-0.007228	0.030382	0.054226	-0.072757	0.005260
-0.000812	0.002854	0.001323	-0.028573	-0.007474
-0.009072	0.000582	-0.011296	0.007330	-0.006672
-0.002801	0.007970	0.027129	-0.004263	0.000858
-0.007104	0.005457	0.007749	-0.018754	-0.011036
0.001859	-0.020390	-0.026417	0.046417	-0.003648
-0.002405	0.005940	-0.022299	0.013241	0.000522
-0.000362	0.000120	0.006009	-0.051438	-0.005407
0.001822	0.000662	-0.010838	0.043749	-0.002627
0.003921	-0.024079	-0.030350	0.056131	-0.000175
0.002451	0.012883	-0.000342	-0.004470	0.007861
0.004806	-0.011076	-0.022370	-0.027170	-0.014901
-0.017238	0.011462	0.011172	-0.038507	0.005460
-0.003435	0.016791	0.029633	-0.012932	0.001229
-0.000082	-0.001477	-0.003810	0.018688	-0.010759
-0.002983	0.000739	-0.007758	-0.030249	-0.002308
0.004948	0.010975	0.003757	-0.014200	0.012717
-0.004185	0.013546	0.024000	-0.020678	-0.004045
-0.005372	-0.003374	0.004403	0.036820	-0.003000
-0.009212	-0.000449	0.012197	-0.035939	-0.002655
0.000090	-0.011006	0.007577	0.091810	-0.004084
-0.018033	-0.016037	-0.009824	0.003398	0.006208
-0.002561	-0.020779	-0.034455	0.035417	-0.020907
0.002632	0.038297	0.064796	-0.034427	0.022320
[truncated: 2,030 more rows]
