# Supplementary material for: Cross-country information transmissions and the role of commodity markets: A multichannel Markov switching approach
Source: PLoS One. 2018 Aug 16;13(8):e0202251. doi: 10.1371/journal.pone.0202251 (PMC6095546; doi:10.1371/journal.pone.0202251)
Supplement: S1 Dataset — (ZIP) [file pone.0202251.s001.zip › CA.csv]

CAD/SDR	SPTSX60	CA B	CA Vol	CA 5Y
-0.007810	0.045143	0.050816	0.000000	0.016450
0.002245	0.000564	0.017526	0.000000	-0.013369
-0.000019	-0.028381	-0.017317	0.000000	-0.019218
0.004477	-0.000348	0.002827	0.000000	0.002349
0.003728	-0.014072	-0.015512	0.000000	0.009536
-0.005472	0.002349	0.005946	0.000000	0.002708
0.002201	0.020804	0.009860	0.000000	-0.000580
-0.002385	-0.011287	-0.014183	0.000000	0.013629
-0.001200	0.005910	0.007145	0.000000	0.000000
0.002359	-0.006007	0.000287	0.000000	0.000000
-0.003239	0.017608	-0.004609	0.000000	-0.004570
-0.000342	0.004046	-0.017822	0.000000	-0.011710
-0.000547	0.033480	0.007325	0.000000	0.004047
0.009605	-0.005349	0.019518	0.000000	0.007854
-0.009823	0.018137	0.011620	0.000000	0.004569
0.003814	0.003812	0.008330	0.000000	0.007003
0.009571	-0.014402	0.005418	0.000000	-0.009475
0.001594	-0.004565	-0.024257	0.000000	-0.003815
-0.001072	0.017740	0.007915	0.000000	-0.001530
-0.001077	0.005132	0.006114	0.000000	-0.004220
-0.001023	-0.003472	-0.007776	0.000000	-0.011601
-0.003499	-0.006256	-0.002353	0.000000	-0.003507
-0.001681	-0.008487	0.020302	0.000000	0.013184
-0.006000	0.009503	0.024006	0.000000	0.000385
-0.000546	-0.001959	-0.004705	0.000000	0.000577
0.002691	-0.019671	-0.008038	0.000000	-0.002119
0.004552	-0.009842	-0.010960	0.000000	-0.002317
0.000753	-0.015280	-0.001008	0.000000	-0.005232
-0.008692	0.006943	0.009991	0.000000	0.002910
-0.001136	-0.008787	-0.008101	0.000000	0.009831
-0.002716	-0.003296	-0.010737	0.000000	0.013717
0.003112	0.006316	-0.008167	0.000000	0.001890
-0.009704	-0.080792	0.003193	0.000000	-0.013500
0.003578	0.010064	-0.000558	0.000000	-0.003644
0.000324	-0.029704	-0.021182	0.000000	0.002878
0.000534	-0.017192	-0.033998	0.000000	-0.002494
0.000324	0.012843	0.009166	0.000000	-0.000961
0.002429	-0.015149	-0.028732	0.000000	-0.008688
0.004047	0.013548	0.032374	0.000000	-0.008569
-0.003130	-0.009707	-0.010249	0.000000	-0.008840
-0.006592	0.006475	-0.000641	0.000000	0.001774
-0.007069	0.005297	0.012285	0.000000	0.000591
0.001617	-0.016190	0.000460	0.000000	0.005888
-0.004030	0.013893	0.021252	0.000000	-0.000391
0.007214	0.013994	-0.019870	0.000000	-0.010430
-0.007253	0.010780	0.017337	0.000000	-0.009341
0.002067	-0.010863	-0.011999	0.000000	-0.003000
-0.001338	-0.012477	-0.016292	0.000000	0.004795
0.000665	-0.025950	-0.032872	0.000000	-0.007603
0.004847	0.004250	0.034953	0.000000	0.004609
-0.004762	-0.022159	-0.022280	0.000000	-0.012877
0.003976	0.003998	0.022764	0.000000	-0.011201
0.000716	-0.008078	-0.017083	0.000000	-0.002666
-0.000798	0.020778	0.017642	0.000000	0.005325
-0.000162	-0.020270	-0.023767	0.000000	-0.010884
-0.002718	-0.009968	-0.015288	0.000000	0.000619
0.006875	0.007158	-0.020543	0.000000	-0.007457
0.000317	-0.007582	0.013976	0.000000	0.017313
0.004642	0.004543	0.031042	0.000000	0.010367
-0.008807	0.008275	0.007364	0.000000	0.027721
0.004635	-0.036693	-0.013824	0.000000	-0.008891
-0.003563	-0.008955	-0.018129	0.000000	0.007316
0.002587	0.021630	0.014687	0.000000	0.000591
-0.000309	0.007354	0.011911	0.000000	0.020077
0.000198	-0.028015	-0.021755	0.000000	-0.014383
-0.003792	-0.003740	-0.014419	0.000000	-0.010430
-0.003342	0.022300	0.014572	0.000000	0.010234
0.008161	-0.016029	-0.007599	0.000000	-0.020774
-0.001605	0.010131	0.008808	0.000000	0.001199
0.006743	0.028950	0.017558	0.000000	0.019576
-0.001886	-0.006364	-0.020247	0.000000	0.011099
0.000813	0.016239	-0.017850	0.000000	0.006370
0.000448	0.000000	-0.017850	0.000000	0.000000
-0.000971	0.000000	0.002702	0.000000	0.000000
0.001675	0.001917	-0.007932	0.000000	0.000190
-0.000061	0.043423	0.019636	0.000000	-0.022300
0.006471	0.000169	-0.009286	0.000000	0.018300
-0.003676	-0.006449	0.000711	0.000000	0.029157
-0.002263	-0.020356	-0.017258	0.000000	-0.013438
0.002830	-0.006363	-0.017125	0.000000	-0.027044
0.000285	0.006579	0.004884	0.000000	0.009224
0.002416	0.000130	0.003104	0.000000	-0.006525
-0.000028	-0.001061	0.008339	0.000000	0.024721
0.010024	-0.005692	-0.022374	0.000000	0.006366
0.001630	0.000196	0.005389	0.000000	-0.005803
-0.001943	0.009409	0.003261	0.000000	0.003186
-0.001097	-0.008669	-0.004940	0.000000	-0.012427
-0.002749	0.002609	0.010989	0.000000	-0.007607
-0.005124	0.004592	0.005053	0.000000	0.000763
0.000065	0.006655	0.015025	0.000000	0.005137
0.007205	0.002059	0.018084	0.000000	-0.007047
-0.003961	0.005597	0.012607	0.000000	0.011025
-0.000591	-0.013576	-0.019919	0.000000	0.033095
-0.000307	-0.002465	0.006692	0.000000	0.000914
0.004539	0.004061	0.005545	0.000000	0.003466
0.001773	0.013661	0.002270	0.000000	0.002364
0.001357	0.009040	0.008162	0.000000	0.013532
0.003714	0.006031	0.001870	0.000000	0.002148
-0.002252	0.000000	0.001870	0.000000	0.000000
-0.000846	0.000000	-0.005551	0.000000	0.000000
-0.004283	-0.004453	0.004526	0.000000	-0.000719
0.001976	-0.001018	0.021144	0.000000	0.010378
0.001929	-0.006692	-0.001802	0.000000	-0.003566
0.001101	-0.000837	-0.001941	0.000000	-0.003938
0.006332	-0.003839	-0.007356	0.000000	0.001434
-0.006641	-0.017277	-0.001009	0.000000	0.004289
0.005428	0.007308	0.024463	0.000000	-0.015454
0.001077	0.011083	0.015058	0.000000	-0.011291
-0.001187	0.007654	0.003146	0.000000	-0.010680
0.007678	-0.005997	0.002661	0.000000	-0.005383
0.003079	-0.007827	-0.001244	0.000000	-0.001117
0.004426	-0.000634	0.008063	0.000000	0.003348
0.003274	-0.005638	0.000746	0.000000	0.002596
-0.000662	-0.005820	-0.000466	0.000000	-0.011925
-0.001462	-0.000770	-0.000577	0.000000	-0.004885
0.002109	-0.011773	0.008187	0.000000	0.004510
-0.002638	-0.012330	-0.014701	0.000000	-0.008096
-0.009442	-0.017066	-0.015794	0.000000	-0.000756
-0.001302	-0.014734	0.001173	0.000000	0.000567
0.000489	0.001921	0.003059	0.000000	0.006971
0.003030	-0.004686	0.009582	0.000000	-0.005460
0.005117	0.006626	0.011692	0.000000	-0.006059
0.001188	0.006560	-0.002562	0.000000	-0.008775
-0.000223	-0.005929	0.003338	0.000000	0.002870
0.000226	-0.014430	-0.025787	0.000000	0.012720
-0.000028	-0.011146	-0.033765	0.000000	0.014049
0.000673	0.007849	0.013937	0.000000	0.028243
0.006910	0.019751	0.011619	0.000000	0.013114
-0.000080	0.000000	0.011619	0.000000	0.000000
0.002304	0.000000	0.017080	0.000000	0.000000
0.000000	-0.002223	-0.001913	0.000000	-0.001251
0.002306	-0.008782	-0.000058	0.000000	-0.001431
-0.004764	-0.013148	-0.015653	0.000000	-0.010257
-0.002127	0.009604	0.025204	0.000000	-0.002898
-0.001803	-0.011628	-0.009547	0.000000	-0.003088
-0.008233	0.003539	-0.008713	0.000000	0.003632
0.000732	0.014282	0.012955	0.000000	0.000906
-0.005279	0.012675	0.013325	0.000000	-0.001269
0.000231	-0.018618	-0.003137	0.000000	-0.006550
0.001211	0.007886	0.005798	0.000000	-0.001279
-0.004072	-0.010711	-0.004157	0.000000	-0.018447
-0.008156	0.002324	-0.005393	0.000000	0.001860
-0.002971	0.001251	0.006585	0.000000	-0.006900
0.001997	-0.000864	-0.002203	0.000000	-0.003937
0.002780	-0.004287	0.005494	0.000000	-0.004142
-0.000008	0.005333	-0.006436	0.000000	0.010695
0.000755	-0.002868	-0.011111	0.000000	-0.008622
0.002441	0.013359	0.009402	0.000000	-0.009077
0.003452	-0.006137	-0.001974	0.000000	-0.002473
-0.003696	0.007396	0.003629	0.000000	-0.001715
-0.003837	0.006047	0.005727	0.000000	0.008359
-0.000053	0.000290	0.000919	0.000000	0.009414
0.003893	-0.001989	0.004361	0.000000	-0.000562
0.002702	0.000000	0.004361	0.000000	0.000000
-0.004066	0.000000	0.012265	0.000000	0.000000
0.000353	-0.017509	-0.011444	0.000000	-0.019241
-0.007314	0.006349	0.013137	0.000000	-0.004434
-0.003960	-0.007208	-0.008415	0.000000	-0.008927
-0.001970	-0.001720	0.002767	0.000000	-0.003515
0.004158	-0.003175	0.008940	0.000000	0.001173
-0.003275	-0.010803	-0.015059	0.000000	0.009916
-0.010421	0.007755	0.011427	0.000000	-0.007184
-0.001806	-0.009616	-0.008134	0.000000	-0.015315
-0.000932	0.004178	0.014000	0.000000	0.008080
-0.002550	-0.008675	-0.015498	0.000000	-0.008475
0.000061	0.011557	0.005490	0.000000	0.006314
0.006719	0.000891	0.001430	0.000000	-0.006908
0.000844	0.013624	0.017374	0.000000	0.000594
-0.000714	0.005680	0.023614	0.000000	-0.004165
0.000779	-0.011982	-0.010903	0.000000	-0.012601
-0.006686	-0.013458	-0.018831	0.000000	-0.009099
0.001882	-0.009228	0.002560	0.000000	0.002435
-0.008473	-0.002599	-0.010148	0.000000	-0.012027
0.000129	0.000000	-0.010148	0.000000	0.000000
0.003618	0.000000	0.010881	0.000000	0.000000
0.004608	-0.004841	0.002332	0.000000	-0.006820
0.001024	-0.003148	0.005840	0.000000	-0.026309
-0.008132	-0.007235	-0.018225	0.000000	0.002477
-0.003597	-0.001121	0.008797	0.000000	0.004525
-0.001087	-0.039917	-0.035492	0.000000	-0.013429
0.000541	0.000000	-0.035492	0.000000	-0.026342
-0.002813	0.000000	0.023146	0.000000	-0.003208
-0.003753	-0.027336	-0.044610	0.000000	-0.017069
-0.009579	-0.003231	0.015242	0.000000	0.006733
0.000730	-0.011088	-0.007282	0.000000	0.008835
0.001846	-0.019749	-0.020331	0.000000	-0.012087
-0.001686	-0.026980	-0.044795	0.000000	0.004982
0.002044	-0.003170	-0.012044	0.000000	0.002374
0.002734	0.024771	0.045223	0.000000	0.010081
-0.001336	0.007200	0.010596	0.000000	-0.010081
-0.001018	-0.008673	-0.004678	0.000000	-0.004970
-0.003284	0.002633	0.001490	0.000000	-0.006957
0.000515	0.026155	0.020712	0.000000	0.011711
0.006462	-0.005944	0.008260	0.000000	-0.006272
0.003071	0.007826	-0.001552	0.000000	-0.013103
-0.001410	0.009778	0.014639	0.000000	-0.007059
0.000798	-0.003531	-0.024321	0.000000	-0.001108
0.003180	-0.001645	-0.013561	0.000000	-0.004888
0.000256	0.000000	-0.013561	0.000000	0.000000
-0.003345	0.000000	-0.007306	0.000000	0.000000
0.002955	0.013338	-0.001748	0.000000	0.004194
0.004764	0.013431	-0.002071	0.000000	0.022649
0.002573	-0.003991	-0.007318	0.000000	-0.007782
-0.000238	-0.011374	-0.011549	0.000000	-0.012008
-0.001012	0.009237	-0.002063	0.000000	-0.005506
-0.002943	-0.012742	0.005684	0.000000	-0.003097
-0.004495	-0.008653	-0.004190	0.000000	-0.002218
0.003100	0.002057	0.006282	0.000000	0.002439
-0.002791	-0.000677	-0.026612	0.000000	0.004420
0.011348	-0.000477	-0.000258	0.000000	-0.020270
-0.003188	-0.002487	0.000628	0.000000	-0.010405
0.001350	0.007269	0.004965	0.000000	-0.011664
-0.003473	0.011398	0.012924	0.000000	-0.003687
-0.002695	-0.017058	-0.025515	0.000000	-0.015825
-0.005743	-0.010783	-0.004204	0.000000	-0.026865
-0.006442	0.009274	0.015734	0.000000	-0.013586
-0.005928	0.014955	0.024424	0.000000	0.019352
0.003942	0.007726	0.010337	0.000000	0.008588
0.003507	0.008692	0.016156	0.000000	-0.014595
-0.002189	0.012524	0.009409	0.000000	-0.023163
-0.005372	-0.000891	-0.011286	0.000000	-0.025482
0.001190	-0.000145	-0.004296	0.000000	0.010071
0.000200	0.012358	0.021197	0.000000	0.001252
-0.001588	-0.000167	0.001835	0.000000	0.000000
0.010214	0.015918	0.007409	0.000000	0.000000
0.004579	0.003742	-0.000130	0.000000	0.049396
0.001734	-0.013300	-0.004998	0.000000	0.057895
-0.000943	0.006860	-0.005135	0.000000	0.026026
0.002947	0.015179	0.007603	0.000000	-0.018365
-0.004499	-0.005895	-0.008729	0.000000	0.014719
-0.002928	-0.008814	-0.007140	0.000000	0.014082
0.001125	0.008348	-0.001071	0.000000	0.002116
0.000188	0.007332	0.012814	0.000000	0.006743
0.000746	0.004751	0.012115	0.000000	-0.006743
0.005878	-0.000276	0.004047	0.000000	-0.012980
0.002366	-0.016148	-0.020116	0.000000	0.002567
-0.000342	0.005505	0.014081	0.000000	-0.032348
0.004977	0.004340	-0.004871	0.000000	-0.010425
-0.003012	-0.009214	-0.008055	0.000000	-0.024375
0.004087	0.011989	0.008035	0.000000	0.004331
-0.002361	0.022946	0.022299	0.000000	0.062817
0.001716	-0.000564	-0.004990	0.000000	0.017156
-0.000988	-0.000655	0.002034	0.000000	0.013765
-0.000368	-0.009971	-0.001154	0.000000	-0.019662
0.003383	-0.005011	-0.013297	0.000000	-0.015111
0.001444	0.005559	0.017903	0.000000	-0.004083
-0.003484	-0.019024	-0.000276	0.000000	0.020039
0.005399	-0.003540	-0.013452	0.000000	0.012167
-0.006878	0.014064	0.028171	0.000000	0.001458
-0.001688	0.011666	0.013253	0.000000	-0.016373
0.001797	-0.012494	-0.002584	0.000000	-0.010852
-0.001959	-0.008812	-0.018149	0.000000	-0.004503
-0.002240	0.009618	-0.000858	0.000000	-0.000860
0.001299	0.002413	-0.005041	0.000000	0.008567
-0.000941	0.000000	-0.005041	0.000000	0.000000
-0.003171	0.000000	-0.005041	0.000000	0.000000
0.001473	0.000000	0.022249	0.000000	0.000000
0.003663	0.002943	-0.003521	0.000000	0.001071
-0.002391	0.000407	-0.005654	0.000000	-0.014007
-0.002697	-0.005256	-0.008286	0.000000	0.021044
-0.006469	0.019592	0.015230	0.000000	-0.009179
0.004069	0.007036	0.004105	0.000000	0.006839
0.001695	0.005910	0.004468	0.000000	-0.014806
0.001915	-0.014507	-0.008459	0.000000	-0.001514
-0.002020	-0.002904	-0.001082	0.000000	-0.011322
-0.000541	-0.008809	-0.002366	0.000000	-0.011008
0.000734	-0.001988	-0.005317	0.000000	-0.041588
-0.000573	-0.011625	-0.007798	0.000000	-0.005786
0.004036	0.003814	0.005126	0.000000	0.013831
-0.001737	-0.009275	-0.011834	0.000000	-0.000687
-0.007508	0.010004	0.006616	0.000000	0.035115
-0.000159	-0.007339	-0.004446	0.000000	-0.003323
0.001799	-0.003126	0.006253	0.000000	0.005312
0.002502	-0.004152	0.001913	0.000000	0.007477
0.003227	0.007736	0.012391	0.000000	0.010896
0.002834	0.008359	0.002578	0.000000	0.017403
0.000714	0.002113	-0.005092	0.000000	0.013539
0.008913	-0.003296	0.005281	0.000000	-0.006535
0.001288	-0.013988	-0.015362	0.000000	-0.017280
0.001094	-0.002219	-0.004907	0.000000	0.010915
0.000655	0.015683	0.012159	0.000000	0.009322
0.000881	0.004297	-0.000961	0.000000	-0.008471
-0.005637	-0.015615	-0.019049	0.000000	-0.022149
-0.003508	-0.010982	-0.015615	0.000000	-0.002831
-0.004328	-0.001072	-0.011074	0.000000	0.002396
0.006395	-0.002615	0.005270	0.000000	0.001739
-0.002378	0.008406	0.004742	0.000000	-0.001304
0.003586	0.009439	0.008870	0.000000	0.002389
-0.000285	-0.011296	-0.009354	0.000000	0.008424
-0.001216	0.000511	-0.002013	0.000000	0.010485
0.001551	-0.006452	-0.003907	0.000000	0.000000
0.001048	-0.000725	-0.003906	0.000000	-0.019560
-0.001571	0.007827	0.011623	0.000000	0.000868
0.003108	-0.015857	-0.013364	0.000000	0.000000
-0.001987	-0.003164	-0.002040	0.000000	-0.000434
0.000816	-0.001396	-0.011715	0.000000	-0.003260
-0.003364	0.003192	0.014647	0.000000	-0.006114
-0.005086	0.013273	0.033650	0.000000	0.007419
-0.002699	0.008490	0.007058	0.000000	0.011456
0.003912	0.012191	0.010309	0.000000	-0.013850
0.003257	-0.004024	0.004885	0.000000	0.005650
0.004171	0.010756	0.014615	0.000000	0.019739
0.001419	0.020416	0.018171	0.000000	0.011197
0.000230	-0.003560	-0.004200	0.000000	0.003565
0.002750	0.012843	0.009993	0.000000	0.000419
-0.006566	0.001187	-0.004404	0.000000	0.031108
-0.003574	-0.008652	-0.006192	0.000000	0.029185
0.005125	-0.000577	-0.009454	0.000000	-0.002169
-0.001617	-0.006520	-0.001450	0.000000	0.002169
-0.005402	-0.000156	0.008327	0.000000	-0.002564
-0.001266	-0.004812	0.000024	0.000000	0.020720
0.005032	0.006820	0.009634	0.000000	-0.002906
0.002619	0.006840	-0.002134	0.000000	-0.002137
-0.002381	0.001482	0.008745	0.000000	-0.003701
0.003476	-0.003697	-0.002824	0.000000	0.016261
0.000815	-0.007727	-0.008121	0.000000	0.019961
0.003253	-0.001521	0.002475	0.000000	0.002632
-0.002136	-0.015295	-0.006244	0.000000	-0.001879
-0.003289	0.002769	0.005131	0.000000	-0.009828
-0.004266	0.009992	0.009834	0.000000	0.001518
0.003199	0.002645	0.009950	0.000000	0.000758
-0.001569	0.000000	0.009950	0.000000	0.000000
-0.003140	0.000000	-0.002016	0.000000	0.000000
0.001977	0.000401	0.006944	0.000000	-0.007982
0.001109	-0.007668	0.000412	0.000000	-0.012866
-0.003764	-0.011035	-0.008758	0.000000	-0.011664
0.004430	0.000567	0.013163	0.000000	0.001954
-0.005276	-0.007329	0.002085	0.000000	0.005838
0.000847	-0.002287	-0.003205	0.000000	-0.000971
-0.001095	0.011881	0.024558	0.000000	0.000194
0.004595	-0.017438	-0.009911	0.000000	-0.009168
0.001818	0.006952	0.000103	0.000000	-0.012621
-0.001499	0.005336	-0.001442	0.000000	-0.007770
0.003167	0.011690	0.004987	0.000000	0.016660
0.000649	0.001168	-0.008941	0.000000	0.002946
-0.000119	-0.006555	0.002848	0.000000	-0.008073
0.000112	0.012711	0.023250	0.000000	-0.000989
0.001876	-0.013253	-0.005597	0.000000	-0.000990
-0.001416	-0.014280	-0.022557	0.000000	0.003757
0.002255	0.000459	-0.011710	0.000000	-0.003163
0.000923	-0.002089	-0.007249	0.000000	-0.005957
-0.002637	-0.010300	-0.012734	0.000000	-0.002592
-0.005561	-0.005120	0.001462	0.000000	0.003190
0.001334	0.012636	0.017253	0.000000	-0.000796
0.005229	-0.001660	-0.001289	0.000000	-0.008804
-0.003479	0.001775	0.003831	0.000000	0.004812
-0.003861	-0.001845	-0.009097	0.000000	-0.013896
-0.005725	-0.013126	-0.024503	0.000000	-0.007328
0.002642	-0.003350	0.003010	0.000000	-0.007999
0.000520	0.022549	0.018289	0.000000	0.025416
0.004886	-0.011722	-0.010478	0.000000	-0.006041
0.000381	-0.005306	0.000442	0.000000	0.008047
0.001242	0.007624	0.009280	0.000000	0.010960
0.002410	0.009220	0.006285	0.000000	0.021759
0.002493	-0.002573	0.001593	0.000000	-0.004275
-0.004815	0.004682	-0.001574	0.000000	-0.011556
0.006911	-0.002177	-0.019452	0.000000	0.007263
-0.001733	0.000000	-0.019452	0.000000	0.000000
0.003181	0.000000	-0.000588	0.000000	0.000000
-0.000562	-0.008155	-0.015140	0.000000	-0.007592
-0.000166	0.013717	0.020609	0.000000	0.001603
0.003954	-0.008760	-0.003985	0.000000	-0.006630
-0.000892	0.000395	0.001154	0.000000	0.004826
-0.001516	-0.001579	0.002978	0.000000	-0.003215
-0.004381	-0.010584	-0.004832	0.000000	-0.015413
-0.002635	-0.001387	0.013134	0.000000	-0.010065
0.003690	0.009435	0.014711	0.000000	0.009451
0.000165	-0.009858	-0.011972	0.000000	-0.002047
-0.002523	-0.005356	-0.003472	0.000000	0.000000
0.000718	-0.002487	-0.005588	0.000000	0.006332
-0.000036	-0.007523	-0.007722	0.000000	-0.004899
-0.000576	-0.000669	0.002065	0.000000	0.002248
-0.006366	-0.002538	-0.004220	0.000000	0.002651
0.002767	-0.010265	-0.019208	0.000000	-0.001019
-0.000470	-0.004296	-0.002422	0.000000	-0.002653
-0.000704	-0.008771	-0.009566	0.000000	-0.014202
-0.008985	-0.002580	-0.010410	0.000000	-0.023279
0.001684	0.018259	0.013234	0.000000	0.004235
-0.000405	-0.005110	-0.010183	0.000000	-0.001480
-0.001591	-0.011920	-0.008559	0.000000	-0.012777
0.007744	-0.004852	-0.005113	0.000000	0.011083
0.001032	-0.014374	-0.011827	0.000000	-0.003397
-0.007089	-0.002734	-0.010507	0.000000	0.001700
0.007057	0.001029	-0.002644	0.000000	-0.000212
-0.013218	-0.015730	-0.009540	0.000000	-0.011319
0.008621	0.010548	0.024191	0.000000	0.008128
-0.011299	0.011834	0.008357	0.000000	0.008908
0.005556	0.000000	0.008357	0.000000	0.000000
-0.004283	0.000000	-0.018456	0.000000	0.000000
-0.001940	0.002770	0.004526	0.000000	0.000000
0.002952	0.001851	0.000955	0.000000	0.000000
0.005767	0.013884	0.011738	0.000000	0.028207
-0.006773	-0.005209	-0.002163	0.000000	-0.002513
0.003674	-0.012151	-0.010585	0.000000	-0.008633
-0.007847	-0.019375	-0.016536	0.000000	-0.019862
0.000221	-0.006291	-0.006013	0.000000	-0.007144
-0.007394	-0.006908	-0.011501	0.000000	-0.016870
-0.008683	-0.021015	-0.008877	0.000000	-0.004429
-0.005811	0.004948	2.023198	0.000000	0.007958
0.002565	-0.001282	-2.012479	0.000000	0.000440
-0.002117	0.005489	0.012639	0.000000	-0.012846
-0.004012	-0.031060	-0.048521	0.000000	-0.017994
-0.011258	-0.027143	-0.015528	0.000000	-0.026447
-0.003645	-0.035459	-0.023286	0.000000	-0.026209
0.012085	0.045128	0.039709	0.000000	0.034563
-0.007550	-0.015091	-0.010028	0.000000	-0.026225
-0.012144	0.006660	0.008681	0.000000	-0.004995
0.019816	0.025877	0.023093	0.000000	0.041337
-0.002837	0.001972	2.035445	0.000000	0.003426
-0.003409	0.014933	-1.996481	0.000000	-0.017944
-0.001550	-0.010784	-0.003883	0.000000	-0.033998
-0.003953	-0.003684	0.005438	0.000000	-0.022833
-0.006179	0.000000	0.005438	0.000000	0.000000
0.016689	0.000000	0.007658	0.000000	0.000000
0.005295	-0.004476	0.002293	0.000000	-0.011272
-0.000467	0.022964	0.014313	0.000000	0.008588
0.002618	0.004589	0.005962	0.000000	-0.000489
-0.002621	-0.013397	-0.013594	0.000000	-0.003919
0.003272	-0.006835	-0.004484	0.000000	-0.018077
0.000767	0.006726	0.001352	0.000000	0.036073
0.001917	0.000705	-0.004328	0.000000	0.011026
-0.001643	0.001355	0.002852	0.000000	0.022859
-0.008297	0.016413	0.012518	0.000000	0.050431
0.006410	0.000000	0.007066	0.000000	-0.026261
0.007325	0.001730	0.006878	0.000000	0.010407
-0.001646	0.009529	-0.009908	0.000000	0.029932
0.006009	-0.020736	-0.009542	0.000000	-0.014300
-0.001467	0.014632	0.015010	0.000000	-0.012038
-0.001882	-0.010820	-0.016434	0.000000	0.015135
-0.004628	-0.009206	-0.002232	0.000000	-0.007984
-0.002767	0.000541	0.005151	0.000000	-0.010521
-0.000640	0.004880	0.003949	0.000000	-0.002704
0.002576	0.000000	0.003949	0.000000	0.000000
-0.002384	0.000000	-0.026690	0.000000	0.000000
-0.008550	0.013800	0.010234	0.000000	-0.009526
-0.005886	-0.007179	0.001155	0.000000	-0.022261
0.011301	0.000577	-0.005672	0.000000	0.025367
0.001614	0.007584	0.001689	0.000000	0.009969
-0.002094	0.004816	-0.006973	0.000000	-0.006635
-0.004756	0.010530	0.010729	0.000000	0.010642
-0.004462	-0.018405	-0.019335	0.000000	-0.012546
0.001788	-0.002794	-0.003534	0.000000	-0.005973
0.006715	0.000658	0.000523	0.000000	0.003110
0.003714	-0.019797	2.009156	0.000000	-0.010567
-0.003154	-0.015074	-2.044493	0.000000	0.011045
-0.000527	-0.019349	-0.032670	0.000000	-0.015400
0.002155	0.003611	0.000572	0.000000	0.003389
-0.007483	-0.021012	-0.023850	0.000000	-0.013871
-0.000519	-0.001533	-0.000516	0.000000	0.004889
0.004120	0.018441	0.015605	0.000000	0.023377
0.002191	0.002487	0.018171	0.000000	0.007121
-0.002304	-0.016015	-0.018355	0.000000	-0.015733
-0.008414	0.012745	0.021692	0.000000	-0.005542
0.002092	0.007478	0.005295	0.000000	0.022220
-0.001747	-0.023192	-0.031231	0.000000	-0.007114
-0.004008	-0.012710	-0.025440	0.000000	0.003326
-0.000942	-0.014990	-0.013562	0.000000	0.013429
0.003526	-0.011874	0.001881	0.000000	-0.009641
-0.001376	0.002631	0.039430	0.000000	0.007064
0.001048	-0.025086	-0.026841	0.000000	-0.011089
-0.000121	0.023221	0.036819	0.000000	0.000711
0.003905	0.030235	0.030952	0.000000	0.015293
0.000441	0.000000	0.030952	0.000000	0.000000
0.000699	0.000000	0.049016	0.000000	0.000000
0.003050	-0.011420	-0.005619	0.000000	0.007168
0.010764	0.020968	0.025929	0.000000	0.019015
-0.000347	0.008818	0.014343	0.000000	-0.016785
0.005271	0.005364	-0.000183	0.000000	0.023334
-0.002491	-0.015786	-0.030374	0.000000	-0.005673
0.000829	0.006540	0.013619	0.000000	-0.009233
0.000228	0.001174	0.008754	0.000000	-0.008205
-0.003007	0.011890	0.005552	0.000000	-0.006030
0.007874	0.002675	-0.006410	0.000000	-0.000448
-0.009429	-0.023153	-0.024874	0.000000	-0.021979
-0.000708	0.006294	0.000249	0.000000	-0.003672
0.003312	-0.015980	-0.027008	0.000000	-0.033672
-0.003667	0.013232	0.016689	0.000000	-0.001904
0.002609	0.019690	0.028161	0.000000	0.007596
-0.004771	-0.004582	-0.026794	0.000000	0.010351
0.006257	0.006975	-0.001524	0.000000	-0.001405
-0.005708	-0.009912	-0.005590	0.000000	-0.018210
-0.011142	0.000166	-0.002736	0.000000	0.004762
-0.006844	-0.016616	-0.013141	0.000000	0.000000
-0.003580	0.007923	0.003076	0.000000	0.000000
0.003486	-0.003673	0.000779	0.000000	-0.002384
0.001385	0.012588	0.011915	0.000000	0.028237
-0.002819	0.014183	0.016128	0.000000	-0.002323
-0.005600	0.004720	0.008239	0.000000	-0.007001
0.001659	-0.009681	0.000829	0.000000	-0.009412
0.005474	0.013783	0.011739	0.000000	0.007067
0.004881	0.014718	0.014395	0.000000	0.018605
-0.000408	-0.002701	0.010281	0.000000	0.000000
0.007698	0.003476	0.007805	0.000000	-0.002307
-0.003152	-0.018723	-0.019108	0.000000	-0.016298
0.002133	0.022107	0.020287	0.000000	0.027780
0.000408	0.003452	0.012958	0.000000	-0.002286
0.005431	-0.012349	-0.010820	0.000000	-0.006889
0.008583	0.018031	0.008823	0.000000	0.006889
0.000578	-0.003512	0.001874	0.000000	-0.004587
-0.008688	-0.005543	0.002453	0.000000	-0.016690
0.000240	-0.011825	-0.011787	0.000000	0.000234
-0.001797	0.006438	0.006472	0.000000	-0.005625
-0.004251	-0.015902	-0.004620	0.000000	-0.012058
0.000888	0.016838	0.015132	0.000000	0.003562
0.004875	-0.001363	0.000797	0.000000	-0.004276
-0.001467	0.006958	0.014800	0.000000	0.001427
-0.009728	0.003765	0.006159	0.000000	-0.001427
0.000158	0.010374	0.010014	0.000000	0.008533
0.004117	-0.017145	-0.016725	0.000000	-0.009247
-0.001092	-0.011254	-0.005162	0.000000	-0.013912
-0.001437	-0.004456	-0.004350	0.000000	-0.015825
0.001803	0.003243	0.001727	0.000000	0.004163
-0.001772	0.011108	0.010486	0.000000	0.000977
0.002702	-0.002966	-0.001171	0.000000	-0.009814
-0.001355	0.000000	-0.001171	0.000000	0.000000
-0.005466	0.000000	-0.001171	0.000000	0.000000
-0.009122	0.000000	-0.008449	0.000000	0.000000
-0.007417	0.004586	0.002632	0.000000	-0.003280
-0.000908	-0.001473	-0.001399	0.000000	-0.000758
0.007477	0.022943	0.017349	0.000000	0.032594
0.006760	0.004312	0.006880	0.000000	0.009987
-0.003283	0.013135	0.009924	0.000000	0.006041
0.002384	-0.005497	-0.001124	0.000000	-0.014804
0.002101	-0.015124	-0.023449	0.000000	-0.009088
0.000444	0.008789	-0.003749	0.000000	0.015910
0.004411	0.004833	0.001323	0.000000	0.000971
0.001295	0.001709	0.002228	0.000000	0.002665
-0.001155	0.001293	-0.003169	0.000000	-0.003879
0.004720	-0.002432	-0.005684	0.000000	0.009428
0.000182	0.003207	0.003652	0.000000	-0.000963
-0.004682	-0.011792	-0.008812	0.000000	-0.008951
0.001247	-0.001150	0.001424	0.000000	-0.004140
0.002264	-0.010624	-0.009666	0.000000	-0.000488
-0.001967	0.005931	0.007382	0.000000	0.004628
0.004451	0.002729	0.000944	0.000000	0.005090
-0.000264	-0.013324	-0.018550	0.000000	-0.001452
-0.009595	-0.017604	-0.013407	0.000000	0.005072
0.002916	0.002592	-0.003774	0.000000	0.008874
0.002829	0.002074	0.001254	0.000000	0.016106
-0.001307	-0.005937	-0.000376	0.000000	0.010750
0.003221	0.002757	0.002230	0.000000	-0.000698
0.006731	0.005599	0.007627	0.000000	0.005798
-0.002196	-0.009710	-0.007756	0.000000	-0.004172
-0.008625	-0.003176	-0.002534	0.000000	0.010396
0.007147	-0.005343	-0.006936	0.000000	-0.011791
0.000683	0.000519	-0.003574	0.000000	-0.003728
-0.008747	-0.004738	-0.005242	0.000000	0.007905
0.008774	0.002550	0.005357	0.000000	-0.003480
-0.005080	-0.002248	0.008416	0.000000	-0.015693
0.009579	0.000384	0.008100	0.000000	-0.010441
-0.006183	0.007052	0.014187	0.000000	0.010441
0.005803	0.014468	0.019855	0.000000	0.006588
0.001083	0.004901	0.008287	0.000000	0.004446
0.002868	-0.006944	-0.009659	0.000000	-0.000701
0.001933	0.000242	0.003257	0.000000	-0.001637
-0.001073	-0.000969	0.000344	0.000000	0.006996
0.011412	-0.009522	-0.013636	0.000000	-0.014042
-0.002410	0.002145	0.016867	0.000000	-0.009234
0.001613	0.001436	-0.004637	0.000000	-0.002859
-0.003819	0.013450	0.020952	0.000000	0.008551
0.007886	-0.006084	-0.020641	0.000000	-0.004504
0.000482	-0.011927	-0.015442	0.000000	-0.005718
0.001537	-0.008113	-0.006418	0.000000	0.011404
0.002064	-0.004343	-0.005579	0.000000	-0.011882
-0.001376	-0.008632	-0.009068	0.000000	-0.002873
0.000587	0.008301	0.019935	0.000000	-0.006736
0.001090	-0.013958	-0.021534	0.000000	-0.015813
-0.006035	0.003069	0.001988	0.000000	0.002694
-0.003550	-0.010755	-0.014882	0.000000	0.011912
0.001027	0.011173	0.012577	0.000000	0.031167
0.012532	0.000139	0.009670	0.000000	-0.004461
-0.004516	0.017416	0.019669	0.000000	0.015178
0.002776	0.004014	0.000091	0.000000	0.011292
0.002827	0.002423	0.008621	0.000000	0.017491
0.001551	0.003880	0.005134	0.000000	0.001125
-0.007999	0.010989	0.018099	0.000000	0.022243
0.008434	-0.027784	-0.021548	0.000000	-0.019547
-0.000157	0.003738	0.002115	0.000000	0.004030
0.008363	-0.005806	-0.005792	0.000000	-0.000223
-0.000323	0.000386	0.000168	0.000000	-0.002685
-0.005283	0.003497	-0.002673	0.000000	-0.005167
-0.004452	-0.007007	-0.014348	0.000000	-0.008141
-0.002951	0.001356	0.001142	0.000000	0.006338
0.004429	0.013401	0.017376	0.000000	0.012779
0.001533	-0.002731	-0.010049	0.000000	-0.008501
0.001381	-0.001396	-0.001260	0.000000	-0.001799
0.003015	0.006471	0.009870	0.000000	0.005835
0.002921	0.000816	0.005488	0.000000	-0.006510
-0.001999	-0.006328	0.000825	0.000000	-0.007006
0.006528	0.000875	0.006978	0.000000	0.002944
0.002080	0.002539	0.007283	0.000000	0.005862
-0.000453	0.005385	0.001658	0.000000	0.005828
0.002801	0.003574	0.000883	0.000000	-0.015316
-0.006640	-0.001867	-0.005906	0.000000	-0.009120
-0.000808	0.007150	0.007702	0.000000	-0.001146
0.001908	0.000000	0.007702	0.000000	0.000000
-0.000175	0.000000	0.001348	0.000000	0.000000
-0.000454	0.001148	0.003669	0.000000	0.000232
-0.002501	0.005480	0.003009	0.000000	0.003015
-0.003928	-0.009062	-0.006226	0.000000	-0.017993
0.006982	-0.006015	-0.005517	0.000000	-0.008287
-0.004185	0.003200	0.001941	0.000000	0.000000
0.006818	-0.001397	0.000760	0.000000	0.002849
0.002037	0.005363	0.006847	0.000000	-0.006899
0.004940	-0.004127	0.000994	0.000000	-0.001194
-0.002495	0.006531	0.003523	0.000000	0.011643
0.004695	0.006700	0.006230	0.000000	0.000000
0.010619	0.004600	0.003569	0.000000	-0.015235
-0.006702	-0.006006	-0.008059	0.000000	-0.016933
0.003314	-0.004522	-0.004483	0.000000	-0.000244
-0.002136	0.005556	0.007182	0.000000	-0.002933
-0.001226	0.010076	0.011766	0.000000	-0.000979
0.004940	-0.000709	-0.000496	0.000000	-0.005158
0.008951	0.005552	0.007938	0.000000	-0.007911
-0.005690	0.003155	0.007542	0.000000	-0.001242
0.010670	-0.002555	0.002835	0.000000	-0.012503
-0.005648	0.000000	0.002835	0.000000	0.000000
0.013940	0.000000	0.010449	0.000000	0.000000
-0.006867	-0.000915	-0.002858	0.000000	0.003897
-0.013003	0.008698	-0.009760	0.000000	-0.031071
-0.003611	-0.000882	-0.004612	0.000000	-0.014548
0.000510	0.001504	0.002208	0.000000	-0.009269
-0.007246	0.007178	0.004376	0.000000	0.007368
0.002256	-0.001158	-0.004922	0.000000	0.011086
0.012769	-0.001547	0.000946	0.000000	-0.020373
-0.003269	0.001160	-0.017205	0.000000	0.003014
0.003496	0.013589	0.005569	0.000000	0.012777
0.002763	-0.001501	-0.004802	0.000000	-0.026274
0.002397	0.009955	0.015461	0.000000	-0.005562
0.015434	0.004426	0.006676	0.000000	-0.001675
-0.020249	0.000376	-0.002550	0.000000	-0.020032
0.005754	-0.010921	-0.008041	0.000000	-0.024522
-0.004667	0.012975	0.013990	0.000000	-0.024240
0.006837	0.007357	0.011924	0.000000	0.008640
0.001307	0.000298	0.001480	0.000000	-0.017054
0.010146	-0.016329	-0.006514	0.000000	-0.025674
-0.011071	0.013792	0.019864	0.000000	0.022652
0.007336	0.002661	-0.002401	0.000000	0.029817
0.003877	-0.002562	-0.003641	0.000000	-0.008556
-0.002601	-0.004117	-0.005698	0.000000	0.009730
-0.013861	-0.001727	-0.002213	0.000000	0.021481
0.006645	-0.007719	-0.005582	0.000000	-0.018551
-0.001618	-0.002983	-0.000862	0.000000	-0.004692
0.007074	-0.003322	-0.004964	0.000000	0.040328
-0.002061	0.003018	0.002087	0.000000	0.029762
0.010364	-0.003196	0.001021	0.000000	0.004921
0.000901	0.002588	-0.001726	0.000000	-0.016220
-0.009517	0.000000	-0.001726	0.000000	0.000000
0.010684	0.000000	-0.006497	0.000000	0.000000
0.002499	0.001723	0.007056	0.000000	0.011786
-0.002988	0.000329	-0.001455	0.000000	-0.002729
-0.002201	0.009595	0.010899	0.000000	0.036221
-0.007633	0.003378	0.003793	0.000000	-0.000264
-0.010423	0.003715	0.000414	0.000000	-0.005020
-0.005983	-0.006391	0.002170	0.000000	-0.002387
0.005274	0.001276	-0.000035	0.000000	0.016590
0.004196	0.005985	0.009935	0.000000	0.010392
-0.014491	0.001292	0.005222	0.000000	0.003354
0.009962	-0.004530	-0.004283	0.000000	-0.016624
-0.008072	-0.001348	-0.000900	0.000000	-0.037630
-0.004453	0.007044	-0.002005	0.000000	0.007586
0.000569	0.002106	0.001206	0.000000	0.028208
-0.011659	0.007152	0.004991	0.000000	-0.028478
0.009896	0.004414	0.006174	0.000000	-0.016057
-0.001889	0.002322	-0.004750	0.000000	-0.003022
0.010857	0.001707	0.003467	0.000000	0.007402
-0.003468	0.002166	0.000935	0.000000	0.009515
-0.000720	-0.007811	-0.009086	0.000000	0.017965
-0.009120	-0.004815	-0.010731	0.000000	-0.000266
0.003178	0.007140	0.003771	0.000000	0.020261
0.009062	-0.006229	-0.008112	0.000000	0.004159
-0.008833	0.000000	-0.008112	0.000000	0.000000
0.002630	0.000000	-0.010225	0.000000	0.000000
-0.005607	-0.009215	-0.005575	0.000000	-0.015046
0.009700	0.007334	0.005650	0.000000	-0.005410
-0.000364	0.010595	0.012196	0.000000	-0.013001
0.010416	0.010508	0.013071	0.000000	0.018154
-0.004724	0.005828	0.009925	0.000000	0.001027
0.006055	0.002865	0.006876	0.000000	0.021839
-0.010608	0.003265	-0.005344	0.000000	-0.006300
0.005703	-0.001175	0.001312	0.000000	0.001011
0.000189	0.003760	0.006069	0.000000	-0.016807
0.000067	0.008403	0.007044	0.000000	-0.031037
-0.005346	0.001516	-0.012869	0.000000	0.005020
-0.000945	0.003119	-0.002120	0.000000	0.018541
0.006993	-0.008245	-0.011906	0.000000	0.002326
0.000263	-0.002954	0.003220	0.000000	0.004379
0.008444	0.001454	0.012992	0.000000	-0.001801
-0.008979	0.007973	0.006870	0.000000	0.022656
0.007600	0.001865	0.002337	0.000000	0.051746
0.001643	-0.001416	-0.004533	0.000000	-0.006715
0.005714	0.000000	-0.004533	0.000000	0.000000
-0.008023	0.000000	0.011049	0.000000	0.000000
0.011989	0.000726	-0.005819	0.000000	0.015145
0.003981	0.003014	-0.004477	0.000000	-0.011337
-0.001131	0.002353	-0.000540	0.000000	-0.032347
-0.010180	0.002882	-0.005279	0.000000	-0.000245
0.004674	-0.008366	-0.003829	0.000000	-0.003195
-0.003297	-0.001030	0.007013	0.000000	-0.010394
-0.002165	0.002223	-0.000896	0.000000	0.013589
0.005942	-0.001708	-0.000382	0.000000	-0.009617
-0.004535	-0.001992	0.000855	0.000000	-0.002232
-0.000936	0.007013	0.008767	0.000000	0.005695
0.002286	-0.003126	0.000177	0.000000	-0.005944
-0.000539	-0.002855	0.000484	0.000000	-0.002736
0.009227	-0.000398	-0.000166	0.000000	-0.001246
-0.014465	-0.006775	-0.004882	0.000000	-0.020406
-0.006033	0.012012	0.009950	0.000000	-0.009976
0.006290	-0.005355	-0.003731	0.000000	-0.005930
-0.000018	-0.012932	-0.005786	0.000000	-0.008310
-0.002593	-0.010026	-0.001254	0.000000	-0.010222
0.003325	0.002588	-0.000924	0.000000	0.015423
-0.011815	-0.003164	0.001747	0.000000	-0.023358
0.005658	0.013258	0.015791	0.000000	-0.003458
0.004904	0.003618	0.000457	0.000000	0.016385
-0.004579	-0.004092	-0.003140	0.000000	0.034268
0.007064	0.006002	0.006864	0.000000	-0.006352
-0.000384	-0.000212	0.010176	0.000000	0.009135
-0.002545	0.001013	0.002204	0.000000	-0.001517
-0.005035	0.005142	0.010757	0.000000	0.019292
0.013329	0.004137	0.006135	0.000000	0.000000
0.004296	0.000000	0.006135	0.000000	0.000000
-0.000258	0.000000	0.020772	0.000000	0.000000
-0.005606	0.005876	0.016346	0.000000	0.014729
0.009546	0.000365	-0.010895	0.000000	0.017346
0.002566	-0.010493	-0.007108	0.000000	-0.017586
-0.005094	0.000530	0.006395	0.000000	-0.008185
0.004781	0.005555	0.005435	0.000000	-0.005575
0.006928	-0.006914	0.000909	0.000000	-0.018151
-0.007199	-0.007984	-0.001680	0.000000	0.007398
0.000633	-0.007416	-0.005825	0.000000	-0.016849
-0.004113	0.005835	0.004698	0.000000	0.010935
0.003026	0.008689	0.008043	0.000000	-0.008439
-0.003372	0.000554	0.001167	0.000000	0.012878
-0.001592	0.003774	-0.000253	0.000000	0.014656
-0.000167	0.001951	-0.005112	0.000000	-0.012198
-0.011803	0.009174	0.009898	0.000000	0.013168
0.012393	0.001294	0.005202	0.000000	-0.008759
-0.004088	-0.000250	0.006324	0.000000	0.011420
-0.003613	0.000862	-0.002488	0.000000	0.015106
0.014723	-0.001520	-0.005838	0.000000	0.017925
0.002881	-0.006493	-0.013106	0.000000	0.000000
0.000701	-0.005822	-0.003991	0.000000	0.000000
0.002661	0.002480	0.000314	0.000000	0.000000
0.000299	-0.004804	-0.007439	0.000000	-0.026675
-0.006685	-0.002307	-0.002193	0.000000	-0.011898
-0.006385	0.001477	0.004591	0.000000	-0.002201
0.012424	-0.005063	-0.007985	0.000000	-0.003187
-0.010687	0.009412	0.014059	0.000000	0.003187
0.001190	0.002202	0.006054	0.000000	-0.009346
0.001302	-0.002386	0.001030	0.000000	-0.018958
-0.008718	0.009827	0.008471	0.000000	0.015988
0.007073	-0.004581	-0.013522	0.000000	-0.000248
0.004743	0.004331	-0.008887	0.000000	0.008393
-0.008543	0.002454	-0.000940	0.000000	0.004904
0.002829	-0.005598	-0.011353	0.000000	0.004880
-0.003271	0.008633	0.004349	0.000000	0.002431
0.007047	0.000023	-0.000131	0.000000	-0.003406
-0.009912	0.005954	0.001148	0.000000	-0.000487
-0.007153	0.004868	-0.001487	0.000000	0.007287
0.005972	-0.000716	-0.000380	0.000000	-0.015364
-0.000152	0.000694	0.000433	0.000000	-0.001476
-0.008988	-0.001545	-0.000152	0.000000	0.010528
0.000386	-0.010726	-0.004549	0.000000	-0.006107
-0.005020	0.008437	0.002410	0.000000	-0.010840
-0.001739	0.003095	0.001169	0.000000	-0.014471
0.004825	-0.007170	-0.005727	0.000000	0.001256
-0.016301	0.007953	0.013139	0.000000	-0.005790
0.000204	0.006646	0.006065	0.000000	-0.009895
-0.005364	0.011691	0.002455	0.000000	-0.008193
-0.004948	0.000242	-0.000157	0.000000	0.006662
0.002745	0.001931	0.002241	0.000000	-0.001533
0.006737	-0.003228	-0.003387	0.000000	0.006374
0.012229	-0.000352	0.001257	0.000000	-0.015365
-0.001682	0.000000	0.001257	0.000000	0.000000
0.001988	0.000000	0.001257	0.000000	0.000000
-0.005258	0.000000	0.007653	0.000000	0.000000
0.011852	-0.007288	0.000609	0.000000	0.006446
-0.006618	0.001614	-0.001434	0.000000	0.002310
0.006655	0.010819	0.008693	0.000000	0.021059
0.000651	0.010704	0.003125	0.000000	-0.000502
-0.006247	0.002557	0.005167	0.000000	-0.016462
0.000754	0.000000	-0.007094	0.000000	-0.003069
0.010099	-0.000064	-0.006150	0.000000	0.004600
-0.000482	-0.005399	-0.006518	0.000000	-0.029760
-0.007045	0.004824	0.003174	0.000000	-0.004475
0.006969	0.000979	0.010187	0.000000	-0.006884
-0.012888	0.003356	0.006169	0.000000	-0.001063
-0.000863	0.003661	0.010271	0.000000	-0.004532
0.000918	0.011155	0.011732	0.000000	0.006126
-0.002461	0.006414	-0.008146	0.000000	0.000265
0.009781	0.004329	0.009839	0.000000	-0.021466
-0.012913	0.000682	-0.003977	0.000000	-0.017787
-0.000176	-0.004305	0.007143	0.000000	-0.025445
-0.014731	0.001099	-0.002745	0.000000	0.017963
0.004850	-0.001431	-0.002167	0.000000	0.009413
0.011251	-0.003034	-0.003402	0.000000	-0.019197
-0.022256	-0.006724	-0.007443	0.000000	0.036137
0.000938	-0.011824	0.001322	0.000000	0.007288
0.008518	0.010524	0.000089	0.000000	-0.021202
-0.013286	0.017016	0.008041	0.000000	0.000000
-0.002930	0.000289	0.001589	0.000000	-0.004681
0.003095	-0.015188	-0.006829	0.000000	0.007151
-0.003280	0.001820	-0.000348	0.000000	0.003010
0.013092	0.008262	0.003137	0.000000	-0.031361
-0.012440	0.006343	0.006614	0.000000	-0.013625
-0.004428	0.007244	0.002171	0.000000	0.009670
0.016952	0.001349	-0.000701	0.000000	-0.015402
-0.010179	-0.005590	-0.003908	0.000000	0.002010
0.001386	-0.004548	0.002538	0.000000	-0.003160
0.001368	0.006353	0.007162	0.000000	-0.000576
0.001739	0.002088	0.000228	0.000000	0.010027
-0.009603	-0.005579	-0.005228	0.000000	0.003415
0.000951	-0.003647	-0.000292	0.000000	0.000852
0.001226	-0.006919	-0.008416	0.000000	0.008479
0.002393	-0.002477	-0.001266	0.000000	-0.013602
0.003482	-0.000333	0.000877	0.000000	-0.010901
-0.005053	0.003413	-0.008624	0.000000	-0.002021
0.004372	0.012059	0.018014	0.000000	-0.003474
0.005137	0.006893	-0.007010	0.000000	-0.004651
-0.005688	0.008181	-0.006871	0.000000	-0.009956
0.000041	-0.009752	-0.007239	0.000000	0.007914
0.012075	-0.001941	0.007216	0.000000	0.015356
0.003213	-0.004695	-0.001470	0.000000	-0.001151
0.009970	0.008615	0.008342	0.000000	-0.034855
-0.004948	-0.006398	0.002487	0.000000	-0.014713
-0.002344	-0.005366	0.006694	0.000000	-0.003940
0.002216	-0.019612	-0.006908	0.000000	0.003637
0.006876	-0.009549	-0.004148	0.000000	-0.003637
-0.009860	0.010410	0.001030	0.000000	-0.004871
-0.003029	-0.020330	-0.004432	0.000000	-0.003362
-0.003533	0.011574	0.011626	0.000000	-0.003681
-0.002291	0.011797	0.009490	0.000000	-0.007093
0.005315	-0.006914	-0.002774	0.000000	0.001546
-0.007749	0.003263	0.005774	0.000000	0.007082
-0.000025	-0.012585	-0.006038	0.000000	-0.009867
0.002283	-0.000128	-0.002467	0.000000	-0.003726
-0.006477	-0.007479	-0.004950	0.000000	0.000000
0.014266	0.011537	0.010863	0.000000	0.001243
0.005960	0.000360	0.000026	0.000000	0.029688
0.009110	0.005264	0.000330	0.000000	0.017932
-0.000537	0.008523	0.001154	0.000000	-0.001779
-0.006227	-0.005828	-0.005459	0.000000	-0.010740
-0.002845	0.007499	0.003200	0.000000	0.009849
-0.004117	0.018977	0.014781	0.000000	0.063015
0.009751	0.006063	0.013240	0.000000	0.010265
0.004676	-0.003589	0.005032	0.000000	-0.008315
-0.000581	-0.003089	-0.001563	0.000000	-0.010070
-0.016275	0.003722	-0.000121	0.000000	-0.003661
0.002369	0.000000	-0.000121	0.000000	0.000000
-0.005966	0.000000	0.004581	0.000000	0.000000
0.004067	-0.014879	-0.012815	0.000000	0.033259
-0.001662	-0.014708	-0.019918	0.000000	0.016622
0.001265	-0.000980	-0.009095	0.000000	0.004775
-0.000457	0.005575	0.006142	0.000000	-0.017081
-0.004812	0.000705	0.002104	0.000000	0.006707
-0.004754	-0.011613	-0.012917	0.000000	0.020379
0.005643	-0.002709	-0.000016	0.000000	-0.004727
0.000999	0.012579	0.000872	0.000000	-0.018330
-0.006603	0.000000	-0.003267	0.000000	0.012522
0.011063	-0.008215	-0.004474	0.000000	0.000265
-0.003985	-0.008579	-0.008125	0.000000	-0.005574
-0.017196	-0.039454	-0.010382	0.000000	0.007161
0.009905	0.000483	0.004551	0.000000	0.001848
-0.007847	0.000900	0.005274	0.000000	-0.024567
0.000756	0.003372	-0.000410	0.000000	-0.013609
-0.002360	0.027195	0.015727	0.000000	0.006283
-0.007957	-0.000447	-0.002011	0.000000	0.001361
-0.002950	-0.002045	-0.003052	0.000000	0.002987
0.001059	-0.019470	-0.016638	0.000000	0.057941
0.005908	-0.016910	-0.009838	0.000000	0.000000
0.004800	0.009444	-0.000788	0.000000	-0.004360
-0.003644	-0.002545	-0.004955	0.000000	0.014036
-0.001527	-0.003036	-0.005038	0.000000	0.013842
0.005377	-0.000088	-0.002502	0.000000	0.000750
-0.014606	-0.008675	-0.005776	0.000000	-0.016367
0.005877	0.004325	0.009942	0.000000	0.013616
0.008300	0.002476	-0.001385	0.000000	0.010959
0.008676	-0.007646	-0.001101	0.000000	-0.012212
-0.010158	0.006983	0.007766	0.000000	0.003504
0.005440	0.000000	0.007766	0.000000	0.000000
-0.004944	0.000000	0.016255	0.000000	0.000000
-0.002769	-0.005785	-0.009441	0.000000	-0.020188
0.007706	0.003614	-0.002094	0.000000	-0.017268
-0.007376	-0.000696	0.008369	0.000000	0.011461
-0.000073	0.008252	0.002433	0.000000	0.004296
-0.005650	0.000000	0.001872	0.000000	0.008286
0.004387	-0.004930	0.001902	0.000000	0.012426
0.002315	-0.003670	0.000460	0.000000	-0.002720
0.008513	0.002065	0.002738	0.000000	0.033844
-0.001494	0.010733	0.004024	0.000000	0.001435
-0.002477	0.000644	0.007095	0.000000	-0.005514
-0.004469	-0.012485	-0.012511	0.000000	0.001921
0.004662	0.002627	0.000530	0.000000	0.006934
0.000862	0.003743	0.001791	0.000000	0.014430
-0.006725	-0.009156	-0.005598	0.000000	0.011674
0.003319	0.013079	0.005622	0.000000	-0.024437
-0.005877	0.005128	-0.002121	0.000000	0.011588
-0.000468	0.009755	0.006912	0.000000	-0.002826
0.007174	-0.004078	-0.012602	0.000000	0.003296
-0.004518	0.001297	0.002786	0.000000	-0.004475
0.007044	0.006947	0.008951	0.000000	-0.001890
-0.000985	0.007528	0.005590	0.000000	-0.007121
0.009254	-0.007823	-0.010605	0.000000	-0.014879
-0.004823	-0.003574	-0.005152	0.000000	-0.004604
-0.000317	-0.003928	0.007087	0.000000	0.017099
0.004204	0.004902	-0.006467	0.000000	-0.002869
0.009809	0.000783	-0.006435	0.000000	-0.022032
-0.001635	0.000000	-0.006435	0.000000	0.000000
0.008397	0.000000	-0.001649	0.000000	0.000000
-0.006764	0.001023	0.007641	0.000000	0.003287
-0.000942	-0.000597	-0.000659	0.000000	0.000000
0.001194	-0.000555	-0.003420	0.000000	-0.001263
0.002894	-0.008441	-0.002416	0.000000	-0.007358
-0.002201	0.007758	0.007945	0.000000	0.001018
-0.001290	-0.005888	-0.000741	0.000000	0.003302
0.001449	0.004820	0.007711	0.000000	0.008835
-0.001897	0.000876	0.007037	0.000000	0.002510
-0.000056	-0.007803	-0.009489	0.000000	0.003004
0.009580	-0.009362	-0.009571	0.000000	-0.022496
-0.000964	0.012263	0.015758	0.000000	0.003572
-0.004009	0.000965	0.000801	0.000000	0.006601
-0.000376	0.005196	0.007849	0.000000	0.013322
0.004322	-0.005925	0.000054	0.000000	-0.003251
0.000794	-0.001653	0.002183	0.000000	-0.005023
-0.009335	-0.008329	-0.005582	0.000000	0.004772
0.000370	-0.002560	-0.000593	0.000000	0.020583
0.010366	0.006690	0.002556	0.000000	-0.000737
0.003847	0.011670	0.006982	0.000000	-0.002213
-0.006906	0.001002	0.005167	0.000000	-0.014631
-0.002814	0.000000	0.005167	0.000000	0.000000
0.013782	0.000000	0.001711	0.000000	0.000000
0.002026	-0.011426	-0.003912	0.000000	0.001273
-0.004226	-0.012582	-0.012864	0.000000	-0.007408
0.005446	-0.011419	-0.007022	0.000000	-0.052914
-0.012128	0.003059	-0.000446	0.000000	0.016888
-0.002883	0.006178	0.003826	0.000000	0.000000
-0.000504	-0.008400	-0.001211	0.000000	0.009787
-0.006597	-0.005056	-0.003841	0.000000	-0.006867
0.020939	0.005915	0.008878	0.000000	0.002383
-0.005008	0.007410	0.007627	0.000000	0.014959
-0.000510	-0.000655	0.000145	0.000000	-0.012055
0.003376	-0.000940	-0.008861	0.000000	0.004734
0.003336	0.008236	0.005731	0.000000	-0.010286
-0.000771	0.005626	0.002390	0.000000	-0.003985
-0.003335	-0.003004	0.002199	0.000000	0.005839
0.005228	0.002270	0.021904	0.000000	0.016013
0.003823	0.007272	0.000915	0.000000	-0.001303
-0.001495	-0.006646	-0.013812	0.000000	0.054547
-0.004351	0.000302	-0.010145	0.000000	-0.000988
-0.003418	-0.003739	-0.000426	0.000000	-0.004955
0.002193	0.007872	-0.000834	0.000000	-0.012749
0.000693	0.005805	0.001731	0.000000	0.001257
0.007260	-0.002309	-0.006289	0.000000	0.008756
-0.000691	-0.006422	-0.000618	0.000000	0.021681
0.001539	0.000000	-0.000618	0.000000	0.000000
0.012577	0.000000	0.007454	0.000000	0.000000
-0.001249	-0.002082	-0.000914	0.000000	-0.004137
-0.003107	0.004608	0.001534	0.000000	-0.001220
-0.001938	-0.002827	-0.005107	0.000000	-0.016493
-0.010695	0.019684	0.016802	0.000000	-0.002236
0.006757	-0.004024	-0.000912	0.000000	0.000497
-0.002035	-0.003765	-0.005385	0.000000	0.002483
0.007064	0.003364	0.009797	0.000000	-0.013986
-0.007282	0.005959	-0.001327	0.000000	-0.004790
0.005282	0.001992	-0.006425	0.000000	-0.006847
0.001008	0.013010	0.008924	0.000000	0.009371
0.005411	-0.007765	0.000414	0.000000	-0.002777
-0.000664	-0.000855	0.005478	0.000000	0.004288
0.004920	-0.000396	-0.000882	0.000000	0.003267
0.002514	-0.011945	-0.012989	0.000000	-0.005535
-0.000376	0.013947	-0.000935	0.000000	-0.004044
0.000389	0.001956	0.003317	0.000000	0.012585
0.006927	0.002284	0.003076	0.000000	0.007972
-0.001653	0.009679	0.006754	0.000000	0.008155
-0.005162	0.009302	0.009062	0.000000	-0.000246
0.009706	-0.003424	-0.002828	0.000000	-0.003206
0.002116	0.009187	0.002856	0.000000	0.006401
-0.001813	-0.006312	-0.001995	0.000000	0.008066
0.005621	-0.001508	0.002417	0.000000	-0.016692
-0.007356	0.000000	0.002417	0.000000	0.000000
0.004304	0.000000	0.010196	0.000000	0.000000
-0.000810	-0.004608	0.007559	0.000000	-0.003518
-0.004154	0.003750	0.010634	0.000000	-0.013940
0.002269	0.004469	0.013610	0.000000	0.006868
-0.005699	0.001180	-0.004519	0.000000	-0.003301
-0.003197	-0.008803	-0.008181	0.000000	-0.003057
0.007937	0.008295	0.005313	0.000000	-0.018019
-0.002144	0.007217	0.001979	0.000000	0.009822
0.007777	-0.008337	-0.012857	0.000000	-0.005933
0.003219	-0.005474	-0.008369	0.000000	-0.009358
-0.002255	0.010290	0.009383	0.000000	0.008582
-0.000725	-0.003818	0.003890	0.000000	0.017200
0.005984	-0.000896	0.010734	0.000000	-0.002038
0.001138	0.010877	0.007208	0.000000	-0.001531
-0.003250	-0.001714	-0.004749	0.000000	0.004841
-0.001787	0.002258	0.002887	0.000000	-0.003055
0.014098	-0.006424	-0.004354	0.000000	-0.002553
-0.003533	0.002328	0.000839	0.000000	-0.004612
0.007035	-0.002470	-0.000337	0.000000	0.025857
-0.001197	-0.004204	0.001116	0.000000	-0.000751
-0.001672	0.002439	-0.000651	0.000000	0.002751
0.002275	-0.000711	-0.008072	0.000000	-0.003252
0.003276	0.003752	0.005096	0.000000	0.000000
0.000062	0.000020	-0.006070	0.000000	0.000000
-0.007991	0.005189	0.007179	0.000000	0.002801
0.003156	0.000664	0.000263	0.000000	0.007096
-0.002799	0.004157	-0.000333	0.000000	-0.019894
-0.009577	-0.000521	-0.002961	0.000000	0.004882
0.009113	-0.001826	-0.005651	0.000000	0.006388
0.006887	0.003589	-0.001239	0.000000	0.004828
-0.001865	-0.000440	-0.013149	0.000000	-0.010191
0.002047	-0.001984	-0.015300	0.000000	-0.019132
-0.001854	0.006161	0.012079	0.000000	-0.020304
-0.000829	0.002947	0.003375	0.000000	0.001597
-0.005906	-0.001452	-0.004592	0.000000	0.015046
-0.004956	-0.002113	0.002933	0.000000	-0.016376
0.002125	0.004936	0.013363	0.000000	-0.005876
-0.010985	-0.000377	0.013577	0.000000	0.008270
0.006377	0.001072	-0.001386	0.000000	-0.041774
-0.013635	-0.000357	0.005776	0.000000	0.000831
-0.008354	-0.007531	0.000690	0.000000	-0.013936
0.001672	0.003294	-0.000706	0.000000	-0.006194
-0.004266	0.000717	-0.004827	0.000000	0.021236
0.002892	-0.006374	-0.005495	0.000000	0.002485
-0.004923	0.006613	0.004084	0.000000	-0.002762
-0.010062	0.006807	0.005086	0.000000	-0.013924
0.006844	0.000712	-0.000326	0.000000	-0.008731
-0.010353	-0.000514	0.003865	0.000000	0.014603
0.009873	0.001739	-0.000514	0.000000	0.017685
-0.002567	0.006552	0.005544	0.000000	0.000274
-0.002304	0.005866	0.004791	0.000000	0.003826
-0.006409	0.000974	0.002590	0.000000	0.011391
0.003535	-0.003532	-0.006868	0.000000	-0.010574
-0.002122	0.006216	0.005446	0.000000	0.001090
0.006206	0.000000	0.005446	0.000000	0.000000
0.002123	0.000000	0.005446	0.000000	0.000000
0.005508	0.000000	0.001646	0.000000	0.000000
0.007117	0.004821	0.010376	0.000000	-0.012112
-0.001506	-0.003218	-0.002950	0.000000	-0.005703
0.001834	0.000000	-0.002950	0.000000	0.000000
-0.009553	0.000000	0.001605	0.000000	0.000000
0.005357	-0.013465	-0.008627	0.000000	-0.006215
-0.005833	0.005742	-0.003491	0.000000	-0.004074
0.001382	-0.009327	-0.009223	0.000000	0.019408
0.009932	0.001404	-0.001101	0.000000	0.002400
0.000813	-0.000321	-0.001360	0.000000	-0.008558
0.014736	0.001102	-0.004059	0.000000	-0.008903
-0.004531	-0.002125	-0.004507	0.000000	-0.024415
-0.008009	0.005582	0.005848	0.000000	0.003880
-0.000082	-0.001098	0.001655	0.000000	-0.002215
-0.003037	0.006669	0.004652	0.000000	-0.011432
-0.006014	-0.003239	-0.000933	0.000000	-0.005624
0.000874	-0.003889	0.000793	0.000000	0.005344
0.009887	-0.000720	-0.002489	0.000000	-0.000561
-0.007568	-0.001341	0.000129	0.000000	0.001122
-0.006882	0.006925	0.002541	0.000000	-0.009295
0.003575	0.004524	0.001281	0.000000	-0.005675
-0.005536	0.000970	-0.002102	0.000000	0.015530
-0.000740	-0.005454	-0.007895	0.000000	-0.008441
-0.000489	0.007706	0.000170	0.000000	0.004511
0.003281	0.007667	0.000441	0.000000	0.003089
-0.003477	0.002582	0.001875	0.000000	0.005314
0.000061	-0.000313	-0.000888	0.000000	0.007780
-0.005071	0.005553	-0.000749	0.000000	-0.024374
-0.000653	0.001728	0.016108	0.000000	-0.002271
0.013004	0.003389	0.005336	0.000000	0.000568
-0.002639	0.000193	0.001165	0.000000	-0.006556
0.005329	0.010937	0.003398	0.000000	0.010242
0.001703	0.006840	0.002900	0.000000	0.003391
-0.002363	0.003109	0.004865	0.000000	-0.004807
0.001707	-0.001326	-0.001521	0.000000	0.001133
-0.006291	0.007703	-0.000043	0.000000	0.006209
0.004551	-0.003542	0.005290	0.000000	0.003090
-0.000106	0.005646	0.003104	0.000000	0.010048
-0.001461	0.001987	0.006444	0.000000	-0.002224
-0.001544	-0.005597	-0.008894	0.000000	-0.013449
-0.015358	0.005241	0.003165	0.000000	0.014562
0.003444	-0.002570	-0.005280	0.000000	0.014901
0.004338	0.008995	0.027106	0.000000	-0.013790
-0.001221	-0.009446	-0.003656	0.000000	0.004986
-0.004625	0.007340	0.008030	0.000000	0.002208
0.005974	0.008508	0.007605	0.000000	0.004676
-0.004710	0.006178	0.005849	0.000000	-0.001098
0.011548	0.006524	-0.001382	0.000000	-0.011884
-0.002053	-0.003843	0.001511	0.000000	-0.001391
0.011582	0.001777	0.000607	0.000000	0.003058
-0.000329	-0.012543	-0.006974	0.000000	0.019514
0.001053	-0.012702	-0.004596	0.000000	0.002718
-0.000447	-0.000075	-0.008174	0.000000	0.020154
0.000519	0.004140	0.000315	0.000000	-0.001065
-0.000049	-0.001478	0.004274	0.000000	0.010860
0.001349	0.001291	-0.003839	0.000000	-0.004753
0.003163	0.008861	-0.000799	0.000000	-0.008773
0.002183	-0.001818	-0.006065	0.000000	0.000000
-0.002271	-0.006538	-0.002809	0.000000	0.009831
0.001566	-0.004664	0.004753	0.000000	0.025582
0.000765	-0.009717	-0.004112	0.000000	0.001545
0.004707	-0.001024	-0.001508	0.000000	-0.001803
-0.002729	0.000000	-0.001508	0.000000	0.000000
0.003272	0.000000	0.001037	0.000000	0.000000
0.004358	-0.008516	-0.000687	0.000000	-0.008747
-0.005559	0.010781	0.006111	0.000000	-0.010912
0.003869	0.014889	0.008062	0.000000	-0.022455
-0.003058	0.002170	-0.000041	0.000000	-0.008586
-0.002202	-0.000486	-0.001675	0.000000	-0.002969
0.006390	-0.001759	0.007016	0.000000	0.007807
-0.006799	0.007781	0.002024	0.000000	-0.008889
-0.001024	-0.006789	-0.011744	0.000000	0.003241
-0.001642	0.000617	0.005208	0.000000	-0.014944
-0.009609	0.001495	0.004873	0.000000	-0.009627
-0.004451	-0.000299	0.006783	0.000000	-0.008605
0.000102	-0.014640	0.000363	0.000000	-0.000279
0.001552	-0.007286	0.000854	0.000000	-0.015173
-0.003472	-0.015878	-0.010461	0.000000	-0.008530
-0.007469	0.006285	0.002500	0.000000	0.003421
0.008208	0.007854	-0.002376	0.000000	-0.007140
-0.006757	-0.004505	-0.002638	0.000000	-0.004308
0.001753	0.004888	-0.002041	0.000000	0.014574
0.002752	-0.004599	-0.002114	0.000000	0.001984
0.000480	0.005249	-0.002113	0.000000	0.009019
-0.006269	0.000649	0.001863	0.000000	-0.006757
-0.000870	-0.009844	0.007459	0.000000	-0.004814
-0.003357	-0.004000	0.006471	0.000000	-0.010271
-0.006998	0.010650	0.005422	0.000000	0.011406
0.007175	0.008621	0.006613	0.000000	-0.005402
0.001993	-0.008162	-0.002791	0.000000	0.001709
0.000506	0.012464	0.008717	0.000000	0.001138
-0.000070	-0.000549	-0.006479	0.000000	-0.003417
0.003370	0.006488	0.004287	0.000000	0.038057
0.009284	0.005119	0.003209	0.000000	0.000823
0.000701	-0.006153	-0.000354	0.000000	-0.016877
-0.010643	-0.004829	-0.005035	0.000000	-0.013766
0.002803	-0.012558	-0.004334	0.000000	-0.012812
-0.005224	-0.005838	-0.009201	0.000000	-0.017633
-0.000541	0.005838	0.005302	0.000000	0.003784
0.001856	0.005290	-0.002523	0.000000	-0.001745
0.005551	0.002473	0.004412	0.000000	0.001454
-0.001186	0.008570	0.009712	0.000000	0.016143
-0.004458	-0.003019	0.002446	0.000000	0.002000
0.009133	0.000000	0.002446	0.000000	0.000000
-0.003302	0.000000	0.002186	0.000000	0.000000
-0.001678	-0.001014	-0.006950	0.000000	-0.003783
-0.001064	0.006775	0.001014	0.000000	-0.001459
0.010126	0.004374	-0.001646	0.000000	-0.008798
0.000650	0.005851	0.002696	0.000000	-0.002654
0.005690	-0.008827	0.003417	0.000000	-0.015177
0.008825	0.005165	-0.006322	0.000000	-0.043825
-0.001957	-0.002430	-0.003343	0.000000	0.002503
0.000542	0.004762	0.006217	0.000000	0.014889
0.001298	-0.001406	-0.000271	0.000000	-0.005867
-0.003462	0.000148	0.001908	0.000000	-0.021284
-0.005118	0.006384	0.003059	0.000000	0.008505
-0.000932	0.006709	-0.000077	0.000000	0.002506
0.004665	0.002081	0.000006	0.000000	0.028075
0.006357	0.005164	-0.000202	0.000000	0.004553
-0.000552	-0.002379	-0.004155	0.000000	0.006641
0.015483	0.004734	-0.000367	0.000000	0.001503
-0.003158	0.011013	0.003209	0.000000	-0.008447
0.003513	-0.001809	0.001420	0.000000	-0.003034
-0.006685	0.006345	0.002254	0.000000	-0.001825
0.008134	-0.006990	0.004972	0.000000	-0.015029
-0.004169	0.013808	0.015119	0.000000	-0.022185
0.002714	-0.006836	-0.002240	0.000000	-0.004433
-0.000548	0.000659	0.002882	0.000000	-0.006687
-0.000354	-0.000623	-0.000738	0.000000	-0.001919
-0.001787	0.005933	0.008032	0.000000	0.016823
0.009149	-0.001577	0.004899	0.000000	0.004084
0.004588	-0.015570	-0.013279	0.000000	-0.011349
-0.013601	0.000000	-0.013279	0.000000	0.000000
0.001369	0.000000	-0.001923	0.000000	0.000000
0.005837	0.015084	-0.000233	0.000000	0.016665
0.004827	0.004538	0.000362	0.000000	-0.003914
0.005161	0.001127	0.002093	0.000000	-0.003626
0.011500	0.006944	0.008979	0.000000	0.007540
-0.002766	0.003193	0.001675	0.000000	0.005693
0.004357	-0.000732	-0.001740	0.000000	0.017768
-0.003609	-0.001186	0.002522	0.000000	-0.003823
0.000619	-0.008729	0.003813	0.000000	-0.005318
-0.007402	0.003041	-0.001206	0.000000	-0.001779
0.005804	0.000544	0.009571	0.000000	0.006802
0.000711	0.011234	0.002067	0.000000	-0.006505
-0.003737	0.006553	0.007911	0.000000	0.000890
-0.000141	-0.001742	0.005958	0.000000	0.009146
-0.003524	0.005406	0.001586	0.000000	-0.028297
0.004470	-0.000429	0.000531	0.000000	-0.006365
-0.007309	0.001768	0.004793	0.000000	0.010284
-0.003980	0.013692	0.005135	0.000000	0.009882
0.002139	0.000592	-0.005951	0.000000	-0.004779
0.004012	-0.011151	-0.013407	0.000000	0.000898
0.004019	0.000000	0.000000	0.000000	0.000000
-0.006205	0.000000	0.019131	0.000000	0.000000
-0.001379	-0.004550	-0.012568	0.000000	-0.003543
0.001840	0.002705	-0.017845	0.000000	0.002068
-0.002658	-0.007935	-0.008050	0.000000	0.019872
0.000204	0.008908	-0.000525	0.000000	0.006920
0.003397	-0.002619	0.006273	0.000000	-0.004031
-0.001493	0.007969	0.004942	0.000000	0.008046
0.006406	0.002648	-0.002138	0.000000	-0.010357
-0.000627	-0.000882	0.003215	0.000000	-0.011635
0.001044	-0.003201	0.006943	0.000000	0.005252
0.002451	-0.011252	-0.004365	0.000000	-0.017024
-0.011403	-0.003739	0.005131	0.000000	0.007961
-0.001214	-0.010668	-0.014778	0.000000	-0.008553
0.008065	0.011380	0.009393	0.000000	0.002071
0.004691	0.001743	-0.003352	0.000000	0.003835
0.004822	-0.006872	-0.014953	0.000000	-0.001473
0.006902	0.005061	0.002953	0.000000	-0.010077
-0.004996	0.003281	0.008482	0.000000	0.023842
-0.006899	-0.007781	0.000640	0.000000	0.002614
0.004391	0.009012	0.015237	0.000000	-0.001161
0.009174	0.002829	0.001399	0.000000	-0.008459
0.003436	0.009640	-0.003448	0.000000	-0.015944
-0.005541	0.013352	0.007044	0.000000	-0.025013
-0.010820	-0.003919	-0.003233	0.000000	0.004871
-0.001262	0.000000	0.000000	0.000000	0.000000
0.001784	0.000000	0.008458	0.000000	0.000000
0.001727	0.000939	-0.003441	0.000000	0.015362
0.008411	-0.005812	-0.011263	0.000000	0.002635
0.003454	0.012261	0.004589	0.000000	-0.005571
-0.005542	-0.001735	0.003915	0.000000	0.009365
0.006948	-0.004994	-0.000105	0.000000	-0.004672
-0.000232	0.009213	0.002604	0.000000	0.008161
-0.000840	0.002379	0.003964	0.000000	0.001450
0.004566	0.001724	0.002908	0.000000	0.015816
0.014040	0.006011	-0.001000	0.000000	-0.008596
-0.003339	-0.008647	0.001372	0.000000	0.006311
0.000771	0.005476	0.002106	0.000000	-0.007463
-0.003034	-0.007531	0.004573	0.000000	0.000576
0.005797	0.005227	0.009345	0.000000	0.016846
0.001866	0.008748	0.004750	0.000000	0.012660
-0.002366	0.008146	0.021371	0.000000	-0.000559
0.002813	-0.006087	-0.015275	0.000000	0.000280
0.000894	-0.003928	-0.005021	0.000000	0.010017
0.008140	0.000145	0.003425	0.000000	0.003041
0.002732	0.006414	0.011127	0.000000	0.004132
-0.005764	-0.011978	-0.006805	0.000000	-0.010222
-0.010118	-0.020729	-0.005895	0.000000	-0.003895
-0.002065	-0.017134	-0.006558	0.000000	-0.000837
0.002756	0.004856	-0.004533	0.000000	0.004454
0.000367	0.000000	0.000000	0.000000	0.000000
0.003420	0.000000	-0.007125	0.000000	0.000000
0.006501	-0.012177	-0.004671	0.000000	0.010089
-0.010622	-0.004620	0.010181	0.000000	0.002980
-0.002755	0.006685	0.001400	0.000000	0.000270
0.003894	0.005414	-0.004908	0.000000	0.006469
0.006394	-0.021282	-0.007207	0.000000	0.006961
0.000185	0.011666	0.008903	0.000000	0.006648
-0.002905	-0.023592	-0.007002	0.000000	-0.006915
-0.010365	0.009138	0.003057	0.000000	-0.007501
0.004433	0.008475	-0.004414	0.000000	0.005898
0.005584	-0.001453	-0.005943	0.000000	0.016437
0.003505	-0.009299	-0.001587	0.000000	0.014099
-0.004996	-0.002420	0.006671	0.000000	-0.004938
-0.004346	0.006212	0.003498	0.000000	0.007010
0.000321	0.007285	0.008374	0.000000	0.004646
0.007822	0.000222	-0.000202	0.000000	0.002572
-0.002541	0.019361	0.002049	0.000000	0.000770
-0.004282	0.007641	-0.002134	0.000000	0.002307
0.003463	0.000681	0.004550	0.000000	0.007907
0.001621	0.000399	0.006561	0.000000	-0.004073
0.006276	-0.006045	-0.002451	0.000000	-0.008454
-0.003104	0.004283	0.014341	0.000000	0.011002
-0.005332	-0.009088	0.004022	0.000000	-0.002803
0.004954	0.011364	0.004650	0.000000	0.000000
-0.003808	0.000929	0.000365	0.000000	0.000000
0.004005	-0.004852	-0.004041	0.000000	-0.005822
-0.000929	0.008641	0.003283	0.000000	-0.015092
0.004875	-0.000446	0.003021	0.000000	-0.003098
0.000151	-0.001422	-0.000134	0.000000	0.009776
0.000443	0.010648	0.012067	0.000000	0.000256
0.011388	0.006722	0.008376	0.000000	-0.018861
-0.001798	0.003344	0.006410	0.000000	-0.005230
-0.000663	0.015454	0.028987	0.000000	-0.000787
0.004059	-0.006902	-0.006722	0.000000	0.001835
0.004215	-0.005769	-0.000752	0.000000	-0.002098
-0.006126	-0.000630	0.001263	0.000000	0.010963
0.004462	-0.011843	-0.016287	0.000000	0.009560
0.000116	0.016393	-0.001319	0.000000	-0.002317
0.006450	0.001448	0.002534	0.000000	0.007958
0.002601	-0.000531	0.001499	0.000000	0.009416
-0.000820	0.007738	0.004432	0.000000	-0.012233
-0.000349	0.002853	-0.002382	0.000000	0.002561
-0.002517	0.003194	-0.004525	0.000000	-0.005642
0.000131	-0.003958	-0.000050	0.000000	0.015061
0.002313	-0.001434	-0.005853	0.000000	0.007069
-0.000611	0.002469	-0.005445	0.000000	0.001006
-0.006815	-0.003299	-0.001021	0.000000	-0.007568
-0.008210	-0.001837	-0.001659	0.000000	-0.000507
0.000750	0.004452	0.021349	0.000000	-0.013262
-0.009347	0.002338	0.001287	0.000000	-0.003601
-0.001185	0.003504	0.006717	0.000000	0.007700
0.010777	0.005021	0.008545	0.000000	0.001022
0.001251	0.000362	-0.001645	0.000000	-0.000255
-0.000097	-0.001071	0.001028	0.000000	-0.002046
-0.001029	0.000000	0.001028	0.000000	0.000000
-0.006422	0.000000	0.001028	0.000000	0.000000
0.005698	0.000000	0.006165	0.000000	0.000000
0.005127	0.002686	0.001072	0.000000	0.006189
0.001773	-0.004527	-0.003858	0.000000	0.006406
-0.000639	0.000000	-0.003858	0.000000	0.000000
0.003416	0.000000	0.013857	0.000000	0.000000
-0.000386	0.005226	0.006044	0.000000	-0.021053
-0.012786	0.000863	-0.002135	0.000000	0.000000
-0.003550	0.009493	-0.006400	0.000000	0.011491
-0.004293	-0.005157	-0.003743	0.000000	0.001038
0.001505	0.001089	0.000806	0.000000	0.011862
0.007072	0.001256	0.000095	0.000000	0.007661
-0.006213	-0.003112	0.002591	0.000000	-0.004334
0.005338	0.001320	-0.001538	0.000000	-0.008209
-0.000478	0.010267	0.006506	0.000000	-0.003096
-0.002276	-0.003725	-0.004882	0.000000	-0.008564
-0.007210	-0.011614	-0.006270	0.000000	-0.001043
0.008166	0.012284	-0.003668	0.000000	0.014247
0.009151	-0.008070	-0.004724	0.000000	0.000771
-0.005478	0.011262	0.004707	0.000000	0.008445
-0.001089	-0.002431	0.002197	0.000000	-0.002807
-0.000729	-0.002666	-0.001280	0.000000	0.016475
0.002408	0.006779	-0.000379	0.000000	0.006515
0.005097	0.010773	0.001379	0.000000	0.005728
0.007555	0.007763	0.002328	0.000000	0.002480
0.004189	0.000357	-0.003977	0.000000	-0.000991
-0.001967	-0.000342	0.002254	0.000000	0.004947
-0.000870	-0.003217	0.000819	0.000000	0.004186
0.000270	0.000194	0.004765	0.000000	-0.001475
0.002102	0.012702	0.005365	0.000000	0.011742
-0.006399	-0.021722	-0.003724	0.000000	-0.002191
0.004584	-0.006948	-0.006785	0.000000	0.002434
0.002803	-0.002853	0.007751	0.000000	-0.000730
-0.006864	-0.002435	0.009108	0.000000	0.002430
0.001277	-0.008523	0.003466	0.000000	-0.006086
0.001180	0.009269	0.005211	0.000000	0.003170
-0.003223	-0.005098	0.004367	0.000000	0.000487
0.001016	0.011366	0.002491	0.000000	-0.007816
0.006500	0.005251	-0.000768	0.000000	-0.013082
-0.000617	0.008109	-0.001058	0.000000	-0.003484
0.002462	-0.004159	0.000683	0.000000	0.010170
-0.000643	-0.002041	0.010046	0.000000	-0.009173
-0.008317	-0.005392	0.008035	0.000000	0.011146
0.005296	0.006248	-0.002086	0.000000	0.006139
0.008076	-0.008168	0.008196	0.000000	0.001956
0.002379	-0.002394	-0.005509	0.000000	-0.008588
-0.000610	0.009000	-0.003285	0.000000	0.004916
0.003577	0.009575	-0.001641	0.000000	0.003427
-0.005153	0.007225	0.008097	0.000000	0.008759
-0.003790	-0.008372	-0.003041	0.000000	0.008443
-0.004092	-0.005381	-0.001000	0.000000	-0.013787
-0.005559	-0.007144	0.000727	0.000000	-0.008561
-0.004383	0.003285	0.006493	0.000000	0.006366
0.000810	0.006104	0.004115	0.000000	0.008022
0.003390	0.005503	0.000989	0.000000	0.000484
-0.001427	0.004895	0.000619	0.000000	-0.014873
-0.001176	0.007284	-0.003003	0.000000	0.001718
0.000699	0.001659	0.000895	0.000000	-0.020313
-0.010357	-0.007774	-0.006674	0.000000	0.008721
-0.001607	-0.003391	0.004021	0.000000	0.002725
-0.001531	0.002163	0.003474	0.000000	0.015222
0.000505	0.001390	-0.002505	0.000000	-0.001707
0.002585	0.003423	0.003642	0.000000	0.004141
0.001759	0.008141	0.007434	0.000000	-0.017409
-0.005027	-0.005905	-0.008282	0.000000	0.007147
-0.002725	-0.003489	-0.000856	0.000000	0.010262
0.001671	0.014566	0.004480	0.000000	0.005333
0.008697	0.000843	-0.000813	0.000000	0.005786
-0.007805	-0.008912	-0.009982	0.000000	-0.002407
-0.000072	0.010059	0.000153	0.000000	0.010785
0.002104	-0.004259	-0.006958	0.000000	0.005705
-0.002302	0.011010	-0.002450	0.000000	-0.001423
0.006142	0.003409	-0.001091	0.000000	0.003554
0.007361	-0.008840	0.003267	0.000000	0.017351
0.003784	0.004048	-0.006108	0.000000	-0.002560
0.005140	-0.011623	-0.008959	0.000000	-0.006078
-0.003406	-0.001958	-0.013467	0.000000	0.003511
-0.004058	0.008330	0.009481	0.000000	0.006521
-0.000656	0.000000	0.009481	0.000000	0.000000
-0.001263	0.000000	0.000971	0.000000	0.000000
0.004788	0.012098	0.002857	0.000000	-0.007067
0.000274	0.002550	-0.001800	0.000000	0.007302
-0.001724	-0.015140	-0.004741	0.000000	0.008413
0.001419	0.010161	0.004653	0.000000	-0.007240
-0.004425	-0.008588	-0.007578	0.000000	-0.004228
0.004932	-0.000707	0.001879	0.000000	0.022808
0.003167	0.000115	0.012515	0.000000	0.005965
0.003342	-0.010037	0.004465	0.000000	-0.008730
-0.000137	-0.000977	-0.011210	0.000000	-0.007643
-0.000675	0.001516	-0.004368	0.000000	0.011328
0.005756	0.004173	-0.005346	0.000000	-0.005533
-0.002375	-0.006273	-0.005579	0.000000	0.000924
0.002665	-0.006636	-0.009982	0.000000	-0.003007
-0.001279	0.013982	0.021332	0.000000	-0.003016
-0.011548	0.002027	-0.008992	0.000000	-0.002559
0.014003	0.001373	-0.012620	0.000000	-0.001632
-0.004988	-0.000968	0.001253	0.000000	0.002796
0.000175	-0.014446	-0.024858	0.000000	-0.003730
-0.015243	-0.008041	0.015804	0.000000	-0.002338
0.002060	-0.013278	0.013432	0.000000	-0.008463
0.005205	-0.001199	0.000249	0.000000	-0.007345
-0.011301	-0.015680	-0.011125	0.000000	0.003087
0.000520	-0.010802	-0.011788	0.000000	-0.014086
0.003882	0.004089	0.001707	0.000000	0.009810
0.002539	0.000000	0.000000	0.000000	0.000000
-0.011573	0.000000	-0.014562	0.000000	0.000000
0.003706	-0.009381	0.006607	0.000000	0.002394
0.015250	0.022491	0.007159	0.000000	-0.002874
-0.000055	0.007542	-0.000270	0.000000	0.002156
-0.000362	0.006975	-0.002518	0.000000	0.000957
0.005028	-0.014091	0.001076	0.000000	0.011173
-0.003102	0.000928	-0.006634	0.000000	0.017343
0.003974	0.013012	0.012636	0.000000	-0.010980
0.000188	0.003747	0.002930	0.000000	-0.018732
-0.012742	-0.019150	-0.011142	0.000000	0.001913
-0.001069	-0.000122	0.006634	0.000000	-0.003590
0.003330	-0.017662	-0.003410	0.000000	0.005738
-0.006181	-0.003857	-0.007108	0.000000	-0.000238
0.018628	-0.003418	0.000627	0.000000	0.017256
0.008093	-0.015140	-0.000349	0.000000	-0.001407
-0.011746	-0.022653	-0.020213	0.000000	-0.009906
0.000009	0.005037	-0.003722	0.000000	0.006850
0.000911	0.019946	0.002272	0.000000	0.008205
-0.011896	-0.000570	0.004359	0.000000	0.000233
0.005757	-0.017584	-0.000970	0.000000	0.002099
0.001712	-0.000048	-0.002245	0.000000	0.025073
0.006621	0.010476	-0.003268	0.000000	0.004307
-0.005492	0.001579	0.005024	0.000000	0.004514
-0.002410	0.008678	-0.010474	0.000000	0.010750
-0.001283	0.011544	0.012625	0.000000	0.005554
0.000457	-0.008610	-0.007127	0.000000	-0.002662
-0.000122	0.005059	0.002804	0.000000	0.005538
0.013582	0.015102	0.006666	0.000000	-0.013342
-0.014243	0.008653	0.000222	0.000000	-0.000448
0.002229	0.000000	0.000000	0.000000	0.000000
0.004158	0.000000	0.010119	0.000000	0.000000
-0.004241	-0.010180	-0.011302	0.000000	0.002668
0.001305	-0.002018	0.004781	0.000000	-0.004673
-0.002787	0.005996	0.012557	0.000000	-0.022103
-0.010085	0.004265	0.013935	0.000000	-0.006865
-0.005473	0.012059	0.011349	0.000000	-0.011083
-0.001088	-0.002997	-0.005764	0.000000	0.002087
0.004419	-0.016908	-0.013026	0.000000	-0.001855
0.003386	0.002957	-0.000302	0.000000	-0.002324
-0.001207	-0.013685	-0.011137	0.000000	0.000465
-0.000675	0.000648	0.002413	0.000000	0.010641
0.003397	0.015545	0.019204	0.000000	-0.011804
-0.003828	-0.014174	-0.004720	0.000000	-0.000233
-0.007229	-0.003301	0.006363	0.000000	-0.014072
-0.000390	0.019083	0.012923	0.000000	-0.002838
-0.001041	0.009639	0.001660	0.000000	0.007081
0.008396	0.010395	0.011195	0.000000	-0.002826
-0.007387	-0.011190	-0.012841	0.000000	-0.002125
0.005879	0.005977	-0.003948	0.000000	-0.004976
-0.003489	-0.003201	-0.014275	0.000000	-0.007869
0.000275	0.007835	0.002274	0.000000	-0.000958
0.001852	0.004775	-0.002314	0.000000	0.005020
0.003029	-0.001673	0.010102	0.000000	0.004995
-0.003277	-0.001231	0.002995	0.000000	-0.006665
0.003031	0.000000	0.000000	0.000000	0.000000
-0.002800	0.000000	0.002626	0.000000	0.000000
0.001130	0.001827	-0.001578	0.000000	-0.002396
-0.004642	-0.001960	-0.000670	0.000000	0.002875
0.006078	-0.001934	-0.000054	0.000000	0.005011
0.000074	-0.008309	-0.001336	0.000000	0.004749
0.005018	0.011997	0.012458	0.000000	-0.009761
0.000023	0.004451	0.014948	0.000000	-0.010099
-0.006166	0.003468	0.019565	0.000000	0.001690
-0.000499	-0.000848	-0.004529	0.000000	-0.007507
0.004412	0.007733	0.017698	0.000000	-0.004873
0.003906	0.006492	0.007170	0.000000	-0.001711
0.003093	-0.000865	0.005681	0.000000	0.002200
0.002625	-0.006991	-0.000245	0.000000	-0.000977
0.003141	-0.001861	-0.010620	0.000000	-0.004900
-0.003598	0.005587	0.009251	0.000000	0.001227
0.002890	-0.013213	-0.015871	0.000000	-0.003440
-0.001855	0.002417	0.001197	0.000000	-0.010142
0.003823	-0.002006	-0.002297	0.000000	-0.004735
0.001245	0.006181	0.001752	0.000000	-0.006265
-0.005625	0.000000	0.000000	0.000000	0.000000
-0.002895	0.000000	0.003130	0.000000	0.000000
0.007371	-0.018375	-0.008350	0.000000	0.002486
-0.002697	-0.008720	-0.011323	0.000000	-0.001739
-0.006787	-0.002311	0.005451	0.000000	-0.009998
-0.000170	-0.015587	-0.001834	0.000000	0.009998
0.001403	0.003013	0.006415	0.000000	-0.004237
0.000653	0.007215	0.000732	0.000000	0.001248
0.001566	-0.011518	-0.001763	0.000000	0.003486
-0.001133	0.002426	0.009230	0.000000	-0.004235
0.003082	0.010456	0.003330	0.000000	0.002244
-0.009543	-0.004025	0.009198	0.000000	-0.010013
-0.001331	-0.002426	0.002436	0.000000	0.001257
0.004139	-0.001374	-0.002492	0.000000	-0.013661
-0.001310	-0.003390	0.000616	0.000000	-0.008698
0.002591	0.004326	0.008649	0.000000	-0.015536
0.004598	0.004367	-0.008735	0.000000	0.008316
0.003495	0.010449	0.005038	0.000000	0.003101
0.000365	0.005679	0.013630	0.000000	0.002062
-0.003695	-0.004683	-0.010710	0.000000	0.002058
0.001788	0.004476	0.018989	0.000000	-0.004378
-0.008946	-0.022766	-0.008223	0.000000	0.003092
-0.001327	0.011523	0.004546	0.000000	-0.006711
-0.000125	0.008726	-0.009495	0.000000	0.011332
0.001443	-0.005754	-0.001695	0.000000	0.019275
0.004794	0.000000	0.000000	0.000000	0.000000
-0.005644	0.000000	-0.005161	0.000000	0.000000
-0.004388	-0.016285	-0.019404	0.000000	0.006702
0.004588	0.010209	-0.001360	0.000000	-0.000247
-0.004623	0.016047	0.000034	0.000000	0.004937
0.001244	0.011662	0.003122	0.000000	-0.005185
-0.004414	-0.005522	-0.001146	0.000000	0.002966
0.003651	-0.003571	-0.005367	0.000000	-0.000247
0.007489	0.006736	0.004992	0.000000	0.005416
-0.000874	-0.002406	0.003560	0.000000	0.002942
0.000225	0.006794	0.013749	0.000000	0.005371
0.002584	0.005653	0.000997	0.000000	0.000487
0.000162	0.012365	0.004586	0.000000	-0.006838
-0.001731	-0.001311	-0.000915	0.000000	-0.016056
0.001557	-0.005060	-0.004315	0.000000	-0.008502
-0.008216	0.001117	0.006076	0.000000	-0.001256
0.004532	0.006919	0.005119	0.000000	-0.011380
-0.012406	-0.014910	0.009815	0.000000	-0.011253
-0.000842	0.012077	0.020976	0.000000	0.006154
0.002849	0.006409	0.000642	0.000000	0.024493
0.004001	0.005749	0.003163	0.000000	-0.001498
-0.002363	-0.001692	-0.000461	0.000000	-0.011811
-0.001202	0.007632	0.005206	0.000000	-0.003545
0.000726	0.002810	0.000150	0.000000	-0.002031
-0.006207	-0.006345	-0.001433	0.000000	-0.006631
-0.002487	-0.000084	0.000694	0.000000	0.000000
0.000808	-0.001603	0.003407	0.000000	0.000000
0.000880	0.010152	0.010282	0.000000	0.008450
-0.004100	-0.004636	0.003250	0.000000	0.004325
-0.002098	0.000070	-0.003243	0.000000	-0.007134
-0.002455	0.002530	-0.001959	0.000000	-0.004613
0.000585	0.013699	0.008470	0.000000	0.000514
0.001102	-0.004444	-0.003487	0.000000	-0.002313
-0.003675	0.008978	0.008787	0.000000	0.001800
0.000870	-0.002416	-0.000606	0.000000	-0.003603
0.000536	-0.007891	-0.005755	0.000000	-0.002581
0.001817	-0.001511	-0.009618	0.000000	-0.009870
-0.007871	0.010762	-0.006480	0.000000	0.002607
-0.003005	0.004983	-0.000124	0.000000	-0.009154
-0.006093	0.001283	-0.001259	0.000000	-0.016157
0.000597	0.007973	0.008944	0.000000	0.001334
-0.002434	0.004091	0.000666	0.000000	0.002397
-0.003000	-0.000040	-0.002436	0.000000	0.008741
-0.001799	0.001225	0.005462	0.000000	-0.002112
0.001448	-0.001805	-0.003079	0.000000	0.012344
0.005814	-0.001552	0.000460	0.000000	-0.004185
-0.006103	0.000203	0.007325	0.000000	-0.004993
-0.005241	0.003840	-0.004335	0.000000	0.015423
0.002889	0.007943	0.006155	0.000000	0.007495
0.002493	-0.013418	-0.003991	0.000000	0.000772
0.001291	-0.006907	0.003223	0.000000	0.010747
0.001095	-0.000150	-0.003628	0.000000	-0.001528
0.001436	0.000463	0.004503	0.000000	-0.000255
-0.003469	-0.003286	-0.002020	0.000000	-0.011798
-0.003292	-0.003064	0.001405	0.000000	0.006429
-0.000604	0.000000	0.000000	0.000000	0.000000
0.000571	0.000000	0.000000	0.000000	0.000000
-0.002026	0.000000	0.006140	0.000000	0.000000
0.001817	0.005717	0.006731	0.000000	0.010866
-0.005209	-0.001399	-0.001383	0.000000	0.001005
-0.002564	0.001856	0.000332	0.000000	-0.006296
-0.004393	-0.015561	0.002058	0.000000	-0.004812
0.000626	-0.009517	-0.001261	0.000000	-0.011490
0.003358	-0.007136	-0.008035	0.000000	0.009711
0.001312	0.006129	-0.000142	0.000000	0.004061
-0.002147	-0.008742	-0.006691	0.000000	0.000506
0.003457	-0.003359	-0.008852	0.000000	0.001771
-0.001096	0.004805	0.002222	0.000000	0.012806
0.007367	0.013031	0.005419	0.000000	0.005970
-0.000472	0.005225	0.001404	0.000000	0.000744
-0.007438	-0.002773	0.004963	0.000000	0.000000
0.004506	0.000342	0.000230	0.000000	0.005437
-0.001412	-0.009274	-0.003931	0.000000	-0.005933
0.000782	0.008850	0.003429	0.000000	0.001734
-0.007855	-0.002630	-0.003584	0.000000	-0.000743
-0.001612	0.016287	0.001911	0.000000	0.004449
0.002740	0.007677	0.009115	0.000000	0.003201
-0.003476	-0.006948	0.001247	0.000000	0.010515
0.006573	0.004749	0.003483	0.000000	-0.001948
-0.002999	-0.002258	-0.007890	0.000000	0.004620
0.002002	0.005634	0.000414	0.000000	0.000000
0.002867	-0.000080	0.001196	0.000000	-0.009751
-0.005370	0.009467	0.005599	0.000000	0.004888
-0.004722	-0.003598	-0.005651	0.000000	-0.002196
0.004456	0.004101	0.005814	0.000000	-0.004407
-0.000969	0.000728	0.000798	0.000000	-0.008379
-0.003094	-0.003979	0.001544	0.000000	-0.004464
0.001998	0.003687	-0.000963	0.000000	-0.001244
0.010113	-0.008910	-0.004524	0.000000	0.014822
-0.000979	-0.002635	-0.001367	0.000000	0.007086
0.005811	0.011214	0.003134	0.000000	0.005342
-0.002416	0.001681	0.001780	0.000000	-0.017099
0.000372	0.005472	0.001882	0.000000	-0.007915
-0.000411	0.001984	-0.003315	0.000000	-0.001989
-0.000366	-0.002641	-0.000806	0.000000	-0.001494
-0.005241	0.003166	0.010245	0.000000	-0.002495
0.009514	0.000184	-0.002187	0.000000	0.005481
-0.000332	-0.002784	0.003286	0.000000	0.008904
0.001059	0.001143	0.000221	0.000000	-0.007415
-0.002876	0.005554	0.003958	0.000000	-0.009973
-0.008365	-0.027695	-0.014211	0.000000	-0.021784
-0.001944	-0.001102	-0.006171	0.000000	0.009430
-0.003920	-0.004947	-0.007882	0.000000	-0.002286
-0.002326	-0.008821	0.005025	0.000000	-0.009966
-0.001222	-0.009505	-0.006972	0.000000	-0.004117
0.003443	0.011289	0.011359	0.000000	0.005401
-0.001904	0.008266	0.008212	0.000000	-0.012128
-0.001553	0.005893	0.007382	0.000000	0.005437
0.006699	0.001689	0.007390	0.000000	0.019939
-0.000035	0.001258	0.001876	0.000000	-0.005075
-0.003508	-0.020965	-0.014108	0.000000	-0.012543
-0.001361	0.001461	-0.003092	0.000000	0.007443
-0.001205	0.003839	0.003305	0.000000	-0.000256
-0.002645	-0.003580	0.001263	0.000000	0.002809
0.000270	0.015385	0.012699	0.000000	0.008381
0.013102	-0.003363	-0.001401	0.000000	0.007056
0.004483	0.014858	0.016147	0.000000	-0.003270
-0.003638	-0.004444	-0.005815	0.000000	0.005277
-0.001321	0.008881	0.006883	0.000000	0.001753
0.001033	0.004615	0.002464	0.000000	-0.000751
0.001630	-0.006123	-0.002468	0.000000	-0.002256
-0.002407	-0.001563	-0.006267	0.000000	-0.000251
0.000099	0.005051	0.001355	0.000000	0.006255
0.006341	-0.007573	-0.009241	0.000000	-0.000749
-0.004564	0.007876	0.002762	0.000000	0.000499
-0.001518	0.008063	0.007306	0.000000	0.006714
0.000010	0.006103	0.001551	0.000000	-0.006963
0.006987	-0.002004	-0.000659	0.000000	0.008697
0.000096	0.000000	0.000000	0.000000	0.000000
-0.000880	0.000000	0.004345	0.000000	0.000000
0.002688	-0.004366	-0.009516	0.000000	-0.004151
0.006539	-0.002007	0.002155	0.000000	0.003176
0.003469	0.007798	0.000877	0.000000	0.003652
-0.006507	0.005680	-0.001393	0.000000	0.006298
0.005694	0.005674	0.006534	0.000000	0.000965
0.000389	-0.000704	0.000971	0.000000	-0.007750
-0.000161	0.005264	0.008473	0.000000	-0.000243
-0.001247	-0.010890	-0.004829	0.000000	0.000729
0.005253	0.006318	0.002618	0.000000	0.011117
0.003003	-0.004285	-0.002276	0.000000	-0.006994
-0.000044	-0.000990	-0.004606	0.000000	-0.008263
0.003579	0.006605	0.002548	0.000000	0.000732
-0.004111	-0.005988	-0.003102	0.000000	0.008015
0.004212	0.001876	0.000121	0.000000	0.005548
0.007036	-0.017729	-0.013921	0.000000	-0.013563
-0.002412	-0.001569	-0.008680	0.000000	0.002192
0.005063	0.013324	0.003935	0.000000	0.006548
0.000018	0.007244	0.003119	0.000000	0.011297
0.001515	0.006797	0.009806	0.000000	-0.003831
0.003172	0.007219	0.001633	0.000000	-0.003124
-0.001044	0.004302	0.002771	0.000000	-0.001686
0.000906	-0.003758	-0.003756	0.000000	0.004090
-0.005544	-0.002555	-0.001167	0.000000	-0.000480
0.002112	0.012325	0.006869	0.000000	-0.002646
0.002713	-0.007296	0.003380	0.000000	0.009349
0.007610	0.002957	0.005345	0.000000	0.002145
-0.007620	0.008122	0.007461	0.000000	0.001190
0.007261	0.005544	0.001079	0.000000	0.024199
0.011574	-0.000893	-0.004972	0.000000	0.007170
0.005035	0.000000	0.000000	0.000000	0.000000
-0.001678	0.000000	-0.000871	0.000000	0.000000
0.003299	0.003396	0.004614	0.000000	0.007066
-0.001616	-0.012301	0.000406	0.000000	0.003401
0.003605	0.006680	-0.000377	0.000000	0.000905
-0.000013	0.002225	0.002677	0.000000	0.004062
0.004491	-0.006753	0.001415	0.000000	0.022052
0.002097	0.010792	0.007798	0.000000	-0.003531
0.004371	-0.005158	-0.007965	0.000000	0.004632
0.007957	0.004997	0.002165	0.000000	0.007455
0.000640	-0.000383	-0.009821	0.000000	-0.006575
-0.006316	0.000124	-0.002103	0.000000	0.010499
0.004052	-0.015937	-0.015066	0.000000	-0.001306
-0.004293	-0.015978	-0.012739	0.000000	0.013202
0.008978	0.009408	0.012796	0.000000	-0.000645
0.000889	0.002439	0.001927	0.000000	0.004079
-0.007984	-0.008073	-0.008496	0.000000	0.015099
0.004548	0.011652	0.013860	0.000000	-0.005290
-0.002666	0.009949	-0.003021	0.000000	-0.001699
0.000594	0.010271	0.003362	0.000000	-0.015205
-0.006137	0.002659	-0.002440	0.000000	0.006453
0.008090	-0.004596	-0.006610	0.000000	-0.005375
-0.005188	-0.011677	-0.004530	0.000000	0.004517
-0.006145	0.011578	-0.000142	0.000000	0.002358
0.005745	-0.008957	-0.004467	0.000000	-0.003861
-0.004248	-0.010901	-0.000960	0.000000	-0.006685
0.000166	-0.013151	-0.000115	0.000000	0.000433
-0.000632	0.006705	0.002057	0.000000	-0.001732
0.009901	-0.003633	0.000618	0.000000	0.002596
-0.006366	0.017560	0.007978	0.000000	-0.016558
0.005655	0.000000	0.000000	0.000000	0.000000
-0.005853	0.000000	0.009304	0.000000	0.000000
0.002868	-0.001649	-0.003713	0.000000	0.007228
0.000769	0.001451	-0.002181	0.000000	0.014517
0.008420	0.000595	-0.002411	0.000000	0.013036
-0.001456	0.005065	-0.000230	0.000000	-0.004895
-0.004459	-0.003271	-0.003448	0.000000	-0.023094
-0.005423	0.003037	-0.003661	0.000000	0.005878
0.007256	0.015120	0.012981	0.000000	0.012082
-0.000907	0.010819	0.006182	0.000000	-0.002362
0.002200	-0.011281	-0.005823	0.000000	-0.006686
0.000374	0.004520	0.004688	0.000000	0.007975
-0.000446	0.014560	0.003121	0.000000	-0.006894
-0.000521	0.003082	-0.000647	0.000000	0.001080
-0.004213	-0.001760	0.002782	0.000000	-0.011948
0.000002	-0.006974	-0.006110	0.000000	0.003490
0.010035	-0.030011	-0.015764	0.000000	0.006512
-0.003333	0.006193	-0.000096	0.000000	0.000000
-0.010974	-0.018856	-0.018979	0.000000	-0.014163
-0.008384	-0.007835	-0.011047	0.000000	-0.007931
-0.003377	0.008847	-0.007488	0.000000	0.009028
0.000369	-0.001200	-0.001999	0.000000	0.001095
0.010413	-0.015480	-0.008761	0.000000	0.001094
0.003376	0.013377	0.017231	0.000000	-0.002628
-0.005028	-0.022463	-0.021376	0.000000	-0.006601
0.000707	0.000000	0.000000	0.000000	0.000000
-0.001454	0.000000	0.012113	0.000000	0.000000
0.006925	0.015150	0.024336	0.000000	0.011394
-0.008252	-0.022754	-0.034150	0.000000	-0.011834
0.006352	0.001147	-0.003865	0.000000	-0.004198
-0.000011	-0.004738	-0.018305	0.000000	-0.018546
-0.009570	-0.013562	-0.011087	0.000000	-0.018207
-0.008734	-0.011968	-0.003319	0.000000	0.001836
0.002859	-0.012207	0.026316	0.000000	-0.005287
0.012621	0.017212	0.019848	0.000000	-0.009494
0.004964	0.003678	-0.008741	0.000000	-0.011231
-0.007510	0.012606	0.016492	0.000000	-0.011358
0.000802	0.015832	0.009795	0.000000	0.020959
0.006649	-0.000921	0.009190	0.000000	0.004882
-0.000237	0.006025	0.000976	0.000000	0.000927
-0.003896	-0.004081	-0.001628	0.000000	-0.011887
-0.010155	-0.016725	-0.011496	0.000000	-0.013930
0.004291	0.018423	0.011756	0.000000	0.017908
0.002575	-0.003655	-0.006104	0.000000	-0.001402
0.001666	0.015612	0.009867	0.000000	0.021516
0.003054	0.000000	0.000000	0.000000	0.000000
0.004623	0.000000	0.000818	0.000000	0.000000
-0.004149	-0.004888	-0.004483	0.000000	-0.022478
-0.001440	0.008529	-0.003086	0.000000	0.004909
-0.003476	-0.011216	-0.008799	0.000000	-0.022881
-0.001648	-0.001251	0.000728	0.000000	-0.003825
0.008072	0.005310	0.000081	0.000000	0.017334
0.004138	0.004268	-0.001479	0.000000	0.003056
0.003721	0.006691	-0.001433	0.000000	0.006783
0.005087	0.000224	-0.004593	0.000000	-0.003737
0.003241	-0.002927	0.003551	0.000000	-0.001639
0.015325	0.015523	0.016251	0.000000	-0.007764
-0.004532	-0.006012	0.003967	0.000000	0.014072
0.009808	-0.009012	-0.016179	0.000000	0.018002
0.000603	0.008876	0.008595	0.000000	-0.023373
-0.004311	0.000284	-0.000769	0.000000	0.000468
-0.000507	0.003183	0.009168	0.000000	-0.005397
-0.000374	0.003111	0.012210	0.000000	0.008202
0.001222	0.006816	0.010515	0.000000	-0.002336
0.007831	-0.003212	-0.002687	0.000000	-0.017223
-0.000730	0.007994	0.012840	0.000000	-0.003337
-0.003632	-0.005550	-0.012186	0.000000	0.001908
-0.001286	-0.008333	-0.011442	0.000000	0.008779
0.004319	0.008541	0.007727	0.000000	-0.006637
0.015218	0.007391	-0.000203	0.000000	0.033212
-0.006201	0.000000	0.000000	0.000000	0.000000
0.009191	0.000000	-0.003399	0.000000	0.000000
-0.004009	-0.000665	-0.002926	0.000000	-0.005900
0.003865	-0.002787	-0.001770	0.000000	-0.007080
0.006200	0.005735	0.000207	0.000000	0.012301
-0.007023	-0.005844	-0.008990	0.000000	-0.001359
-0.000325	-0.005329	-0.013187	0.000000	-0.007509
0.004066	0.005269	0.004093	0.000000	-0.007106
-0.002891	0.008170	-0.005051	0.000000	-0.009244
0.005785	-0.025318	-0.021794	0.000000	-0.021592
-0.011291	0.005945	0.011414	0.000000	0.003079
0.013113	0.002831	-0.001489	0.000000	-0.001894
-0.003254	-0.000477	-0.012837	0.000000	-0.007134
-0.000488	0.001871	-0.004187	0.000000	0.006423
0.003522	0.013341	0.017319	0.000000	-0.004039
0.006979	0.009660	0.014457	0.000000	-0.004056
0.000430	-0.008961	0.005418	0.000000	-0.003592
0.009562	0.022578	0.019923	0.000000	0.011688
-0.007266	-0.019462	-0.018029	0.000000	-0.015293
0.014224	0.001285	-0.011369	0.000000	0.009108
0.001904	-0.006427	-0.005948	0.000000	-0.000716
0.012116	0.010426	0.000900	0.000000	0.004527
-0.016787	-0.016968	-0.027936	0.000000	-0.015571
-0.004213	0.001688	-0.001740	0.000000	-0.006297
-0.012700	-0.021412	-0.022512	0.000000	-0.012960
-0.022090	-0.019325	0.005369	0.000000	0.000000
0.010235	0.007943	0.019074	0.000000	0.000000
-0.010005	0.003742	0.003512	0.000000	-0.005141
-0.016008	-0.020086	-0.021914	0.000000	-0.023343
0.013215	0.001948	-0.003397	0.000000	0.001005
-0.012954	-0.013600	-0.009235	0.000000	-0.036293
0.000699	0.010658	0.001116	0.000000	0.003637
-0.009388	-0.012697	-0.017754	0.000000	-0.025477
-0.000196	0.007850	0.014573	0.000000	-0.003464
-0.002732	0.005663	0.000928	0.000000	0.007977
-0.002712	-0.011951	-0.013621	0.000000	-0.023039
-0.006879	0.006391	0.034079	0.000000	0.030427
0.016157	0.021732	0.042516	0.000000	0.024410
-0.012905	0.000940	0.010961	0.000000	-0.026779
-0.000571	0.000551	0.015220	0.000000	0.001053
0.002484	-0.002583	-0.004246	0.000000	-0.027487
-0.014268	-0.004909	-0.009857	0.000000	-0.013072
0.001143	0.011791	-0.000650	0.000000	0.014964
0.009313	0.006277	-0.012029	0.000000	0.015276
0.000506	0.000632	0.000842	0.000000	0.023135
-0.003159	0.008054	0.010697	0.000000	0.009055
-0.007677	-0.018699	-0.009989	0.000000	-0.031392
0.001900	0.008016	0.000354	0.000000	0.029587
-0.007907	-0.004118	-0.004225	0.000000	0.028737
0.010659	-0.005426	-0.009016	0.000000	0.008736
0.015831	-0.019315	-0.016477	0.000000	-0.020588
-0.000817	-0.002060	-0.006907	0.000000	-0.014308
0.003740	0.002111	-0.001199	0.000000	-0.007750
0.004079	0.002285	-0.013720	0.000000	0.003882
0.008562	0.013286	0.001898	0.000000	0.018936
0.008299	0.008444	0.011258	0.000000	0.004300
-0.001524	0.000000	0.000000	0.000000	0.000000
0.000880	0.000000	0.000000	0.000000	0.000000
0.001472	0.000000	-0.012794	0.000000	0.000000
-0.009064	0.011837	0.012686	0.000000	-0.015548
-0.017887	-0.000593	0.000029	0.000000	-0.006960
0.000019	0.007074	-0.011920	0.000000	-0.029132
-0.000518	0.004949	-0.006447	0.000000	-0.000533
-0.010976	-0.014364	-0.011901	0.000000	-0.015575
-0.001047	-0.011421	-0.008813	0.000000	-0.004611
-0.002178	-0.005318	-0.007629	0.000000	-0.010385
-0.002923	0.006246	0.011763	0.000000	0.000549
0.001072	0.004388	0.022561	0.000000	-0.006335
-0.011712	0.000524	0.003312	0.000000	-0.036583
-0.002997	0.003957	-0.014471	0.000000	0.002290
-0.000263	-0.032048	-0.023880	0.000000	-0.006311
-0.005541	-0.018505	0.004150	0.000000	0.010876
-0.000324	-0.024487	-0.012931	0.000000	-0.014624
0.002730	-0.002546	-0.010289	0.000000	-0.001156
-0.004186	-0.047683	-0.046027	0.000000	-0.028452
0.005037	0.044807	0.059362	0.000000	0.006524
0.002811	0.001210	0.042794	0.000000	0.018741
0.017959	0.018208	-0.015430	0.000000	0.032256
-0.005263	-0.002643	-0.010125	0.000000	-0.016426
0.002737	0.008185	0.009719	0.000000	-0.010622
0.003270	0.005197	0.012021	0.000000	0.021697
0.004405	-0.004450	-0.005313	0.000000	-0.006232
-0.011797	0.013212	0.011260	0.000000	-0.008275
0.007332	0.008314	0.015791	0.000000	-0.013268
0.005257	-0.004606	-0.011953	0.000000	0.004057
-0.009650	-0.024358	-0.016753	0.000000	-0.032029
0.002645	-0.005844	0.000742	0.000000	0.003279
-0.002275	0.004377	0.011196	0.000000	0.015944
0.014780	0.004805	-0.009053	0.000000	-0.005875
-0.005373	0.012408	0.003250	0.000000	-0.013347
0.000814	-0.003688	-0.004494	0.000000	0.017464
0.002846	0.014658	0.001635	0.000000	0.000880
-0.003251	-0.007114	-0.013435	0.000000	0.000293
-0.008441	0.001295	-0.003401	0.000000	-0.018637
0.001610	0.000000	0.000000	0.000000	0.000000
-0.013338	0.000000	0.008299	0.000000	0.036933
0.007234	0.009968	0.009677	0.000000	0.006883
0.000062	-0.003728	-0.009756	0.000000	-0.019043
-0.006740	0.006251	0.007582	0.000000	0.010432
0.018497	0.007072	-0.000466	0.000000	0.010039
0.012600	0.007282	0.010073	0.000000	-0.022220
-0.005370	-0.001596	-0.003161	0.000000	-0.010266
0.004002	0.007720	-0.012620	0.000000	-0.039386
-0.017702	-0.023354	-0.021805	0.000000	-0.039086
-0.003658	-0.001863	-0.024738	0.000000	-0.014453
-0.004229	-0.002801	-0.011631	0.000000	-0.006166
0.011242	0.010094	-0.007282	0.000000	-0.004241
-0.005959	-0.018977	-0.042611	0.000000	-0.034928
-0.010264	-0.005663	0.014793	0.000000	0.005738
-0.004153	-0.021535	-0.020026	0.000000	-0.013555
0.001337	0.029223	0.027921	0.000000	0.032559
0.003518	-0.005933	0.002420	0.000000	-0.021363
-0.001529	0.011881	0.000306	0.000000	-0.012903
-0.003255	-0.015355	-0.036985	0.000000	-0.025616
-0.017669	-0.023977	-0.023925	0.000000	-0.039698
0.005316	0.017057	0.045476	0.000000	0.051895
-0.015759	-0.035441	-0.012051	0.000000	0.001730
-0.001849	0.005944	0.024002	0.000000	0.006205
-0.000075	0.000000	0.000000	0.000000	0.000000
0.008720	0.000000	0.026694	0.000000	0.000000
-0.004890	0.022193	0.011121	0.000000	-0.014913
-0.006662	0.004398	-0.021229	0.000000	-0.022283
-0.003145	0.001258	0.010178	0.000000	-0.004448
-0.003426	-0.013635	-0.036588	0.000000	-0.002403
-0.001731	0.008872	0.036641	0.000000	-0.000344
0.009568	0.008263	0.024579	0.000000	0.049641
0.006530	0.004975	-0.011184	0.000000	0.032832
0.014388	0.003659	0.004010	0.000000	-0.015638
-0.010006	0.008759	-0.010713	0.000000	-0.024419
-0.003666	0.005286	0.004216	0.000000	0.023132
0.000808	0.000074	-0.007420	0.000000	-0.001289
-0.004108	0.002521	-0.012723	0.000000	-0.026137
-0.008102	0.011792	0.012527	0.000000	0.018367
-0.001176	-0.017312	-0.014681	0.000000	-0.021683
0.003322	0.005212	-0.009658	0.000000	-0.005328
0.001315	0.008496	-0.001530	0.000000	0.019508
0.014129	0.019147	0.013297	0.000000	0.022982
-0.007895	0.001812	0.009604	0.000000	0.010505
0.008422	0.010032	0.022740	0.000000	0.006628
-0.001694	0.008733	0.007594	0.000000	-0.007261
-0.003993	-0.002049	-0.005914	0.000000	-0.009551
-0.009615	-0.014811	-0.007905	0.000000	-0.003525
0.009187	-0.008399	0.019711	0.000000	0.025984
0.004781	0.010300	0.002589	0.000000	0.015519
-0.000726	-0.003410	0.001995	0.000000	-0.014893
0.002593	-0.020106	-0.008233	0.000000	-0.008476
0.005736	0.009819	0.008282	0.000000	-0.039549
-0.012445	0.009160	0.023936	0.000000	-0.003614
0.002703	0.016456	0.016856	0.000000	0.015352
0.007501	-0.001098	-0.022957	0.000000	0.003236
0.009125	0.010238	-0.002401	0.000000	0.014435
-0.003456	-0.002447	-0.009283	0.000000	-0.002551
-0.006986	0.019066	0.003024	0.000000	0.019602
0.008189	-0.006913	-0.002898	0.000000	0.000000
0.001630	0.013231	0.002525	0.000000	0.000000
0.000697	-0.004800	-0.001272	0.000000	0.018454
0.002826	0.000941	0.014388	0.000000	0.001890
0.001573	0.014963	0.013820	0.000000	-0.012666
0.001063	0.012010	0.000042	0.000000	0.005720
0.003770	0.000000	0.000000	0.000000	0.000000
-0.003174	0.000000	-0.008919	0.000000	0.000000
0.004765	-0.019860	-0.019118	0.000000	0.028546
-0.000990	0.000612	0.017296	0.000000	0.031094
-0.004634	-0.005018	-0.009088	0.000000	-0.010666
-0.002129	0.002490	0.007363	0.000000	0.005195
-0.002295	-0.017085	-0.014561	0.000000	0.009706
0.006908	0.012465	0.009620	0.000000	0.009014
0.005846	-0.008109	0.018365	0.000000	0.008934
-0.004090	0.010080	0.011542	0.000000	-0.011630
-0.008569	0.006129	-0.005030	0.000000	-0.028599
-0.010032	-0.006334	-0.003211	0.000000	-0.016807
-0.003337	-0.002348	0.002913	0.000000	0.004072
0.002869	0.020917	0.008252	0.000000	0.014893
-0.007358	-0.001130	-0.018865	0.000000	-0.008350
-0.010078	0.000649	-0.001943	0.000000	0.036290
0.010772	-0.016768	-0.005840	0.000000	0.061558
0.002831	-0.000375	-0.018006	0.000000	-0.018474
-0.001439	-0.009475	-0.005086	0.000000	0.027725
-0.002045	0.012485	0.012087	0.000000	0.003621
0.000837	0.011659	0.013059	0.000000	-0.001391
0.004661	0.008828	0.001907	0.000000	-0.018261
0.002074	0.001066	-0.012548	0.000000	-0.007113
-0.000085	-0.020578	-0.012300	0.000000	0.017269
-0.004396	-0.013724	-0.021687	0.000000	-0.013563
0.003574	0.008180	-0.020995	0.000000	-0.000569
0.003926	-0.022153	-0.003304	0.000000	-0.023036
0.000478	0.004057	0.020765	0.000000	-0.001166
-0.008663	-0.011611	-0.022839	0.000000	-0.014393
0.001129	0.004801	-0.001773	0.000000	0.002364
-0.012989	0.008236	-0.004581	0.000000	0.018424
-0.001786	0.000000	0.000000	0.000000	0.000000
0.012493	0.000000	-0.029181	0.000000	0.000000
-0.008957	0.012571	0.025858	0.000000	-0.003771
0.004351	-0.012081	-0.008168	0.000000	-0.009050
0.004780	-0.019716	0.002479	0.000000	-0.009725
-0.003829	0.010329	0.017439	0.000000	0.009138
0.007516	-0.017849	-0.028023	0.000000	-0.002939
0.002817	0.010176	-0.009130	0.000000	-0.007088
-0.003365	-0.002522	-0.027865	0.000000	0.004436
0.000695	0.001901	-0.041571	0.000000	-0.013068
-0.002773	-0.029608	-0.025136	0.000000	-0.018405
0.001335	0.012959	0.065830	0.000000	0.008188
0.000181	-0.002678	0.034214	0.000000	0.012903
0.001530	0.004039	0.008621	0.000000	0.012445
0.004830	0.012971	-0.000097	0.000000	0.002647
-0.009543	-0.003203	0.031985	0.000000	0.010227
0.003931	-0.010152	0.029229	0.000000	0.007241
-0.002261	-0.024984	-0.048377	0.000000	-0.025429
-0.007828	0.014815	0.012244	0.000000	0.010308
-0.002177	-0.007475	-0.021386	0.000000	-0.020723
-0.000338	0.005023	0.033664	0.000000	0.002987
0.004634	0.025512	0.012099	0.000000	0.006244
-0.001437	-0.008929	0.008414	0.000000	-0.039292
-0.001781	-0.008152	-0.007823	0.000000	-0.015846
-0.008918	0.000000	0.000000	0.000000	0.000000
-0.003381	0.000000	0.028404	0.000000	0.000000
-0.004207	0.017673	0.001645	0.000000	-0.003122
-0.002554	-0.006624	-0.028349	0.000000	-0.024693
-0.002057	-0.001440	0.019606	0.000000	-0.013228
0.000274	-0.009698	0.000840	0.000000	0.010982
0.009889	-0.002014	-0.012364	0.000000	-0.008387
0.001863	0.014128	-0.020768	0.000000	0.009992
-0.000827	-0.001677	0.017334	0.000000	-0.002248
0.010592	-0.022097	-0.006907	0.000000	-0.006773
-0.005475	0.002430	-0.008046	0.000000	-0.012374
0.002888	-0.003929	-0.039404	0.000000	0.000655
0.001708	0.024047	0.009402	0.000000	0.009775
0.012672	0.014084	-0.003762	0.000000	0.010964
-0.004697	-0.007583	0.011780	0.000000	0.014013
-0.003255	-0.013057	-0.019706	0.000000	-0.012411
0.010614	0.000227	-0.013023	0.000000	-0.013864
-0.003882	0.018746	0.023896	0.000000	-0.016367
-0.004216	0.015240	0.047752	0.000000	-0.002644
-0.010732	0.000584	0.000028	0.000000	-0.000662
0.000476	0.000000	0.000000	0.000000	0.000000
0.004889	0.000000	-0.010290	0.000000	0.000000
0.006919	-0.011734	0.015650	0.000000	0.003699
-0.008683	-0.025041	-0.015738	0.000000	-0.009783
0.012803	0.001595	-0.004655	0.000000	0.011460
-0.000519	-0.014620	0.011533	0.000000	0.007346
[truncated: 2,030 more rows]
