# Supplementary material for: Cross-country information transmissions and the role of commodity markets: A multichannel Markov switching approach
Source: PLoS One. 2018 Aug 16;13(8):e0202251. doi: 10.1371/journal.pone.0202251 (PMC6095546; doi:10.1371/journal.pone.0202251)
Supplement: S1 Dataset — (ZIP) [file pone.0202251.s001.zip › CN.csv]

CNY/SDR	SSE50	CN B	CN Vol	CN 5Y
-0.0047	0.0000	0.0000	0.0000	0.0000
0.0029	0.0000	0.0000	0.0000	0.0000
-0.0001	0.0000	0.0000	0.0000	0.0000
0.0010	0.0000	0.0000	0.0000	0.0000
0.0037	0.0000	0.0000	0.0000	0.0000
0.0006	0.0000	0.0000	0.0000	0.0000
-0.0031	0.0000	0.0000	0.0000	0.0000
0.0007	0.0000	0.0000	0.0000	0.0000
0.0000	0.0000	0.0000	0.0000	0.0000
0.0058	0.0000	0.0000	0.0000	0.0000
0.0006	0.0000	0.0000	0.0000	0.0000
-0.0001	0.0000	0.0000	0.0000	0.0000
-0.0011	0.0000	0.0000	0.0000	0.0000
0.0030	0.0000	0.0000	0.0000	0.0000
-0.0039	0.0000	0.0000	0.0000	0.0000
0.0050	0.0000	0.0000	0.0000	0.0000
0.0057	0.0000	0.0000	0.0000	0.0000
0.0000	0.0000	0.0000	0.0000	0.0000
-0.0029	0.0000	0.0000	0.0000	0.0000
0.0004	0.0000	0.0000	0.0000	0.0000
-0.0050	0.0000	0.0000	0.0000	0.0000
-0.0057	0.0000	0.0000	0.0000	0.0000
-0.0001	0.0000	0.0000	0.0000	0.0000
0.0005	0.0000	0.0000	0.0000	0.0000
0.0019	0.0000	0.0000	0.0000	0.0000
0.0027	0.0000	0.0000	0.0000	0.0000
0.0046	0.0000	0.0000	0.0000	0.0000
0.0015	0.0000	0.0000	0.0000	0.0000
-0.0018	0.0000	0.0000	0.0000	0.0000
-0.0009	0.0000	0.0000	0.0000	0.0000
0.0016	0.0000	0.0000	0.0000	0.0000
0.0043	0.0000	0.0000	0.0000	0.0000
-0.0036	0.0000	0.0000	0.0000	0.0000
0.0000	0.0000	0.0000	0.0000	0.0000
0.0037	0.0000	0.0000	0.0000	0.0000
-0.0017	0.0000	0.0000	0.0000	0.0000
0.0025	0.0000	0.0000	0.0000	0.0000
0.0009	0.0000	0.0000	0.0000	0.0000
-0.0020	0.0000	0.0000	0.0000	0.0000
-0.0021	0.0000	0.0000	0.0000	0.0000
-0.0021	0.0000	0.0000	0.0000	0.0000
0.0001	0.0000	0.0000	0.0000	0.0000
0.0000	0.0000	0.0000	0.0000	0.0000
-0.0036	0.0000	0.0000	0.0000	0.0000
0.0029	0.0000	0.0000	0.0000	0.0000
0.0001	0.0000	0.0000	0.0000	0.0000
0.0000	0.0000	0.0000	0.0000	0.0000
-0.0015	0.0000	0.0000	0.0000	0.0000
0.0035	0.0000	0.0000	0.0000	0.0000
0.0000	0.0000	0.0000	0.0000	0.0000
0.0039	0.0000	0.0000	0.0000	0.0000
0.0058	0.0000	0.0000	0.0000	0.0000
0.0063	0.0000	0.0000	0.0000	0.0000
-0.0022	0.0000	0.0000	0.0000	0.0000
0.0002	0.0000	0.0000	0.0000	0.0000
0.0025	0.0000	0.0000	0.0000	0.0000
0.0033	0.0000	0.0000	0.0000	0.0000
-0.0027	0.0000	0.0000	0.0000	0.0000
0.0002	0.0000	0.0000	0.0000	0.0000
-0.0013	0.0000	0.0000	0.0000	0.0000
0.0018	0.0000	0.0000	0.0000	0.0000
0.0009	0.0000	0.0000	0.0000	0.0000
0.0049	0.0000	0.0000	0.0000	0.0000
0.0029	0.0000	0.0000	0.0000	0.0000
-0.0024	0.0000	0.0000	0.0000	0.0000
-0.0057	0.0000	0.0000	0.0000	0.0000
-0.0031	0.0000	0.0000	0.0000	0.0000
0.0024	0.0000	0.0000	0.0000	0.0000
-0.0018	0.0000	0.0000	0.0000	0.0000
0.0011	0.0000	0.0000	0.0000	0.0000
0.0026	0.0000	0.0000	0.0000	0.0000
0.0002	0.0000	0.0000	0.0000	0.0000
0.0000	0.0000	0.0000	0.0000	0.0000
-0.0004	0.0000	0.0000	0.0000	0.0000
0.0033	0.0000	0.0000	0.0000	0.0000
-0.0003	0.0000	0.0000	0.0000	0.0000
-0.0039	0.0000	0.0000	0.0000	0.0000
-0.0058	0.0000	0.0000	0.0000	0.0000
0.0001	0.0000	0.0000	0.0000	0.0000
0.0010	0.0000	0.0000	0.0000	0.0000
0.0020	0.0000	0.0000	0.0000	0.0000
-0.0014	0.0000	0.0000	0.0000	0.0000
-0.0002	0.0000	0.0000	0.0000	0.0000
0.0053	0.0000	0.0000	0.0000	0.0000
0.0000	0.0000	0.0000	0.0000	0.0000
-0.0026	0.0000	0.0000	0.0000	0.0000
-0.0001	0.0000	0.0000	0.0000	0.0000
-0.0013	0.0000	0.0000	0.0000	0.0000
-0.0006	0.0000	0.0000	0.0000	0.0000
-0.0001	0.0000	0.0000	0.0000	0.0000
0.0051	0.0000	0.0000	0.0000	0.0000
-0.0011	0.0000	0.0000	0.0000	0.0000
0.0042	0.0000	0.0000	0.0000	0.0000
0.0011	0.0000	0.0000	0.0000	0.0000
-0.0002	0.0000	0.0000	0.0000	0.0000
-0.0024	0.0000	0.0000	0.0000	0.0000
-0.0008	0.0000	0.0000	0.0000	0.0000
0.0023	0.0000	0.0000	0.0000	0.0000
0.0000	0.0000	0.0000	0.0000	0.0000
0.0015	0.0000	0.0000	0.0000	0.0000
0.0027	0.0000	0.0000	0.0000	0.0000
-0.0015	0.0000	0.0000	0.0000	0.0000
0.0017	0.0000	0.0000	0.0000	0.0000
0.0000	0.0000	0.0000	0.0000	0.0000
0.0002	0.0000	0.0000	0.0000	0.0000
-0.0002	0.0000	0.0000	0.0000	0.0000
0.0014	0.0000	0.0000	0.0000	0.0000
-0.0002	0.0000	0.0000	0.0000	0.0000
-0.0007	0.0000	0.0000	0.0000	0.0000
0.0038	0.0000	0.0000	0.0000	0.0000
-0.0015	0.0000	0.0000	0.0000	0.0000
0.0028	0.0000	0.0000	0.0000	0.0000
0.0006	0.0000	0.0000	0.0000	0.0000
0.0007	0.0000	0.0000	0.0000	0.0000
0.0013	0.0000	0.0000	0.0000	0.0000
-0.0025	0.0000	0.0000	0.0000	0.0000
-0.0001	0.0000	0.0000	0.0000	0.0000
-0.0073	0.0000	0.0000	0.0000	0.0000
0.0055	0.0000	0.0000	0.0000	0.0000
0.0008	0.0000	0.0000	0.0000	0.0000
0.0020	0.0000	0.0000	0.0000	0.0000
-0.0013	0.0000	0.0000	0.0000	0.0000
0.0004	0.0000	0.0000	0.0000	0.0000
-0.0031	0.0000	0.0000	0.0000	0.0000
0.0002	0.0000	0.0000	0.0000	0.0000
-0.0002	0.0000	0.0000	0.0000	0.0000
0.0041	0.0000	0.0000	0.0000	0.0000
0.0015	0.0000	0.0000	0.0000	0.0000
-0.0001	0.0000	0.0000	0.0000	0.0000
0.0004	0.0000	0.0000	0.0000	0.0000
0.0000	0.0000	0.0000	0.0000	0.0000
0.0033	0.0000	0.0000	0.0000	0.0000
0.0017	0.0000	0.0000	0.0000	0.0000
-0.0030	0.0000	0.0000	0.0000	0.0000
-0.0031	0.0000	0.0000	0.0000	0.0000
-0.0039	0.0000	0.0000	0.0000	0.0000
0.0027	0.0000	0.0000	0.0000	0.0000
-0.0003	0.0000	0.0000	0.0000	0.0000
0.0009	0.0000	0.0000	0.0000	0.0000
0.0019	0.0000	0.0000	0.0000	0.0000
-0.0051	0.0000	0.0000	0.0000	0.0000
-0.0058	0.0000	0.0000	0.0000	0.0000
-0.0013	0.0000	0.0000	0.0000	0.0000
0.0027	0.0000	0.0000	0.0000	0.0000
0.0000	0.0000	0.0000	0.0000	0.0000
-0.0018	0.0000	0.0000	0.0000	0.0000
-0.0018	0.0000	0.0000	0.0000	0.0000
0.0011	0.0000	0.0000	0.0000	0.0000
0.0022	0.0000	0.0000	0.0000	0.0000
-0.0010	0.0000	0.0000	0.0000	0.0000
-0.0021	0.0000	0.0000	0.0000	0.0000
-0.0010	0.0000	0.0000	0.0000	0.0000
0.0002	0.0000	0.0000	0.0000	0.0000
0.0005	0.0000	0.0000	0.0000	0.0000
0.0024	0.0000	0.0000	0.0000	0.0000
-0.0004	0.0000	0.0000	0.0000	0.0000
-0.0043	0.0000	0.0000	0.0000	0.0000
-0.0040	0.0000	0.0000	0.0000	0.0000
-0.0024	0.0000	0.0000	0.0000	0.0000
0.0026	0.0000	0.0000	0.0000	0.0000
-0.0086	0.0000	0.0000	0.0000	0.0000
-0.0041	0.0000	0.0000	0.0000	0.0000
0.0018	0.0000	0.0000	0.0000	0.0000
0.0003	0.0000	0.0000	0.0000	0.0000
-0.0006	0.0000	0.0000	0.0000	0.0000
-0.0039	0.0000	0.0000	0.0000	0.0000
0.0057	0.0000	0.0000	0.0000	0.0000
-0.0001	0.0000	0.0000	0.0000	0.0000
0.0000	0.0000	0.0000	0.0000	0.0000
0.0000	0.0000	0.0000	0.0000	0.0000
-0.0025	0.0000	0.0000	0.0000	0.0000
0.0016	0.0000	0.0000	0.0000	0.0000
-0.0044	0.0000	0.0000	0.0000	0.0000
0.0000	0.0000	0.0000	0.0000	0.0000
0.0081	0.0000	0.0000	0.0000	0.0000
0.0037	0.0000	0.0000	0.0000	0.0000
0.0017	0.0000	0.0000	0.0000	0.0000
-0.0030	0.0000	0.0000	0.0000	0.0000
-0.0052	0.0000	0.0000	0.0000	0.0000
0.0000	0.0000	0.0000	0.0000	0.0000
-0.0012	0.0000	0.0000	0.0000	0.0000
0.0000	0.0000	0.0000	0.0000	0.0000
-0.0053	0.0000	0.0000	0.0000	0.0000
-0.0056	0.0000	0.0000	0.0000	0.0000
0.0019	0.0000	0.0000	0.0000	0.0000
0.0000	0.0000	0.0000	0.0000	0.0000
0.0000	0.0000	0.0000	0.0000	0.0000
0.0017	0.0000	0.0000	0.0000	0.0000
0.0021	0.0000	0.0000	0.0000	0.0000
-0.0012	0.0000	0.0000	0.0000	0.0000
0.0000	0.0000	0.0000	0.0000	0.0000
0.0006	0.0000	0.0000	0.0000	0.0000
0.0011	0.0000	0.0000	0.0000	0.0000
0.0023	0.0000	0.0000	0.0000	0.0000
-0.0002	0.0000	0.0000	0.0000	0.0000
-0.0003	0.0000	0.0000	0.0000	0.0000
0.0009	0.0000	0.0000	0.0000	0.0000
-0.0015	0.0000	0.0000	0.0000	0.0000
0.0000	0.0000	0.0000	0.0000	0.0000
-0.0010	0.0000	0.0000	0.0000	0.0000
0.0045	0.0000	0.0000	0.0000	0.0000
0.0029	0.0000	0.0000	0.0000	0.0000
0.0015	0.0000	0.0000	0.0000	0.0000
-0.0033	0.0000	0.0000	0.0000	0.0000
0.0038	0.0000	0.0000	0.0000	0.0000
0.0001	0.0000	0.0000	0.0000	0.0000
0.0001	0.0000	0.0000	0.0000	0.0000
0.0008	0.0000	0.0000	0.0000	0.0000
0.0000	0.0000	0.0000	0.0000	0.0000
0.0074	0.0000	0.0000	0.0000	0.0000
-0.0020	0.0000	0.0000	0.0000	0.0000
0.0011	0.0000	0.0000	0.0000	0.0000
-0.0016	0.0000	0.0000	0.0000	0.0000
-0.0039	0.0000	0.0000	0.0000	0.0000
-0.0036	0.0000	0.0000	0.0000	0.0000
0.0000	0.0000	0.0000	0.0000	0.0000
-0.0017	0.0000	0.0000	0.0000	0.0000
0.0011	0.0000	0.0000	0.0000	0.0000
0.0050	0.0000	0.0000	0.0000	0.0000
-0.0022	0.0000	0.0000	0.0000	0.0000
-0.0027	0.0000	0.0000	0.0000	0.0000
0.0021	0.0000	0.0000	0.0000	0.0000
0.0028	0.0000	0.0000	0.0000	0.0000
-0.0008	0.0000	0.0000	0.0000	0.0000
0.0035	0.0000	0.0000	0.0000	0.0000
0.0035	0.0000	0.0000	0.0000	0.0000
-0.0007	0.0000	0.0000	0.0000	0.0000
0.0003	0.0000	0.0000	0.0000	0.0000
0.0033	0.0000	0.0000	0.0000	0.0000
-0.0019	0.0000	0.0000	0.0000	0.0000
0.0011	0.0000	0.0000	0.0000	0.0000
0.0000	0.0000	0.0000	0.0000	0.0000
0.0000	0.0000	0.0000	0.0000	0.0000
0.0008	0.0000	0.0000	0.0000	0.0000
0.0021	0.0000	0.0000	0.0000	0.0000
-0.0031	0.0000	0.0000	0.0000	0.0000
-0.0035	0.0000	0.0000	0.0000	0.0000
0.0008	0.0000	0.0000	0.0000	0.0000
-0.0007	0.0000	0.0000	0.0000	0.0000
0.0006	0.0000	0.0000	0.0000	0.0000
0.0002	0.0000	0.0000	0.0000	0.0000
0.0000	0.0000	0.0000	0.0000	0.0000
0.0007	0.0000	0.0000	0.0000	0.0000
0.0018	0.0000	0.0000	0.0000	0.0000
-0.0008	0.0000	0.0000	0.0000	0.0000
-0.0022	0.0000	0.0000	0.0000	0.0000
-0.0007	0.0000	0.0000	0.0000	0.0000
-0.0013	0.0000	0.0000	0.0000	0.0000
-0.0012	0.0000	0.0000	0.0000	0.0000
0.0019	0.0000	0.0000	0.0000	0.0000
0.0024	0.0000	0.0000	0.0000	0.0000
0.0004	0.0000	0.0000	0.0000	0.0000
0.0020	0.0000	0.0000	0.0000	0.0000
0.0062	0.0000	0.0000	0.0000	0.0000
0.0000	0.0000	0.0000	0.0000	0.0000
0.0003	0.0000	0.0000	0.0000	0.0000
-0.0002	0.0000	0.0000	0.0000	0.0000
-0.0010	0.0000	0.0000	0.0000	0.0000
-0.0008	0.0000	0.0000	0.0000	0.0000
0.0000	0.0000	0.0000	0.0000	0.0000
-0.0055	0.0000	0.0000	0.0000	0.0000
0.0024	0.0000	0.0000	0.0000	0.0000
0.0034	0.0000	0.0000	0.0000	0.0000
0.0003	0.0000	0.0000	0.0000	0.0000
-0.0014	0.0000	0.0000	0.0000	0.0000
0.0000	0.0000	0.0000	0.0000	0.0000
-0.0002	0.0000	0.0000	0.0000	0.0000
-0.0012	0.0000	0.0000	0.0000	0.0000
0.0000	0.0000	0.0000	0.0000	0.0000
0.0047	0.0000	0.0000	0.0000	0.0000
0.0008	0.0000	0.0000	0.0000	0.0000
0.0007	0.0000	0.0000	0.0000	0.0000
0.0000	0.0000	0.0000	0.0000	0.0000
0.0011	0.0000	0.0000	0.0000	0.0000
-0.0011	0.0000	0.0000	0.0000	0.0000
0.0043	0.0000	0.0000	0.0000	0.0000
0.0043	0.0000	0.0000	0.0000	0.0000
0.0020	0.0000	0.0000	0.0000	0.0000
-0.0015	0.0000	0.0000	0.0000	0.0000
-0.0028	0.0000	0.0000	0.0000	0.0000
0.0015	0.0000	0.0000	0.0000	0.0000
0.0023	0.0000	0.0000	0.0000	0.0000
-0.0020	0.0000	0.0000	0.0000	0.0000
-0.0030	0.0000	0.0000	0.0000	0.0000
0.0018	0.0000	0.0000	0.0000	0.0000
0.0011	0.0000	0.0000	0.0000	0.0000
-0.0026	0.0000	0.0000	0.0000	0.0000
-0.0015	0.0000	0.0000	0.0000	0.0000
-0.0001	0.0000	0.0000	0.0000	0.0000
-0.0020	0.0000	0.0000	0.0000	0.0000
0.0029	0.0000	0.0000	0.0000	0.0000
-0.0002	0.0000	0.0000	0.0000	0.0000
0.0000	0.0000	0.0000	0.0000	0.0000
0.0016	0.0000	0.0000	0.0000	0.0000
-0.0030	0.0000	0.0000	0.0000	0.0000
0.0019	0.0000	0.0000	0.0000	0.0000
0.0004	0.0000	0.0000	0.0000	0.0000
-0.0014	0.0000	0.0000	0.0000	0.0000
0.0023	0.0000	0.0000	0.0000	0.0000
0.0023	0.0000	0.0000	0.0000	0.0000
-0.0007	0.0000	0.0000	0.0000	0.0000
-0.0018	0.0000	0.0000	0.0000	0.0000
0.0005	0.0000	0.0000	0.0000	0.0000
-0.0018	0.0000	0.0000	0.0000	0.0000
-0.0012	0.0000	0.0000	0.0000	0.0000
-0.0052	0.0000	0.0000	0.0000	0.0000
-0.0016	0.0000	0.0000	0.0000	0.0000
0.0026	0.0000	0.0000	0.0000	0.0000
0.0007	0.0000	0.0000	0.0000	0.0000
0.0002	0.0000	0.0000	0.0000	0.0000
-0.0034	0.0000	0.0000	0.0000	0.0000
-0.0008	0.0000	0.0000	0.0000	0.0000
0.0037	0.0000	0.0000	0.0000	0.0000
-0.0019	0.0000	0.0000	0.0000	0.0000
0.0000	0.0000	0.0000	0.0000	0.0000
0.0000	0.0000	0.0000	0.0000	0.0000
0.0026	0.0000	0.0000	0.0000	0.0000
0.0020	0.0000	0.0000	0.0000	0.0000
0.0010	0.0000	0.0000	0.0000	0.0000
-0.0014	0.0000	0.0000	0.0000	0.0000
0.0014	0.0000	0.0000	0.0000	0.0000
0.0000	0.0000	0.0000	0.0000	0.0000
0.0000	0.0000	0.0000	0.0000	0.0000
-0.0023	0.0000	0.0000	0.0000	0.0000
-0.0008	0.0000	0.0000	0.0000	0.0000
-0.0015	0.0000	0.0000	0.0000	0.0000
0.0009	0.0000	0.0000	0.0000	0.0000
-0.0004	0.0000	0.0000	0.0000	0.0000
0.0009	0.0000	0.0000	0.0000	0.0000
-0.0030	0.0000	0.0000	0.0000	0.0000
0.0019	0.0000	0.0000	0.0000	0.0000
-0.0001	0.0000	0.0000	0.0000	0.0000
-0.0007	0.0000	0.0000	0.0000	0.0000
0.0003	0.0000	0.0000	0.0000	0.0000
-0.0041	0.0000	0.0000	0.0000	0.0000
-0.0003	0.0000	0.0000	0.0000	0.0000
-0.0014	0.0000	0.0000	0.0000	0.0000
0.0010	0.0000	0.0000	0.0000	0.0000
0.0002	0.0000	0.0000	0.0000	0.0000
-0.0012	0.0000	0.0000	0.0000	0.0000
-0.0009	0.0000	0.0000	0.0000	0.0000
-0.0033	0.0000	0.0000	0.0000	0.0000
-0.0036	0.0000	0.0000	0.0000	0.0000
0.0018	0.0000	0.0000	0.0000	0.0000
0.0000	0.0000	0.0000	0.0000	0.0000
-0.0017	0.0000	0.0000	0.0000	0.0000
-0.0015	0.0000	0.0000	0.0000	0.0000
-0.0040	0.0000	0.0000	0.0000	0.0000
0.0017	0.0000	0.0000	0.0000	0.0000
0.0026	0.0000	0.0000	0.0000	0.0000
0.0014	0.0000	0.0000	0.0000	0.0000
-0.0034	0.0000	0.0000	0.0000	0.0000
-0.0012	0.0000	0.0000	0.0000	0.0000
0.0047	0.0000	0.0000	0.0000	0.0000
0.0015	0.0000	0.0000	0.0000	0.0000
-0.0058	0.0000	0.0000	0.0000	0.0000
-0.0005	0.0000	0.0000	0.0000	0.0000
-0.0032	0.0000	0.0000	0.0000	0.0000
0.0001	0.0000	0.0000	0.0000	0.0000
-0.0035	0.0000	0.0000	0.0000	0.0000
0.0016	0.0000	0.0000	0.0000	0.0000
0.0022	0.0000	0.0000	0.0000	0.0000
-0.0005	0.0000	0.0000	0.0000	0.0000
-0.0029	0.0000	0.0000	0.0000	0.0000
-0.0018	0.0000	0.0000	0.0000	0.0000
-0.0029	0.0000	0.0000	0.0000	0.0000
-0.0006	0.0000	0.0000	0.0000	0.0000
-0.0001	0.0000	0.0000	0.0000	0.0000
-0.0001	0.0000	0.0000	0.0000	0.0000
0.0016	0.0000	0.0000	0.0000	0.0000
0.0002	0.0000	0.0000	0.0000	0.0000
-0.0025	0.0000	0.0000	0.0000	0.0000
-0.0004	0.0000	0.0000	0.0000	0.0000
0.0008	0.0000	0.0000	0.0000	0.0000
-0.0010	0.0000	0.0000	0.0000	0.0000
0.0019	0.0000	0.0000	0.0000	0.0000
-0.0042	0.0000	0.0000	0.0000	0.0000
0.0017	0.0000	0.0000	0.0000	0.0000
-0.0014	0.0000	0.0000	0.0000	0.0000
-0.0047	0.0000	0.0000	0.0000	0.0000
-0.0006	0.0000	0.0000	0.0000	0.0000
-0.0036	0.0000	0.0000	0.0000	0.0000
-0.0068	0.0000	0.0000	0.0000	0.0000
0.0034	0.0000	0.0000	0.0000	0.0000
-0.0108	0.0000	0.0000	0.0000	0.0000
0.0036	0.0000	0.0000	0.0000	0.0000
-0.0075	0.0000	0.0000	0.0000	0.0000
0.0046	0.0000	0.0000	0.0000	0.0000
0.0031	0.0000	0.0000	0.0000	0.0000
0.0009	0.0000	0.0000	0.0000	0.0000
0.0009	0.0000	0.0000	0.0000	0.0000
0.0021	0.0000	0.0000	0.0000	0.0000
-0.0067	0.0000	0.0000	0.0000	0.0000
-0.0033	0.0000	0.0000	0.0000	0.0000
-0.0026	0.0000	0.0000	0.0000	0.0000
0.0030	0.0000	0.0000	0.0000	0.0000
-0.0014	0.0000	0.0000	0.0000	0.0000
-0.0052	0.0000	0.0000	0.0000	0.0000
-0.0063	0.0000	0.0000	0.0000	0.0000
0.0034	0.0000	0.0000	0.0000	0.0000
0.0011	0.0000	0.0000	0.0000	0.0000
-0.0047	0.0000	0.0000	0.0000	0.0000
0.0021	0.0000	0.0000	0.0000	0.0000
0.0082	0.0000	0.0000	0.0000	0.0000
-0.0006	0.0000	0.0000	0.0000	0.0000
-0.0040	0.0000	0.0000	0.0000	0.0000
-0.0003	0.0000	0.0000	0.0000	0.0000
0.0102	0.0000	0.0000	0.0000	0.0000
-0.0007	0.0000	0.0000	0.0000	0.0000
0.0023	0.0000	0.0000	0.0000	0.0000
0.0027	0.0000	0.0000	0.0000	0.0000
-0.0081	0.0000	0.0000	0.0000	0.0000
0.0019	0.0000	0.0000	0.0000	0.0000
0.0093	0.0000	0.0000	0.0000	0.0000
0.0002	0.0000	0.0000	0.0000	0.0000
0.0012	0.0000	0.0000	0.0000	0.0000
-0.0021	0.0000	0.0000	0.0000	0.0000
-0.0018	0.0000	0.0000	0.0000	0.0000
-0.0024	0.0000	0.0000	0.0000	0.0000
-0.0001	0.0000	0.0000	0.0000	0.0000
-0.0012	0.0000	0.0000	0.0000	0.0000
-0.0015	0.0000	0.0000	0.0000	0.0000
0.0013	0.0000	0.0000	0.0000	0.0000
0.0025	0.0000	0.0000	0.0000	0.0000
-0.0011	0.0000	0.0000	0.0000	0.0000
0.0007	0.0000	0.0000	0.0000	0.0000
0.0046	0.0000	0.0000	0.0000	0.0000
-0.0023	0.0000	0.0000	0.0000	0.0000
-0.0025	0.0000	0.0000	0.0000	0.0000
-0.0017	0.0000	0.0000	0.0000	0.0000
-0.0028	0.0000	0.0000	0.0000	0.0000
-0.0008	0.0000	0.0000	0.0000	0.0000
0.0016	0.0000	0.0000	0.0000	0.0000
-0.0049	0.0000	0.0000	0.0000	0.0000
0.0001	0.0000	0.0000	0.0000	0.0000
-0.0022	0.0000	0.0000	0.0000	0.0000
0.0028	0.0000	0.0000	0.0000	0.0000
0.0046	0.0000	0.0000	0.0000	0.0000
0.0030	0.0000	0.0000	0.0000	0.0000
0.0003	0.0000	0.0000	0.0000	0.0000
-0.0002	0.0000	0.0000	0.0000	0.0000
-0.0022	0.0000	0.0000	0.0000	0.0000
0.0082	0.0000	0.0000	0.0000	0.0000
0.0026	0.0000	0.0000	0.0000	0.0000
-0.0048	0.0000	0.0000	0.0000	0.0000
-0.0032	0.0000	0.0000	0.0000	0.0000
0.0015	0.0000	0.0000	0.0000	0.0000
-0.0015	0.0000	0.0000	0.0000	0.0000
0.0025	0.0000	0.0000	0.0000	0.0000
-0.0009	0.0000	0.0000	0.0000	0.0000
-0.0004	0.0000	0.0000	0.0000	0.0000
0.0004	0.0000	0.0000	0.0000	0.0000
-0.0035	0.0000	0.0000	0.0000	0.0000
-0.0009	0.0000	0.0000	0.0000	0.0000
0.0028	0.0000	0.0000	0.0000	0.0000
-0.0025	0.0000	0.0000	0.0000	0.0000
0.0000	0.0000	0.0000	0.0000	0.0000
0.0052	0.0000	0.0000	0.0000	0.0000
-0.0008	0.0000	0.0000	0.0000	0.0000
0.0011	0.0000	0.0000	0.0000	0.0000
-0.0046	0.0000	0.0000	0.0000	0.0000
0.0020	0.0000	0.0000	0.0000	0.0000
0.0000	0.0000	0.0000	0.0000	0.0000
0.0021	0.0000	0.0000	0.0000	0.0000
0.0000	0.0000	0.0000	0.0000	0.0000
0.0019	0.0000	0.0000	0.0000	0.0000
0.0025	0.0000	0.0000	0.0000	0.0000
-0.0013	0.0000	0.0000	0.0000	0.0000
0.0000	0.0000	0.0000	0.0000	0.0000
-0.0009	0.0000	0.0000	0.0000	0.0000
0.0010	0.0000	0.0000	0.0000	0.0000
-0.0020	0.0000	0.0000	0.0000	0.0000
0.0016	0.0000	0.0000	0.0000	0.0000
-0.0055	0.0000	0.0000	0.0000	0.0000
0.0004	0.0000	0.0000	0.0000	0.0000
-0.0012	0.0000	0.0000	0.0000	0.0000
-0.0036	0.0000	0.0000	0.0000	0.0000
0.0010	0.0000	0.0000	0.0000	0.0000
-0.0038	0.0000	0.0000	0.0000	0.0000
0.0032	0.0000	0.0000	0.0000	0.0000
-0.0033	0.0000	0.0000	0.0000	0.0000
-0.0051	0.0000	0.0000	0.0000	0.0000
-0.0040	0.0000	0.0000	0.0000	0.0000
0.0019	0.0000	0.0000	0.0000	0.0000
0.0022	0.0000	0.0000	0.0000	0.0000
0.0001	0.0000	0.0000	0.0000	0.0000
0.0033	0.0000	0.0000	0.0000	0.0000
-0.0023	0.0000	0.0000	0.0000	0.0000
-0.0020	0.0000	0.0000	0.0000	0.0000
0.0065	0.0000	0.0000	0.0000	0.0000
-0.0004	0.0000	0.0000	0.0000	0.0000
-0.0002	0.0000	0.0000	0.0000	0.0000
0.0049	0.0000	0.0000	0.0000	0.0000
-0.0013	0.0000	0.0000	0.0000	0.0000
0.0008	0.0000	0.0000	0.0000	0.0000
0.0001	0.0000	0.0000	0.0000	0.0000
0.0005	0.0000	0.0000	0.0000	0.0000
0.0038	0.0000	0.0000	0.0000	0.0000
0.0000	0.0000	0.0000	0.0000	0.0000
-0.0061	0.0000	0.0000	0.0000	0.0000
0.0019	0.0000	0.0000	0.0000	0.0000
-0.0011	0.0000	0.0000	0.0000	0.0000
-0.0057	0.0000	0.0000	0.0000	0.0000
-0.0004	0.0000	0.0000	0.0000	0.0000
0.0022	0.0000	0.0000	0.0000	0.0000
-0.0028	0.0000	0.0000	0.0000	0.0000
-0.0048	0.0000	0.0000	0.0000	0.0000
-0.0006	0.0000	0.0000	0.0000	0.0000
-0.0039	0.0000	0.0000	0.0000	0.0000
0.0025	0.0000	0.0000	0.0000	0.0000
-0.0022	0.0000	0.0000	0.0000	0.0000
0.0011	0.0000	0.0000	0.0000	0.0000
-0.0017	0.0000	0.0000	0.0000	0.0000
0.0010	0.0000	0.0000	0.0000	0.0000
0.0000	0.0000	0.0000	0.0000	0.0000
0.0000	0.0000	0.0000	0.0000	0.0000
-0.0036	0.0000	0.0000	0.0000	0.0000
-0.0023	0.0000	0.0000	0.0000	0.0000
-0.0036	0.0000	0.0000	0.0000	-0.0094
0.0014	0.0000	0.0000	0.0000	-0.0085
0.0049	0.0000	0.0000	0.0000	0.0028
-0.0061	0.0000	0.0000	0.0000	0.0019
0.0045	0.0000	0.0000	0.0000	-0.0076
0.0004	0.0000	0.0000	0.0000	-0.0067
-0.0051	0.0000	0.0000	0.0000	0.0057
0.0005	0.0000	0.0000	0.0000	-0.0096
-0.0010	0.0000	0.0000	0.0000	0.0048
-0.0021	0.0000	0.0000	0.0000	-0.0106
0.0020	0.0000	0.0000	0.0000	-0.0058
-0.0020	0.0000	0.0000	0.0000	-0.0039
-0.0036	0.0000	0.0000	0.0000	0.0000
0.0009	0.0000	0.0000	0.0000	0.0000
0.0011	0.0000	0.0000	0.0000	-0.0059
-0.0028	0.0000	0.0000	0.0000	-0.0089
0.0000	0.0000	0.0000	0.0000	0.0030
-0.0038	0.0000	0.0000	0.0000	0.0000
-0.0043	0.0000	0.0000	0.0000	-0.0040
0.0040	0.0000	0.0000	0.0000	-0.0150
-0.0035	0.0000	0.0000	0.0000	-0.0203
0.0051	0.0000	0.0000	0.0000	0.0082
-0.0029	0.0000	0.0000	0.0000	0.0000
0.0050	0.0000	0.0000	0.0000	0.0000
-0.0032	0.0000	0.0000	0.0000	0.0000
-0.0050	0.0000	0.0000	0.0000	0.0021
0.0046	0.0000	0.0000	0.0000	-0.0124
0.0028	0.0000	0.0000	0.0000	-0.0094
-0.0015	0.0000	0.0000	0.0000	-0.0010
0.0059	0.0000	0.0000	0.0000	0.0146
-0.0022	0.0000	0.0000	0.0000	0.0154
0.0000	0.0000	0.0000	0.0000	0.0031
-0.0021	0.0000	0.0000	0.0000	-0.0010
0.0038	0.0000	0.0000	0.0000	0.0191
-0.0011	0.0000	0.0000	0.0000	-0.0030
0.0000	0.0000	0.0000	0.0000	-0.0171
-0.0024	0.0000	0.0000	0.0000	0.0030
-0.0021	0.0000	0.0000	0.0000	-0.0153
0.0033	0.0000	0.0000	0.0000	0.0021
0.0000	0.0000	0.0000	0.0000	-0.0093
-0.0004	0.0000	0.0000	0.0000	0.0000
-0.0032	0.0000	0.0000	0.0000	0.0000
0.0019	0.0000	0.0000	0.0000	0.0021
0.0008	0.0000	0.0000	0.0000	0.0094
-0.0044	0.0000	0.0000	0.0000	-0.0126
-0.0030	0.0000	0.0000	0.0000	0.0021
0.0002	0.0000	0.0000	0.0000	0.0000
-0.0031	0.0000	0.0000	0.0000	0.0042
-0.0004	0.0000	0.0000	0.0000	0.0042
-0.0004	0.0000	0.0000	0.0000	0.0124
0.0002	0.0000	0.0000	0.0000	0.0811
0.0061	0.0000	0.0000	0.0000	0.0207
0.0049	0.0000	0.0000	0.0000	-0.0312
-0.0007	0.0000	0.0000	0.0000	0.0086
0.0000	0.0000	0.0000	0.0000	-0.0153
0.0090	0.0000	0.0000	0.0000	-0.0434
0.0000	0.0000	0.0000	0.0000	-0.0061
0.0000	0.0000	0.0000	0.0000	-0.0143
-0.0004	0.0000	0.0000	0.0000	0.0031
-0.0030	0.0000	0.0000	0.0000	-0.0072
0.0027	0.0000	0.0000	0.0000	-0.0104
-0.0034	0.0000	0.0000	0.0000	-0.0137
0.0007	0.0000	0.0000	0.0000	0.0095
-0.0080	0.0000	0.0000	0.0000	-0.0032
0.0003	0.0000	0.0000	0.0000	0.0025
0.0023	0.0000	0.0000	0.0000	0.0040
0.0057	0.0000	0.0000	0.0000	-0.0073
0.0002	0.0000	0.0000	0.0000	0.0032
0.0058	0.0000	0.0000	0.0000	0.0073
-0.0038	0.0000	0.0000	0.0000	0.0069
-0.0025	0.0000	0.0000	0.0000	0.0014
-0.0020	0.0000	0.0000	0.0000	-0.0060
0.0014	0.0000	0.0000	0.0000	-0.0138
0.0002	0.0000	0.0000	0.0000	0.0011
-0.0008	0.0000	0.0000	0.0000	0.0000
-0.0022	0.0000	0.0000	0.0000	0.0021
-0.0040	0.0000	0.0000	0.0000	-0.0011
0.0016	0.0000	0.0000	0.0000	0.0011
0.0027	0.0000	0.0000	0.0000	0.0050
-0.0056	0.0000	0.0000	0.0000	-0.0029
0.0015	0.0000	0.0000	0.0000	-0.0065
-0.0034	0.0000	0.0000	0.0000	0.0000
0.0022	0.0000	0.0000	0.0000	0.0000
-0.0034	0.0000	0.0000	0.0000	0.0000
0.0025	0.0000	0.0000	0.0000	0.0000
-0.0060	0.0000	0.0000	0.0000	0.0000
-0.0029	0.0000	0.0000	0.0000	0.0000
-0.0028	0.0000	0.0000	0.0000	0.0000
-0.0003	0.0000	0.0000	0.0000	0.0000
-0.0026	0.0000	0.0000	0.0000	0.0000
-0.0029	0.0000	0.0000	0.0000	0.0000
0.0008	0.0000	0.0000	0.0000	0.0000
-0.0032	0.0000	0.0000	0.0000	0.0000
-0.0043	0.0000	0.0000	0.0000	0.0000
0.0028	0.0000	0.0000	0.0000	0.0000
0.0003	0.0000	0.0000	0.0000	0.0000
-0.0012	0.0000	0.0000	0.0000	0.0000
0.0015	0.0000	0.0000	0.0000	0.0000
-0.0097	0.0000	0.0000	0.0000	0.0000
0.0032	0.0000	0.0000	0.0000	0.0000
-0.0027	0.0000	0.0000	0.0000	0.0000
0.0016	0.0000	0.0000	0.0000	0.0000
-0.0036	0.0000	0.0000	0.0000	0.0000
0.0000	0.0000	0.0000	0.0000	0.0000
-0.0041	0.0000	0.0000	0.0000	0.0000
0.0079	0.0000	0.0000	0.0000	0.0000
-0.0005	0.0000	0.0000	0.0000	0.0000
-0.0030	0.0000	0.0000	0.0000	0.0000
0.0049	0.0000	0.0000	0.0000	0.0000
-0.0006	0.0000	0.0000	0.0000	0.0000
0.0003	0.0000	0.0000	0.0000	0.0000
0.0002	0.0000	0.0000	0.0000	0.0000
-0.0068	0.0000	0.0000	0.0000	0.0000
0.0052	0.0000	0.0000	0.0000	0.0000
-0.0009	0.0000	0.0000	0.0000	-0.0113
-0.0020	0.0000	0.0000	0.0000	-0.0073
-0.0009	0.0000	0.0000	0.0000	0.0000
-0.0002	0.0000	0.0000	0.0000	0.0000
-0.0042	0.0000	0.0000	0.0000	0.0000
0.0026	0.0000	0.0000	0.0000	0.0000
0.0031	0.0000	0.0000	0.0000	0.0000
0.0039	0.0000	0.0000	0.0000	0.0000
-0.0025	0.0000	0.0000	0.0000	0.0000
0.0053	0.0000	0.0000	0.0000	0.0000
0.0000	0.0000	0.0000	0.0000	0.0000
-0.0018	0.0000	0.0000	0.0000	0.0000
0.0042	0.0000	0.0000	0.0000	0.0000
0.0030	0.0000	0.0000	0.0000	0.0000
0.0007	0.0000	0.0000	0.0000	0.0000
-0.0048	0.0000	0.0000	0.0000	0.0000
-0.0007	0.0000	0.0000	0.0000	0.0000
0.0018	0.0000	0.0000	0.0000	0.0000
0.0000	0.0000	0.0000	0.0000	0.0000
0.0030	0.0000	0.0000	0.0000	0.0066
0.0045	0.0000	0.0000	0.0000	0.0171
-0.0027	0.0000	0.0000	0.0000	0.0169
0.0001	0.0000	0.0000	0.0000	0.0000
0.0006	0.0000	0.0000	0.0000	0.0000
0.0018	0.0000	0.0000	0.0000	0.0101
-0.0010	0.0000	0.0000	0.0000	0.0184
0.0085	0.0000	0.0000	0.0000	0.0513
-0.0031	0.0000	0.0000	0.0000	0.0000
0.0022	0.0000	0.0000	0.0000	0.0000
0.0000	0.0000	0.0000	0.0000	0.0000
-0.0037	0.0000	0.0000	0.0000	0.0000
-0.0036	0.0000	0.0000	0.0000	0.0000
-0.0039	0.0000	0.0000	0.0000	0.0048
0.0003	0.0000	0.0000	0.0000	0.0000
0.0009	0.0000	0.0000	0.0000	0.0000
-0.0008	0.0000	0.0000	0.0000	0.0000
0.0017	0.0000	0.0000	0.0000	0.0000
0.0052	0.0000	0.0000	0.0000	-0.0079
0.0054	0.0000	0.0000	0.0000	0.0000
-0.0052	0.0000	0.0000	0.0000	0.0000
-0.0002	0.0000	0.0000	0.0000	0.0000
-0.0027	0.0000	0.0000	0.0000	0.0000
0.0013	0.0000	0.0000	0.0000	0.0000
-0.0011	0.0000	0.0000	0.0000	0.0000
0.0028	0.0000	0.0000	0.0000	0.0145
-0.0017	0.0000	0.0000	0.0000	0.0050
0.0019	0.0000	0.0000	0.0000	-0.0022
-0.0002	0.0000	0.0000	0.0000	0.0000
0.0007	0.0000	0.0000	0.0000	0.0000
0.0035	0.0000	0.0000	0.0000	0.0000
0.0033	0.0000	0.0000	0.0000	-0.0040
-0.0011	0.0000	0.0000	0.0000	-0.0107
0.0027	0.0000	0.0000	0.0000	0.0005
0.0029	0.0000	0.0000	0.0000	0.0000
0.0003	0.0000	0.0000	0.0000	0.0000
0.0032	0.0000	0.0000	0.0000	0.0000
-0.0029	0.0000	0.0000	0.0000	0.0000
0.0023	0.0000	0.0000	0.0000	0.0000
-0.0045	0.0000	0.0000	0.0000	0.0000
0.0000	0.0000	0.0000	0.0000	-0.0042
0.0028	0.0000	0.0000	0.0000	-0.0019
0.0016	0.0000	0.0000	0.0000	0.0000
-0.0011	0.0000	0.0000	0.0000	0.0000
-0.0039	0.0000	0.0000	0.0000	-0.1305
-0.0055	0.0000	0.0000	0.0000	-0.0232
-0.0011	0.0000	0.0000	0.0000	0.0232
-0.0024	0.0000	0.0000	0.0000	0.0000
-0.0003	0.0000	0.0000	0.0000	0.0000
0.0019	0.0000	0.0000	0.0000	0.0000
-0.0038	0.0000	0.0000	0.0000	0.0000
0.0012	0.0000	0.0000	0.0000	-0.0052
0.0002	0.0000	0.0000	0.0000	-0.0148
-0.0044	0.0000	0.0000	0.0000	-0.0067
0.0000	0.0000	0.0000	0.0000	-0.0165
-0.0131	0.0000	0.0000	0.0000	0.0037
-0.0011	0.0000	0.0000	0.0000	-0.0122
0.0006	0.0000	0.0000	0.0000	-0.0021
-0.0002	0.0000	0.0000	0.0000	0.0335
0.0005	0.0000	0.0000	0.0000	0.0030
0.0023	0.0000	0.0000	0.0000	-0.0099
-0.0116	0.0000	0.0000	0.0000	0.0035
0.0020	0.0000	0.0000	0.0000	-0.0315
-0.0002	0.0000	0.0000	0.0000	-0.0026
-0.0017	0.0000	0.0000	0.0000	0.0000
0.0046	0.0000	0.0000	0.0000	0.0000
-0.0070	0.0000	0.0000	0.0000	0.0047
-0.0007	0.0000	0.0000	0.0000	0.0086
-0.0015	0.0000	0.0000	0.0000	0.0000
-0.0003	0.0000	0.0000	0.0000	0.0000
0.0039	0.0000	0.0000	0.0000	0.0068
0.0026	0.0000	0.0000	0.0000	0.0116
-0.0027	0.0000	0.0000	0.0000	-0.0051
0.0025	0.0000	0.0000	0.0000	0.0236
0.0004	0.0000	0.0000	0.0000	0.0000
-0.0017	0.0000	0.0000	0.0000	0.0000
0.0015	0.0000	0.0000	0.0000	0.0000
-0.0026	0.0000	0.0000	0.0000	0.0000
-0.0040	0.0000	0.0000	0.0000	0.0000
0.0002	0.0000	0.0000	0.0000	0.0000
-0.0013	0.0000	0.0000	0.0000	0.0000
0.0026	0.0000	0.0000	0.0000	0.0000
-0.0023	0.0000	0.0000	0.0000	0.0000
0.0001	0.0000	0.0000	0.0000	0.0000
0.0042	0.0000	0.0000	0.0000	0.0000
0.0018	0.0000	0.0000	0.0000	0.0000
0.0059	0.0000	0.0000	0.0000	0.0000
-0.0004	0.0000	0.0000	0.0000	0.0000
0.0003	0.0000	0.0000	0.0000	0.0000
0.0016	0.0000	0.0000	0.0000	0.0000
-0.0036	0.0000	0.0000	0.0000	0.0000
-0.0004	0.0000	0.0000	0.0000	0.0000
-0.0032	0.0000	0.0000	0.0000	0.0000
-0.0038	0.0000	0.0000	0.0000	0.0000
-0.0039	0.0000	0.0000	0.0000	0.0000
0.0006	0.0000	0.0000	0.0000	0.0000
0.0023	0.0000	0.0000	0.0000	0.0000
-0.0058	0.0000	0.0000	0.0000	0.0000
-0.0006	0.0000	0.0000	0.0000	0.0000
0.0012	0.0000	0.0000	0.0000	0.0000
0.0028	0.0000	0.0000	0.0000	0.0000
0.0016	0.0000	0.0000	0.0000	0.0000
0.0000	0.0000	0.0000	0.0000	0.0000
-0.0059	0.0000	0.0000	0.0000	0.0000
-0.0022	0.0000	0.0000	0.0000	0.0000
-0.0015	0.0000	0.0000	0.0000	0.0000
0.0027	0.0000	0.0000	0.0000	0.0000
-0.0071	0.0000	0.0000	0.0000	0.0000
0.0019	0.0000	0.0000	0.0000	0.0000
0.0001	0.0000	0.0000	0.0000	0.0000
-0.0057	0.0000	0.0000	0.0000	0.0000
-0.0030	0.0000	0.0000	0.0000	0.0000
0.0024	0.0000	0.0000	0.0000	0.0000
0.0024	0.0000	0.0000	0.0000	0.0000
-0.0036	0.0000	0.0000	0.0000	0.0000
0.0019	0.0000	0.0000	0.0000	0.0000
-0.0047	0.0000	0.0000	0.0000	0.0000
0.0002	0.0000	0.0000	0.0000	0.0000
-0.0039	0.0000	0.0000	0.0000	0.0000
0.0004	0.0000	0.0000	0.0000	0.0000
-0.0010	0.0000	0.0000	0.0000	0.0000
0.0009	0.0000	0.0000	0.0000	0.0000
-0.0004	0.0000	0.0000	0.0000	0.0000
0.0000	0.0000	0.0000	0.0000	0.0000
0.0000	0.0000	0.0000	0.0000	0.0000
-0.0035	0.0000	0.0000	0.0000	0.0000
-0.0002	0.0000	0.0000	0.0000	0.0000
-0.0036	0.0000	0.0000	0.0000	0.0000
0.0000	0.0113	0.0000	0.0000	0.0000
-0.0041	0.0477	0.0000	0.0000	0.0159
-0.0031	0.0139	0.0000	0.0000	0.0010
0.0027	0.0098	0.0000	0.0000	0.0000
0.0023	0.0149	0.0000	0.0000	0.0000
-0.0056	-0.0191	0.0000	0.0000	0.0068
-0.0043	0.0319	0.0000	0.0000	0.0656
0.0041	-0.0130	0.0000	0.0000	-0.0801
0.0017	-0.0207	0.0000	0.0000	-0.0029
0.0022	-0.0053	0.0000	0.0000	-0.0069
0.0045	0.0090	0.0000	0.0000	0.0030
0.0000	0.0000	0.0000	0.0000	0.0195
0.0016	0.0000	0.0000	0.0000	0.0010
-0.0055	0.0000	0.0000	0.0000	0.0000
-0.0038	0.0000	0.0000	0.0000	0.0000
-0.0019	0.0000	0.0000	0.0000	0.0000
0.0064	0.0000	0.0000	0.0000	0.0000
0.0035	0.0000	0.0000	0.0000	-0.0048
-0.0055	0.0000	0.0000	0.0000	0.0747
0.0039	0.0000	0.0000	0.0000	-0.0699
0.0041	-0.0305	0.0000	0.0000	0.0019
-0.0028	0.0224	0.0000	0.0000	0.0000
-0.0046	0.0102	0.0000	0.0000	0.0000
0.0006	0.0228	0.0000	0.0000	0.0000
-0.0005	-0.0005	0.0000	0.0000	0.0019
0.0029	-0.0052	0.0000	0.0000	0.0077
-0.0088	0.0111	0.0000	0.0000	-0.0106
-0.0023	-0.0121	0.0000	0.0000	-0.0019
0.0032	-0.0098	0.0000	0.0000	-0.0049
-0.0060	-0.0145	0.0000	0.0000	-0.0098
0.0001	0.0021	0.0000	0.0000	0.0049
0.0000	0.0247	0.0000	0.0000	0.0010
-0.0021	-0.0001	0.0000	0.0000	-0.0029
0.0001	0.0050	0.0000	0.0000	-0.0089
0.0074	-0.0061	0.0000	0.0000	-0.0036
0.0036	0.0020	0.0000	0.0000	0.0006
0.0042	-0.0284	0.0000	0.0000	0.0099
-0.0023	0.0000	0.0000	0.0000	-0.0040
-0.0020	-0.0210	0.0000	0.0000	-0.0090
0.0100	0.0089	0.0000	0.0000	0.0038
0.0002	0.0081	0.0000	0.0000	0.0042
-0.0031	0.0051	0.0000	0.0000	0.0000
0.0038	-0.0008	0.0000	0.0000	0.0000
0.0099	-0.0192	0.0000	0.0000	0.0006
-0.0021	0.0053	0.0000	0.0000	-0.0026
0.0020	-0.0063	0.0000	0.0000	0.0000
-0.0062	-0.0136	0.0000	0.0000	0.0000
-0.0001	0.0038	0.0000	0.0000	-0.0098
0.0035	0.0278	0.0000	0.0000	0.0000
0.0023	0.0041	0.0000	0.0000	0.0000
0.0013	0.0032	0.0000	0.0000	0.0000
-0.0028	0.0292	0.0000	0.0000	0.0000
-0.0044	0.0034	0.0000	0.0000	0.0000
0.0017	-0.0004	0.0000	0.0000	0.0000
-0.0030	-0.0208	0.0000	0.0000	0.0000
-0.0025	0.0160	0.0000	0.0000	0.0000
-0.0003	0.0044	0.0000	0.0000	0.0000
0.0009	-0.0119	0.0000	0.0000	0.0000
0.0009	-0.0052	0.0000	0.0000	0.0000
0.0060	-0.0002	0.0000	0.0000	0.0000
-0.0032	-0.0022	0.0000	0.0000	0.0000
0.0019	-0.0100	0.0000	0.0000	0.0000
-0.0031	-0.0004	0.0000	0.0000	0.0000
-0.0036	0.0066	0.0000	0.0000	0.0000
-0.0043	0.0133	0.0000	0.0000	0.0000
0.0015	0.0039	0.0000	0.0000	0.0000
0.0091	-0.0085	0.0000	0.0000	0.0000
0.0006	0.0050	0.0000	0.0000	0.0000
-0.0001	-0.0057	0.0000	0.0000	-0.0217
-0.0022	-0.0041	0.0000	0.0000	-0.0021
0.0039	-0.0224	0.0000	0.0000	-0.0116
-0.0018	-0.0075	0.0000	0.0000	0.0000
0.0041	-0.0068	0.0000	0.0000	0.0000
0.0054	-0.0066	0.0000	0.0000	0.0000
0.0000	-0.0092	0.0000	0.0000	0.0000
0.0011	0.0144	0.0000	0.0000	0.0000
-0.0054	-0.0155	0.0000	0.0000	0.0000
0.0049	-0.0024	0.0000	0.0000	0.0000
0.0066	-0.0083	0.0000	0.0000	0.0000
-0.0011	0.0069	0.0000	0.0000	0.0000
-0.0024	-0.0157	0.0000	0.0000	0.0000
0.0012	0.0044	0.0000	0.0000	-0.0021
-0.0011	-0.0075	0.0000	0.0000	0.0000
0.0001	-0.0014	0.0000	0.0000	0.0000
0.0058	-0.0130	0.0000	0.0000	0.0000
-0.0062	0.0092	0.0000	0.0000	0.0000
0.0011	0.0000	0.0000	0.0000	0.0000
-0.0048	0.0000	0.0000	0.0000	0.0000
-0.0045	0.0000	0.0000	0.0000	0.0000
0.0008	0.0000	0.0000	0.0000	0.0000
0.0035	0.0000	0.0000	0.0000	0.0000
0.0121	0.0000	0.0000	0.0000	0.0000
0.0012	0.0077	0.0000	0.0000	0.0006
-0.0029	0.0208	0.0000	0.0000	-0.0028
0.0027	-0.0039	0.0000	0.0000	-0.0057
0.0026	-0.0228	0.0000	0.0000	-0.0028
-0.0094	-0.0164	0.0000	0.0000	0.0028
0.0015	0.0076	0.0000	0.0000	0.0000
-0.0026	-0.0003	0.0000	0.0000	0.0049
0.0027	-0.0030	0.0000	0.0000	0.0000
-0.0058	0.0086	0.0000	0.0000	0.0550
0.0035	-0.0026	0.0000	0.0000	-0.0562
-0.0042	-0.0135	0.0000	0.0000	-0.0085
-0.0035	0.0065	0.0000	0.0000	0.0000
-0.0017	0.0184	0.0000	0.0000	0.0000
-0.0042	-0.0077	0.0000	0.0000	-0.0903
0.0000	0.0056	0.0000	0.0000	0.0547
-0.0014	0.0129	0.0000	0.0000	0.0181
-0.0004	-0.0124	0.0000	0.0000	-0.0804
0.0033	-0.0153	0.0000	0.0000	0.0208
0.0000	-0.0002	0.0000	0.0000	-0.0040
-0.0049	-0.0133	0.0000	0.0000	0.0095
-0.0004	-0.0191	0.0000	0.0000	0.0256
0.0033	-0.0142	0.0000	0.0000	-0.0210
0.0051	0.0031	0.0000	0.0000	-0.0370
0.0031	-0.0015	0.0000	0.0000	0.0007
0.0012	-0.0196	0.0000	0.0000	0.0211
-0.0012	0.0194	0.0000	0.0000	0.0280
-0.0025	0.0047	0.0000	0.0000	-0.0085
-0.0019	-0.0226	0.0000	0.0000	0.0226
0.0012	-0.0173	0.0000	0.0000	0.0038
-0.0028	-0.0013	0.0000	0.0000	-0.0062
0.0016	0.0107	0.0000	0.0000	-0.0062
0.0005	-0.0065	0.0000	0.0000	0.0004
-0.0018	-0.0071	0.0000	0.0000	-0.0043
-0.0012	-0.0163	0.0000	0.0000	0.0028
-0.0013	-0.0091	0.0000	0.0000	-0.0063
0.0013	0.0194	0.0000	0.0000	-0.0041
0.0009	-0.0037	0.0000	0.0000	-0.0220
-0.0018	0.0300	0.0000	0.0000	-0.0018
0.0019	0.0017	0.0000	0.0000	0.0049
-0.0050	0.0022	0.0000	0.0000	-0.0107
0.0004	0.0035	0.0000	0.0000	-0.0056
-0.0045	-0.0086	0.0000	0.0000	0.0036
0.0011	0.0034	0.0000	0.0000	0.0072
-0.0020	-0.0041	0.0000	0.0000	-0.0042
-0.0018	-0.0204	0.0000	0.0000	0.0089
0.0021	0.0027	0.0000	0.0000	0.0000
0.0009	0.0057	0.0000	0.0000	0.0031
0.0009	0.0147	0.0000	0.0000	-0.0020
0.0006	0.0219	0.0000	0.0000	-0.0078
-0.0041	0.0013	0.0000	0.0000	0.0020
0.0007	-0.0087	0.0000	0.0000	-0.0087
0.0054	0.0014	0.0000	0.0000	0.0000
0.0013	-0.0295	0.0000	0.0000	0.0114
0.0037	0.0021	0.0000	0.0000	-0.0038
-0.0003	-0.0124	0.0000	0.0000	-0.0036
-0.0008	-0.0005	0.0000	0.0000	-0.0137
0.0080	0.0030	0.0000	0.0000	-0.0016
0.0009	0.0140	0.0000	0.0000	-0.0073
-0.0018	-0.0137	0.0000	0.0000	-0.0062
-0.0021	-0.0069	0.0000	0.0000	-0.0021
0.0027	-0.0075	0.0000	0.0000	0.0039
0.0007	0.0327	0.0000	0.0000	-0.0127
-0.0020	-0.0152	0.0000	0.0000	0.0072
0.0007	0.0027	0.0000	0.0000	0.0117
-0.0084	0.0100	0.0000	0.0000	-0.0154
-0.0003	0.0063	0.0000	0.0000	-0.0093
0.0026	-0.0130	0.0000	0.0000	-0.0028
-0.0016	-0.0074	0.0000	0.0000	-0.0349
0.0037	-0.0009	0.0000	0.0000	-0.0450
-0.0065	-0.0033	0.0000	0.0000	-0.0013
0.0002	0.0076	0.0000	0.0000	-0.0066
0.0003	0.0011	0.0000	0.0000	-0.0033
-0.0017	-0.0094	0.0000	0.0000	-0.0195
0.0000	0.0017	0.0000	0.0000	0.0013
0.0038	-0.0169	0.0000	0.0000	0.0220
0.0047	0.0091	0.0000	0.0000	-0.0103
0.0024	-0.0038	0.0000	0.0000	-0.0157
0.0003	-0.0025	0.0000	0.0000	-0.0053
0.0000	-0.0095	0.0000	0.0000	-0.0080
0.0005	-0.0019	0.0000	0.0000	0.0008
-0.0019	0.0155	0.0000	0.0000	-0.0088
-0.0031	-0.0172	0.0000	0.0000	0.0054
0.0010	0.0012	0.0000	0.0000	0.0053
-0.0001	-0.0024	0.0000	0.0000	0.0021
0.0000	-0.0054	0.0000	0.0000	0.0005
0.0037	0.0035	0.0000	0.0000	0.0056
0.0012	-0.0151	0.0000	0.0000	-0.0138
-0.0042	-0.0188	0.0000	0.0000	0.0080
0.0000	0.0041	0.0000	0.0000	0.0000
-0.0028	-0.0212	0.0000	0.0000	0.0079
0.0007	0.0307	0.0000	0.0000	-0.0079
0.0002	0.0373	0.0000	0.0000	-0.0051
0.0024	0.0118	0.0000	0.0000	-0.0056
-0.0019	0.0315	0.0000	0.0000	0.0000
0.0030	0.0346	0.0000	0.0000	0.0000
-0.0046	-0.0105	0.0000	0.0000	0.0000
0.0012	-0.0232	0.0000	0.0000	-0.0025
-0.0023	0.0360	0.0000	0.0000	0.0066
0.0005	-0.0169	0.0000	0.0000	0.0014
0.0015	-0.0052	0.0000	0.0000	0.0000
-0.0013	0.0017	0.0000	0.0000	0.0000
-0.0005	-0.0120	0.0000	0.0000	0.0000
-0.0003	-0.0130	0.0000	0.0000	0.0000
-0.0017	0.0000	0.0000	0.0000	-0.0111
0.0030	0.0000	0.0000	0.0000	-0.0223
0.0015	0.0000	0.0000	0.0000	-0.0057
0.0002	0.0000	0.0000	0.0000	0.0196
-0.0002	0.0000	0.0000	0.0000	0.0000
-0.0019	0.0000	0.0000	0.0000	0.0000
-0.0043	-0.0138	0.0000	0.0000	-0.0042
0.0043	-0.0225	0.0000	0.0000	0.0016
-0.0003	-0.0008	0.0000	0.0000	-0.0148
-0.0033	-0.0283	0.0000	0.0000	-0.0188
-0.0010	0.0033	0.0000	0.0000	-0.0027
-0.0024	0.0033	0.0000	0.0000	0.0087
-0.0018	0.0026	0.0000	0.0000	-0.0060
-0.0028	-0.0063	0.0000	0.0000	0.0000
-0.0036	-0.0173	0.0000	0.0000	0.0000
-0.0001	0.0166	0.0000	0.0000	-0.0027
-0.0072	-0.0150	0.0000	0.0000	0.0011
0.0010	0.0117	0.0000	0.0000	-0.0233
-0.0002	0.0102	0.0000	0.0000	-0.0008
0.0040	-0.0022	0.0000	0.0000	0.0053
-0.0034	-0.0138	0.0000	0.0000	-0.0158
0.0005	-0.0092	0.0000	0.0000	0.0000
0.0012	-0.0007	0.0000	0.0000	0.0000
-0.0001	0.0176	0.0000	0.0000	0.0000
-0.0051	-0.0192	0.0000	0.0000	0.0000
-0.0006	0.0017	0.0000	0.0000	0.0000
-0.0036	0.0024	0.0000	0.0000	-0.0200
0.0021	0.0003	0.0000	0.0000	0.0028
-0.0022	0.0377	0.0000	0.0000	0.0166
0.0051	-0.0041	0.0000	0.0000	-0.0536
-0.0028	0.0045	0.0000	0.0000	0.0000
-0.0019	0.0098	0.0000	0.0000	0.0115
-0.0008	-0.0003	0.0000	0.0000	-0.0086
-0.0035	-0.0118	0.0000	0.0000	0.0040
-0.0002	0.0052	0.0000	0.0000	0.0129
-0.0003	0.0068	0.0000	0.0000	-0.0140
-0.0010	-0.0013	0.0000	0.0000	0.0000
-0.0016	-0.0140	0.0000	0.0000	-0.0087
-0.0033	-0.0047	0.0000	0.0000	0.0000
-0.0032	0.0019	0.0000	0.0000	-0.0029
-0.0007	-0.0019	0.0000	0.0000	-0.0029
0.0003	-0.0111	0.0000	0.0000	0.0000
-0.0028	0.0001	0.0000	0.0000	0.0000
-0.0011	-0.0045	0.0000	0.0000	-0.0088
-0.0017	-0.0049	0.0000	0.0000	0.0029
0.0029	0.0005	0.0000	0.0000	-0.0021
-0.0063	0.0039	0.0000	0.0000	-0.0098
-0.0008	-0.0077	0.0000	0.0000	-0.0180
0.0069	0.0007	0.0000	0.0000	0.0060
0.0022	0.0112	0.0000	0.0000	0.0120
0.0054	-0.0118	0.0000	0.0000	0.0089
-0.0039	-0.0031	0.0000	0.0000	-0.0003
-0.0028	-0.0043	0.0000	0.0000	-0.0089
-0.0024	0.0064	0.0000	0.0000	-0.0009
-0.0022	-0.0007	0.0000	0.0000	-0.0060
0.0052	-0.0113	0.0000	0.0000	-0.0006
-0.0036	-0.0136	0.0000	0.0000	0.0027
-0.0004	-0.0004	0.0000	0.0000	-0.0051
0.0028	0.0230	0.0000	0.0000	0.0021
-0.0038	-0.0168	0.0000	0.0000	0.0000
-0.0031	0.0013	0.0000	0.0000	0.0003
-0.0038	-0.0042	0.0000	0.0000	0.0057
0.0007	0.0005	0.0000	0.0000	-0.0054
0.0012	-0.0057	0.0000	0.0000	-0.0030
0.0007	-0.0003	0.0000	0.0000	0.0084
-0.0033	-0.0010	0.0000	0.0000	-0.0009
0.0066	0.0000	0.0000	0.0000	0.0000
0.0041	0.0000	0.0000	0.0000	0.0000
0.0064	0.0053	0.0000	0.0000	-0.0009
0.0021	-0.0108	0.0000	0.0000	0.0124
-0.0017	0.0014	0.0000	0.0000	0.0026
0.0032	0.0113	0.0000	0.0000	0.0060
-0.0025	0.0058	0.0000	0.0000	0.0500
0.0004	-0.0007	0.0000	0.0000	0.0008
-0.0043	-0.0036	0.0000	0.0000	0.0421
0.0045	-0.0062	0.0000	0.0000	0.0339
0.0000	-0.0213	0.0000	0.0000	0.0085
0.0013	0.0071	0.0000	0.0000	-0.0318
-0.0020	-0.0078	0.0000	0.0000	-0.0036
0.0062	-0.0073	0.0000	0.0000	0.0087
0.0000	0.0327	0.0000	0.0000	0.0573
-0.0050	0.0126	0.0000	0.0000	0.0012
0.0018	-0.0009	0.0000	0.0000	-0.0056
0.0007	-0.0083	0.0000	0.0000	-0.0090
-0.0015	-0.0157	0.0000	0.0000	0.0007
0.0006	-0.0012	0.0000	0.0000	0.0234
0.0002	-0.0085	0.0000	0.0000	0.0180
0.0004	0.0050	0.0000	0.0000	-0.0071
-0.0019	0.0508	0.0000	0.0000	-0.0014
0.0021	-0.0141	0.0000	0.0000	0.0148
0.0020	0.0283	0.0000	0.0000	0.0180
0.0040	0.0000	0.0000	0.0000	0.0348
0.0060	0.0000	0.0000	0.0000	0.0000
-0.0018	0.0000	0.0000	0.0000	0.0000
0.0008	0.0000	0.0000	0.0000	0.0000
-0.0030	0.0000	0.0000	0.0000	0.0000
-0.0054	0.0000	0.0000	0.0000	0.0011
-0.0001	0.0000	0.0000	0.0000	-0.0217
-0.0010	0.0000	0.0000	0.0000	-0.0368
-0.0012	-0.0062	0.0000	0.0000	0.0134
0.0011	-0.0161	0.0000	0.0000	-0.0271
0.0000	0.0206	0.0000	0.0000	0.0091
-0.0081	0.0148	0.0000	0.0000	0.0038
0.0009	-0.0104	0.0000	0.0000	-0.0016
-0.0016	-0.0006	0.0000	0.0000	-0.0111
0.0039	0.0013	0.0000	0.0000	-0.0143
-0.0049	-0.0110	0.0000	0.0000	-0.0117
0.0013	-0.0030	0.0000	0.0000	0.0000
0.0041	-0.0121	0.0000	0.0000	0.0000
-0.0007	0.0068	0.0000	0.0000	0.0039
0.0015	-0.0026	0.0000	0.0000	0.0194
-0.0037	0.0049	0.0000	0.0000	-0.0132
-0.0019	0.0145	0.0000	0.0000	-0.0048
-0.0052	-0.0080	0.0000	0.0000	0.0007
-0.0007	-0.0208	0.0000	0.0000	-0.0250
0.0007	0.0028	0.0000	0.0000	0.0000
0.0011	0.0043	0.0000	0.0000	0.0000
0.0001	-0.0196	0.0000	0.0000	-0.0070
-0.0005	-0.0097	0.0000	0.0000	-0.0035
-0.0001	-0.0074	0.0000	0.0000	-0.0095
0.0034	-0.0069	0.0000	0.0000	-0.0060
0.0049	0.0026	0.0000	0.0000	0.0084
-0.0003	-0.0184	0.0000	0.0000	-0.0012
0.0061	-0.0076	0.0000	0.0000	0.0000
0.0036	0.0077	0.0000	0.0000	0.0000
0.0006	-0.0022	0.0000	0.0000	0.0120
0.0034	-0.0011	0.0000	0.0000	-0.0016
-0.0021	-0.0035	0.0000	0.0000	0.0000
-0.0004	-0.0153	0.0000	0.0000	0.0000
-0.0014	0.0064	0.0000	0.0000	0.0000
0.0001	0.0337	0.0000	0.0000	0.0000
0.0041	-0.0176	0.0000	0.0000	0.0141
0.0028	-0.0083	0.0000	0.0000	0.0000
-0.0030	0.0185	0.0000	0.0000	0.0000
-0.0005	0.0094	0.0000	0.0000	-0.0195
0.0029	0.0162	0.0000	0.0000	-0.0020
-0.0056	-0.0086	0.0000	0.0000	0.0125
-0.0011	-0.0151	0.0000	0.0000	0.0114
0.0007	0.0208	0.0000	0.0000	0.0036
0.0043	-0.0116	0.0000	0.0000	-0.0145
0.0004	-0.0108	0.0000	0.0000	-0.0066
-0.0064	-0.0132	0.0000	0.0000	-0.0044
-0.0007	0.0037	0.0000	0.0000	0.0000
-0.0025	-0.0135	0.0000	0.0000	-0.0049
-0.0007	-0.0064	0.0000	0.0000	0.0025
-0.0007	0.0017	0.0000	0.0000	0.0005
0.0022	-0.0051	0.0000	0.0000	-0.0054
0.0003	0.0020	0.0000	0.0000	-0.0025
0.0024	-0.0125	0.0000	0.0000	0.0064
-0.0010	0.0145	0.0000	0.0000	-0.0032
-0.0021	-0.0052	0.0000	0.0000	-0.0241
0.0037	0.0000	0.0000	0.0000	0.0083
0.0005	0.0000	0.0000	0.0000	-0.0168
-0.0045	0.0000	0.0000	0.0000	0.0102
-0.0002	0.0000	0.0000	0.0000	0.0000
0.0008	0.0000	0.0000	0.0000	0.0000
0.0056	0.0000	0.0000	0.0000	0.0005
-0.0004	0.0049	0.0000	0.0000	0.0018
-0.0013	-0.0097	0.0000	0.0000	-0.0003
0.0052	-0.0232	0.0000	0.0000	-0.0099
0.0062	0.0045	0.0000	0.0000	-0.0139
0.0026	-0.0125	0.0000	0.0000	-0.0125
-0.0016	0.0038	0.0000	0.0000	-0.0021
0.0012	0.0026	0.0000	0.0000	-0.0039
-0.0017	0.0028	0.0000	0.0000	-0.0074
0.0012	-0.0023	0.0000	0.0000	0.0064
0.0032	-0.0206	0.0000	0.0000	0.0050
-0.0026	-0.0005	0.0000	0.0000	-0.0106
0.0023	0.0003	0.0000	0.0000	-0.0053
0.0008	-0.0121	0.0000	0.0000	-0.0027
0.0002	-0.0057	0.0000	0.0000	0.0196
0.0022	0.0063	0.0000	0.0000	-0.0010
0.0047	0.0026	0.0000	0.0000	-0.0161
0.0036	-0.0165	0.0000	0.0000	0.0074
-0.0015	-0.0249	0.0000	0.0000	-0.0136
-0.0011	-0.0013	0.0000	0.0000	-0.0003
-0.0005	0.0237	0.0000	0.0000	0.0000
-0.0024	-0.0050	0.0000	0.0000	0.0000
-0.0009	0.0788	0.0000	0.0000	0.0019
0.0038	0.0083	0.0000	0.0000	0.0008
0.0003	-0.0154	0.0000	0.0000	0.0111
0.0093	-0.0088	0.0000	0.0000	0.0331
-0.0028	-0.0071	0.0000	0.0000	0.0008
0.0025	-0.0124	0.0000	0.0000	0.0276
-0.0036	0.0162	0.0000	0.0000	-0.0050
-0.0019	0.0063	0.0000	0.0000	0.0012
-0.0017	0.0235	0.0000	0.0000	-0.0070
0.0051	-0.0129	0.0000	0.0000	0.0062
-0.0019	0.0050	0.0000	0.0000	0.0209
0.0011	-0.0075	0.0000	0.0000	-0.0010
0.0006	0.0052	0.0000	0.0000	-0.0192
-0.0034	0.0129	0.0000	0.0000	-0.0226
0.0000	-0.0087	0.0000	0.0000	0.0015
0.0061	-0.0047	0.0000	0.0000	0.0186
0.0017	-0.0174	0.0000	0.0000	0.0465
0.0003	-0.0142	0.0000	0.0000	-0.0168
0.0000	-0.0013	0.0000	0.0000	0.0175
0.0084	-0.0079	0.0000	0.0000	-0.0019
-0.0003	-0.0087	0.0000	0.0000	0.0029
-0.0023	0.0011	0.0000	0.0000	-0.0112
0.0041	-0.0109	0.0000	0.0000	0.0000
-0.0037	-0.0009	0.0000	0.0000	0.0183
-0.0076	0.0353	0.0000	0.0000	-0.0028
0.0001	-0.0060	0.0000	0.0000	0.0282
0.0046	0.0068	0.0000	0.0000	0.0169
-0.0009	-0.0068	0.0000	0.0000	0.0007
0.0024	-0.0021	0.0000	0.0000	0.0067
0.0033	0.0008	0.0000	0.0000	0.0080
-0.0029	0.0081	0.0000	0.0000	-0.0179
0.0172	0.0045	0.0000	0.0000	-0.0148
-0.0018	0.0154	0.0000	0.0000	-0.0134
0.0040	-0.0053	0.0000	0.0000	0.0009
0.0020	0.0208	0.0000	0.0000	0.0250
0.0009	0.0149	0.0000	0.0000	0.0077
-0.0027	-0.0033	0.0000	0.0000	0.0058
-0.0009	-0.0015	0.0000	0.0000	0.0114
-0.0053	0.0017	0.0000	0.0000	0.0312
-0.0003	0.0093	0.0000	0.0000	0.0019
-0.0033	0.0005	0.0000	0.0000	-0.0026
-0.0002	-0.0033	0.0000	0.0000	0.0041
-0.0007	0.0214	0.0000	0.0000	0.0087
-0.0016	0.0005	0.0000	0.0000	-0.0017
0.0014	0.0023	0.0000	0.0000	0.0175
-0.0026	0.0092	0.0000	0.0000	-0.0251
-0.0015	0.0122	0.0000	0.0000	-0.0105
-0.0031	-0.0120	0.0000	0.0000	-0.0039
0.0035	0.0207	0.0000	0.0000	0.0000
0.0009	-0.0135	0.0000	0.0000	0.0000
0.0009	0.0067	0.0000	0.0000	-0.0037
0.0034	-0.0237	0.0000	0.0000	0.0101
0.0013	0.0042	0.0000	0.0000	-0.0127
-0.0028	0.0066	0.0000	0.0000	-0.0002
0.0012	-0.0061	0.0000	0.0000	0.0350
0.0014	0.0090	0.0000	0.0000	-0.0090
-0.0037	-0.0023	0.0000	0.0000	0.0111
-0.0001	-0.0017	0.0000	0.0000	-0.0096
0.0029	-0.0133	0.0000	0.0000	0.0000
0.0038	-0.0028	0.0000	0.0000	0.0000
-0.0002	0.0095	0.0000	0.0000	-0.0191
-0.0085	0.0136	0.0000	0.0000	-0.0011
-0.0073	0.0019	0.0000	0.0000	-0.0046
0.0002	-0.0001	0.0000	0.0000	-0.0021
0.0019	-0.0165	0.0000	0.0000	0.0112
0.0009	0.0114	0.0000	0.0000	0.0246
0.0024	0.0024	0.0000	0.0000	0.0632
0.0004	-0.0042	0.0000	0.0000	0.0006
0.0027	-0.0020	0.0000	0.0000	-0.0037
0.0019	0.0096	0.0000	0.0000	0.0000
-0.0006	0.0049	0.0000	0.0000	0.0060
0.0030	-0.0006	0.0000	0.0000	0.0101
-0.0001	-0.0035	0.0000	0.0000	0.0000
0.0041	0.0011	0.0000	0.0000	0.0000
-0.0007	-0.0052	0.0000	0.0000	0.0000
-0.0019	-0.0197	0.0000	0.0000	-0.0175
0.0004	-0.0177	0.0000	0.0000	-0.0041
0.0042	-0.0047	0.0000	0.0000	0.0088
0.0039	0.0007	0.0000	0.0000	0.0236
0.0021	-0.0146	0.0000	0.0000	-0.0034
-0.0007	0.0010	0.0000	0.0000	-0.0290
-0.0010	0.0117	0.0000	0.0000	-0.0045
0.0009	0.0018	0.0000	0.0000	-0.0094
0.0052	0.0000	0.0000	0.0000	0.0000
0.0002	0.0000	0.0000	0.0000	0.0000
-0.0021	0.0000	0.0000	0.0000	0.0046
-0.0032	0.0000	0.0000	0.0000	-0.0188
-0.0030	0.0000	0.0000	0.0000	-0.0043
0.0027	0.0000	0.0000	0.0000	0.0082
0.0031	0.0105	0.0000	0.0000	-0.0113
0.0019	-0.0009	0.0000	0.0000	0.0051
0.0003	-0.0088	0.0000	0.0000	0.0000
-0.0002	-0.0139	0.0000	0.0000	0.0000
-0.0018	-0.0106	0.0000	0.0000	0.0109
0.0041	0.0028	0.0000	0.0000	0.0030
-0.0018	-0.0023	0.0000	0.0000	-0.0119
-0.0002	0.0052	0.0000	0.0000	0.0000
-0.0020	0.0005	0.0000	0.0000	0.0070
0.0026	-0.0038	0.0000	0.0000	0.0138
-0.0039	-0.0080	0.0000	0.0000	0.0000
-0.0003	-0.0210	0.0000	0.0000	0.0000
-0.0024	0.0028	0.0000	0.0000	0.0000
-0.0002	-0.0017	0.0000	0.0000	-0.0031
0.0043	0.0123	0.0000	0.0000	-0.0029
0.0017	-0.0029	0.0000	0.0000	-0.0050
0.0015	0.0077	0.0000	0.0000	0.0073
-0.0026	-0.0094	0.0000	0.0000	0.0141
0.0051	0.0042	0.0000	0.0000	0.0011
0.0044	-0.0062	0.0000	0.0000	0.0228
0.0040	0.0054	0.0000	0.0000	0.0035
-0.0008	-0.0028	0.0000	0.0000	0.0059
-0.0016	-0.0131	0.0000	0.0000	0.0035
0.0035	0.0001	0.0000	0.0000	0.0136
-0.0006	-0.0042	0.0000	0.0000	-0.0063
0.0036	-0.0055	0.0000	0.0000	-0.0020
0.0001	0.0066	0.0000	0.0000	-0.0029
-0.0006	-0.0005	0.0000	0.0000	-0.0099
0.0012	0.0223	0.0000	0.0000	-0.0044
-0.0047	-0.0026	0.0000	0.0000	0.0070
0.0043	-0.0149	0.0000	0.0000	-0.0088
-0.0031	0.0091	0.0000	0.0000	-0.0151
-0.0008	0.0099	0.0000	0.0000	-0.0024
0.0023	0.0066	0.0000	0.0000	0.0026
0.0020	-0.0049	0.0000	0.0000	-0.0049
-0.0045	-0.0100	0.0000	0.0000	-0.0095
0.0015	0.0057	0.0000	0.0000	0.0180
0.0008	-0.0009	0.0000	0.0000	0.0119
0.0027	-0.0025	0.0000	0.0000	-0.0028
-0.0017	-0.0075	0.0000	0.0000	0.0188
-0.0003	0.0117	0.0000	0.0000	0.0060
0.0019	0.0096	0.0000	0.0000	-0.0014
-0.0036	-0.0026	0.0000	0.0000	-0.1271
-0.0010	0.0149	0.0000	0.0000	0.0833
-0.0031	-0.0030	0.0000	0.0000	0.0025
-0.0012	-0.0014	0.0000	0.0000	0.0013
-0.0051	0.0063	0.0000	0.0000	-0.0243
-0.0026	-0.0003	0.0000	0.0000	0.0025
0.0013	0.0049	0.0000	0.0000	0.0017
-0.0007	-0.0003	0.0000	0.0000	-0.0010
0.0016	0.0069	0.0000	0.0000	-0.0058
0.0044	-0.0041	0.0000	0.0000	0.0095
0.0022	0.0043	0.0000	0.0000	0.0086
-0.0009	0.0051	0.0000	0.0000	0.0057
0.0001	0.0052	0.0000	0.0000	0.0019
0.0006	-0.0043	0.0000	0.0000	0.0032
-0.0019	0.0017	0.0000	0.0000	-0.0085
0.0041	0.0105	0.0000	0.0000	0.0104
0.0000	-0.0069	0.0000	0.0000	0.0056
0.0007	0.0000	0.0000	0.0000	0.0106
-0.0030	0.0000	0.0000	0.0000	0.0000
-0.0072	0.0000	0.0000	0.0000	-0.0128
-0.0003	0.0186	0.0000	0.0000	0.0125
-0.0006	0.0109	0.0000	0.0000	0.0011
-0.0018	0.0017	0.0000	0.0000	-0.0087
-0.0006	0.0003	0.0000	0.0000	0.0032
0.0007	-0.0075	0.0000	0.0000	-0.0032
-0.0027	0.0052	0.0000	0.0000	-0.0135
0.0030	-0.0065	0.0000	0.0000	-0.0104
-0.0019	-0.0197	0.0000	0.0000	0.0097
0.0027	0.0042	0.0000	0.0000	-0.0006
-0.0020	0.0203	0.0000	0.0000	-0.0080
0.0020	0.0065	0.0000	0.0000	0.0029
0.0008	-0.0003	0.0000	0.0000	-0.0029
-0.0087	-0.0003	0.0000	0.0000	0.0002
0.0010	-0.0020	0.0000	0.0000	0.0046
-0.0017	0.0101	0.0000	0.0000	-0.0080
0.0031	0.0000	0.0000	0.0000	-0.0036
0.0038	0.0000	0.0000	0.0000	0.0050
0.0038	0.0000	0.0000	0.0000	0.0000
-0.0012	0.0000	0.0000	0.0000	0.0000
0.0001	0.0000	0.0000	0.0000	-0.0084
0.0023	0.0000	0.0000	0.0000	0.0092
-0.0003	0.0000	0.0000	0.0000	0.0126
0.0050	0.0000	0.0000	0.0000	-0.0017
-0.0008	-0.0051	0.0000	0.0000	0.0029
0.0013	0.0069	0.0000	0.0000	-0.0021
-0.0004	-0.0137	0.0000	0.0000	-0.0378
-0.0004	0.0107	0.0000	0.0000	0.0034
0.0042	-0.0004	0.0000	0.0000	0.0125
-0.0011	0.0035	0.0000	0.0000	-0.0117
-0.0001	0.0062	0.0000	0.0000	-0.0106
0.0015	-0.0139	0.0000	0.0000	0.0006
0.0006	0.0023	0.0000	0.0000	0.0062
-0.0027	0.0000	0.0000	0.0000	0.0000
0.0015	0.0169	0.0000	0.0000	-0.0008
0.0009	-0.0028	0.0000	0.0000	-0.0030
-0.0046	0.0086	0.0000	0.0000	-0.0044
0.0021	0.0058	0.0000	0.0000	0.0020
0.0016	0.0055	0.0000	0.0000	0.0084
-0.0010	0.0059	0.0000	0.0000	0.0024
-0.0019	0.0030	0.0000	0.0000	0.0000
0.0006	-0.0214	0.0000	0.0000	0.0000
-0.0027	0.0043	0.0000	0.0000	0.0071
0.0003	-0.0012	0.0000	0.0000	0.0091
0.0050	-0.0201	0.0000	0.0000	0.0112
-0.0011	-0.0030	0.0000	0.0000	-0.0106
-0.0012	-0.0069	0.0000	0.0000	-0.0130
0.0011	0.0044	0.0000	0.0000	-0.0102
0.0011	0.0076	0.0000	0.0000	0.0106
-0.0014	-0.0033	0.0000	0.0000	0.0039
-0.0024	0.0086	0.0000	0.0000	-0.0078
-0.0014	-0.0030	0.0000	0.0000	0.0106
-0.0041	-0.0028	0.0000	0.0000	-0.0014
0.0014	0.0136	0.0000	0.0000	0.0049
0.0010	0.0001	0.0000	0.0000	-0.0019
0.0022	0.0007	0.0000	0.0000	0.0006
0.0011	-0.0008	0.0000	0.0000	0.0000
0.0039	-0.0065	0.0000	0.0000	0.0039
-0.0029	0.0036	0.0000	0.0000	-0.0031
-0.0008	0.0025	0.0000	0.0000	-0.0029
0.0020	0.0120	0.0000	0.0000	-0.0037
-0.0021	-0.0085	0.0000	0.0000	-0.0025
0.0010	0.0007	0.0000	0.0000	0.0066
0.0016	0.0149	0.0000	0.0000	0.0099
-0.0042	0.0104	0.0000	0.0000	0.0048
-0.0022	0.0060	0.0000	0.0000	-0.0015
-0.0017	-0.0051	0.0000	0.0000	-0.0073
0.0039	-0.0048	0.0000	0.0000	-0.0058
0.0034	0.0133	0.0000	0.0000	0.0116
0.0007	0.0034	0.0000	0.0000	-0.0013
-0.0009	-0.0038	0.0000	0.0000	0.0004
-0.0012	-0.0187	0.0000	0.0000	0.0088
0.0000	0.0205	0.0000	0.0000	0.0065
-0.0070	0.0115	0.0000	0.0000	-0.0057
0.0000	0.0068	0.0000	0.0000	0.0002
-0.0027	0.0036	0.0000	0.0000	-0.0142
0.0016	-0.0095	0.0000	0.0000	0.0019
-0.0007	0.0191	0.0000	0.0000	-0.0095
-0.0042	0.0011	0.0000	0.0000	-0.0074
-0.0003	-0.0102	0.0000	0.0000	-0.0004
-0.0004	0.0180	0.0000	0.0000	-0.0055
-0.0010	-0.0051	0.0000	0.0000	-0.0006
-0.0051	0.0221	0.0000	0.0000	-0.0143
-0.0038	0.0000	0.0000	0.0000	0.0000
-0.0007	0.0000	0.0000	0.0000	0.0000
-0.0003	0.0000	0.0000	0.0000	0.0010
0.0014	0.0000	0.0000	0.0000	-0.0032
-0.0030	0.0000	0.0000	0.0000	0.0000
-0.0048	0.0000	0.0000	0.0000	0.0000
0.0032	0.0212	0.0000	0.0000	0.0020
-0.0042	0.0053	0.0000	0.0000	0.0016
0.0026	-0.0099	0.0000	0.0000	-0.0103
-0.0096	0.0369	0.0000	0.0000	0.0006
0.0054	0.0328	0.0000	0.0000	0.0087
-0.0004	-0.0058	0.0000	0.0000	0.0004
-0.0041	0.0012	0.0000	0.0000	-0.0061
0.0047	-0.0119	0.0000	0.0000	-0.0075
0.0002	0.0259	0.0000	0.0000	-0.0055
-0.0001	-0.0006	0.0000	0.0000	0.0012
-0.0031	-0.0340	0.0000	0.0000	0.0076
-0.0008	-0.0030	0.0000	0.0000	-0.0024
0.0051	-0.0049	0.0000	0.0000	-0.0008
-0.0024	0.0127	0.0000	0.0000	0.0039
0.0005	0.0245	0.0000	0.0000	-0.0053
-0.0026	0.0015	0.0000	0.0000	-0.0039
0.0007	-0.0123	0.0000	0.0000	0.0000
0.0050	0.0251	0.1421	0.0000	0.0000
-0.0021	-0.0079	0.0218	0.0000	0.0021
-0.0042	0.0049	0.0214	0.0000	0.0010
0.0030	-0.0021	0.0070	0.0000	0.0000
0.0027	-0.0504	-0.0141	0.0000	0.0000
0.0037	0.0101	-0.0435	0.0000	0.0053
0.0033	-0.0245	0.0000	0.0000	0.0016
0.0008	0.0031	0.0000	0.0000	0.0067
0.0028	-0.0020	-0.0149	0.0000	-0.0002
0.0010	-0.0102	0.0075	0.0000	0.0018
-0.0018	-0.0001	0.0074	0.0000	0.0084
-0.0015	0.0245	0.0147	0.0000	0.0034
0.0027	0.0088	-0.0147	0.0000	0.0045
0.0008	0.0037	0.0074	0.0000	0.0041
-0.0014	-0.0038	0.0000	0.0000	-0.0024
0.0021	0.0007	0.0000	0.0000	0.0004
0.0022	0.0039	0.0000	0.0000	0.0031
-0.0010	0.0202	0.0073	0.0000	0.0121
0.0007	-0.0018	0.0000	0.0000	0.0021
-0.0001	-0.0005	0.0000	0.0000	-0.0047
0.0022	0.0224	0.0073	0.0000	-0.0037
-0.0081	-0.0021	0.0215	0.0000	-0.0189
-0.0038	0.0203	0.0280	0.0000	-0.0048
0.0000	-0.0091	0.0137	0.0000	-0.0014
0.0014	-0.0202	-0.0346	0.0000	-0.0056
0.0025	0.0154	0.0070	0.0000	-0.0014
-0.0012	-0.0097	-0.0070	0.0000	0.0174
-0.0015	-0.0002	0.0070	0.0000	0.0045
0.0017	0.0027	0.0139	0.0000	-0.0043
0.0003	-0.0011	0.0000	0.0000	-0.0016
0.0019	-0.0452	-0.0209	0.0000	-0.0050
0.0001	0.0069	-0.0071	0.0000	-0.0014
0.0054	0.0078	-0.0071	0.0000	0.0000
0.0000	-0.0026	0.0000	0.0000	0.0000
0.0013	-0.0230	0.0000	0.0000	-0.0002
-0.0045	0.0061	0.0071	0.0000	-0.0085
-0.0039	0.0092	-0.0071	0.0000	-0.0034
0.0046	0.0014	-0.0086	0.0000	0.0057
-0.0009	0.0094	-0.0116	0.0000	0.0064
0.0026	0.0013	0.0000	0.0000	0.0004
-0.0056	-0.0083	0.0087	0.0000	-0.0070
0.0031	-0.0094	-0.0029	0.0000	-0.0022
-0.0035	-0.0291	-0.0058	0.0000	-0.0024
-0.0010	-0.0092	-0.0059	0.0000	-0.0108
-0.0011	-0.0035	-0.0029	0.0000	-0.0018
0.0010	0.0006	0.0059	0.0000	0.0010
-0.0017	-0.0174	0.0000	0.0000	0.0000
-0.0028	-0.0130	-0.0029	0.0000	-0.0041
0.0007	0.0167	0.0029	0.0000	-0.0047
-0.0020	-0.0009	0.0029	0.0000	-0.0021
0.0021	0.0179	-0.0029	0.0000	0.0066
0.0030	0.0000	0.0000	0.0000	-0.0147
0.0000	-0.0191	0.0029	0.0000	0.0160
-0.0009	0.0153	0.0087	0.0000	0.0000
-0.0004	0.0109	0.0000	0.0000	0.0000
-0.0013	-0.0094	-0.0058	0.0000	-0.0058
0.0018	-0.0013	0.0000	0.0000	-0.0044
-0.0016	0.0003	-0.0088	0.0000	0.0023
0.0020	0.0101	0.0059	0.0000	-0.0027
0.0003	0.0033	-0.0059	0.0000	-0.0042
-0.0009	0.0062	-0.0029	0.0000	0.0031
0.0024	0.0000	-0.0059	0.0000	0.0040
-0.0002	0.0198	-0.0089	0.0000	-0.0031
-0.0001	0.0008	0.0030	0.0000	-0.0015
0.0003	-0.0008	0.0059	0.0000	0.0058
-0.0006	-0.0002	-0.0030	0.0000	0.0031
0.0015	-0.0143	-0.0030	0.0000	-0.0081
-0.0008	0.0119	0.0059	0.0000	-0.0040
-0.0003	0.0057	0.0000	0.0000	0.0038
0.0024	0.0039	0.0030	0.0000	0.0087
0.0019	-0.0106	0.0000	0.0000	-0.0085
0.0016	0.0054	0.0029	0.0000	0.0002
0.0001	0.0067	-0.0089	0.0000	0.0008
0.0008	0.0084	-0.0030	0.0000	0.0017
0.0005	0.0020	0.0000	0.0000	-0.0054
-0.0011	0.0010	0.0000	0.0000	0.0004
0.0014	0.0222	0.0000	0.0000	0.0002
0.0012	0.0021	-0.0030	0.0000	0.0010
0.0005	0.0050	0.0000	0.0000	0.0021
0.0004	-0.0028	0.0000	0.0000	-0.0101
-0.0029	0.0072	0.0119	0.0000	-0.0011
-0.0025	-0.0115	-0.0030	0.0000	-0.0098
0.0017	-0.0023	-0.0030	0.0000	0.0072
0.0035	-0.0133	-0.0030	0.0000	-0.0072
0.0021	0.0106	0.0000	0.0000	-0.0028
0.0011	0.0121	0.0030	0.0000	-0.0058
0.0013	0.0124	-0.0060	0.0000	-0.0091
-0.0006	0.0000	0.0000	0.0000	0.0024
-0.0028	0.0000	0.0089	0.0000	0.0000
0.0029	0.0000	0.0088	0.0000	0.0000
-0.0018	0.0000	0.0000	0.0000	0.0000
0.0019	0.0000	-0.0059	0.0000	0.0000
0.0039	0.0000	-0.0059	0.0000	0.0000
0.0010	0.0007	0.0030	0.0000	0.0002
-0.0003	0.0002	-0.0059	0.0000	0.0024
0.0006	-0.0045	0.0148	0.0000	0.0017
0.0009	0.0020	0.0029	0.0000	0.0043
-0.0001	-0.0123	0.0000	0.0000	0.0047
-0.0012	-0.0089	-0.0029	0.0000	-0.0043
-0.0002	0.0189	-0.0059	0.0000	-0.0022
-0.0009	0.0013	0.0000	0.0000	-0.0050
-0.0014	0.0034	0.0059	0.0000	-0.0007
0.0033	-0.0172	0.0000	0.0000	0.0026
0.0004	0.0231	0.0029	0.0000	0.0163
-0.0022	0.0061	-0.0059	0.0000	0.0064
-0.0015	0.0101	-0.0029	0.0000	-0.0036
-0.0008	-0.0115	-0.0149	0.0000	0.0017
-0.0011	0.0096	0.0000	0.0000	0.0065
0.0009	0.0152	0.0030	0.0000	0.0034
-0.0028	0.0147	0.0060	0.0000	-0.0063
-0.0001	-0.0027	0.0030	0.0000	-0.0108
0.0004	0.0088	-0.0030	0.0000	-0.0062
0.0028	0.0217	0.0030	0.0000	0.0231
-0.0017	0.0103	-0.0030	0.0000	-0.0013
-0.0005	-0.0138	-0.0030	0.0000	0.0146
0.0009	0.0214	0.0089	0.0000	-0.0161
-0.0037	-0.0046	0.0059	0.0000	-0.0044
0.0024	-0.0133	0.0289	0.0000	-0.0017
0.0005	0.0130	0.0142	0.0000	0.0101
0.0018	0.0243	0.0250	0.0000	-0.0027
-0.0010	0.0045	0.0477	0.0000	-0.0015
0.0012	0.0167	-0.0132	0.0000	0.0008
-0.0029	0.0309	0.0105	0.0000	-0.0029
0.0008	0.0104	-0.0053	0.0000	0.0053
-0.0023	0.0041	0.0260	0.0000	0.0027
-0.0030	0.0097	0.0026	0.0000	0.0119
-0.0042	-0.0070	-0.0051	0.0000	0.0014
0.0006	-0.0033	-0.0340	0.0000	-0.0021
-0.0011	-0.0100	-0.0543	0.0000	0.0014
0.0006	0.0111	0.0467	0.0000	0.0023
-0.0013	0.0303	0.0102	0.0000	0.0043
-0.0014	0.0036	0.0027	0.0000	-0.0049
-0.0032	0.0385	-0.0075	0.0000	-0.0062
0.0001	0.0093	0.0102	0.0000	-0.0031
0.0013	-0.0014	0.0053	0.0000	-0.0075
0.0000	0.0064	-0.0026	0.0000	-0.0059
0.0012	-0.0364	-0.0106	0.0000	0.0027
0.0028	0.0477	0.0080	0.0000	0.0146
-0.0016	0.0130	-0.0026	0.0000	0.0006
-0.0009	-0.0005	-0.0075	0.0000	-0.0027
0.0041	0.0188	0.0102	0.0000	0.0136
0.0017	0.0149	-0.0053	0.0000	0.0016
0.0019	0.0248	0.0184	0.0000	-0.0027
-0.0030	0.0037	-0.0105	0.0000	0.0029
-0.0008	0.0005	0.0105	0.0000	0.0008
0.0014	-0.0145	0.0155	0.0000	0.0037
-0.0006	-0.0037	0.0000	0.0000	0.0004
-0.0003	0.0311	0.0000	0.0000	0.0000
0.0029	0.0052	0.0000	0.0000	0.0000
0.0000	0.0119	0.0452	0.0000	0.0040
0.0000	0.0000	0.0170	0.0000	-0.0008
0.0001	0.0000	0.0285	0.0000	-0.0066
-0.0015	0.0000	0.0481	0.0000	0.0060
0.0024	0.0000	0.0067	0.0000	-0.0074
0.0041	0.0000	-0.0385	0.0000	0.0010
-0.0002	-0.0115	-0.0046	0.0000	-0.0061
0.0016	0.0226	-0.0306	0.0000	-0.0014
0.0007	0.0399	-0.0242	0.0000	-0.0035
0.0008	0.0161	-0.0248	0.0000	0.0031
0.0036	-0.0187	-0.0076	0.0000	0.0049
0.0006	-0.0269	0.0175	0.0000	0.0079
-0.0018	0.0453	0.0172	0.0000	0.0034
-0.0003	0.0146	0.0024	0.0000	-0.0008
0.0033	-0.0184	-0.0073	0.0000	0.0018
0.0008	-0.0097	-0.0123	0.0000	0.0006
-0.0011	0.0298	0.0074	0.0000	-0.0054
0.0005	0.0393	0.0025	0.0000	0.0024
-0.0036	0.0146	-0.0174	0.0000	0.0016
0.0019	0.0187	0.0000	0.0000	0.0052
0.0004	-0.0224	-0.0025	0.0000	0.0032
0.0033	0.0311	-0.0152	0.0000	0.0022
-0.0006	0.0264	-0.0077	0.0000	-0.0020
-0.0011	-0.0114	0.0000	0.0000	-0.0020
0.0011	-0.0679	-0.0103	0.0000	-0.0034
-0.0019	-0.0006	-0.0078	0.0000	-0.0074
0.0007	-0.0483	0.0026	0.0000	0.0126
0.0023	-0.0254	0.0026	0.0000	0.0008
-0.0011	0.0249	0.0026	0.0000	-0.0085
0.0002	0.0239	0.0154	0.0000	-0.0066
0.0005	0.0108	0.0102	0.0000	-0.0077
0.0011	-0.0099	-0.0051	0.0000	0.0030
0.0007	0.0387	-0.0025	0.0000	-0.0012
-0.0020	0.0125	-0.0128	0.0000	0.0024
-0.0033	0.0305	-0.0026	0.0000	-0.0006
-0.0014	0.0279	0.0077	0.0000	-0.0150
0.0000	-0.0011	0.0051	0.0000	-0.0002
0.0018	0.0000	0.0000	0.0000	0.0000
-0.0005	0.0000	0.0000	0.0000	0.0000
0.0007	0.0000	-0.0026	0.0000	-0.0006
0.0016	0.0000	-0.0051	0.0000	-0.0037
-0.0008	0.0000	-0.0103	0.0000	0.0000
-0.0030	0.0000	-0.0026	0.0000	-0.0051
-0.0020	-0.0995	-0.0105	0.0000	0.0021
0.0007	0.0319	-0.0155	0.0000	-0.0060
-0.0020	-0.0273	-0.0135	0.0000	0.0000
0.0013	0.0143	-0.0054	0.0000	0.0000
0.0022	-0.0241	-0.0221	0.0000	-0.0099
0.0001	0.0279	0.0193	0.0000	0.0014
0.0003	0.0250	0.0055	0.0000	-0.0023
-0.0004	0.0097	0.0189	0.0000	-0.1311
-0.0006	-0.0028	0.0154	0.0000	0.1344
-0.0011	-0.0017	0.0105	0.0000	0.0056
0.0002	0.0044	-0.0052	0.0000	0.0008
0.0002	-0.0233	-0.0185	0.0000	-0.0043
-0.0010	0.0177	0.0080	0.0000	0.0004
-0.0032	-0.0143	-0.0053	0.0000	-0.0056
0.0017	0.0320	0.0184	0.0000	0.0006
-0.0006	-0.0005	0.0052	0.0000	-0.0050
0.0001	0.0082	0.0052	0.0000	0.0044
-0.0013	0.0071	0.0051	0.0000	-0.0100
0.0013	-0.0038	-0.0026	0.0000	0.0040
0.0005	0.0135	0.0000	0.0000	0.0000
-0.0014	0.0032	-0.0052	0.0000	-0.0111
-0.0003	0.0180	-0.0104	0.0000	0.0103
0.0002	0.0103	0.0207	0.0000	0.0002
0.0015	-0.0058	-0.0051	0.0000	0.0004
-0.0027	0.0234	0.0000	0.0000	0.0054
0.0003	0.0087	0.0026	0.0000	0.0060
0.0006	0.0041	0.0051	0.0000	0.0039
0.0005	0.0084	0.0000	0.0000	-0.0008
0.0008	-0.0008	0.0000	0.0000	0.0006
-0.0006	0.0216	0.0000	0.0000	0.0179
-0.0023	0.0125	0.0026	0.0000	-0.0002
0.0008	0.0139	0.0025	0.0000	0.0030
-0.0006	0.0106	0.0101	0.0000	-0.0040
-0.0034	-0.0069	-0.0101	0.0000	0.0096
-0.0006	0.0265	0.0201	0.0000	-0.0006
-0.0006	-0.0032	0.0050	0.0000	-0.0072
-0.0016	-0.0072	0.0099	0.0000	-0.0018
0.0008	-0.0423	-0.0299	0.0000	-0.0006
0.0000	0.0380	0.0050	0.0000	0.0123
0.0008	0.0400	-0.0025	0.0000	-0.0016
-0.0007	0.0029	-0.0076	0.0000	-0.0002
-0.0013	0.0074	-0.0051	0.0000	0.0008
0.0001	0.0086	0.0076	0.0000	0.0010
0.0009	-0.0077	-0.0102	0.0000	0.0060
0.0032	0.0281	-0.0077	0.0000	0.0024
-0.0017	0.0000	0.0000	0.0000	0.0000
0.0037	0.0000	-0.0052	0.0000	0.0000
-0.0017	0.0000	0.0154	0.0000	-0.0058
0.0022	0.0000	0.0000	0.0000	-0.0034
-0.0022	0.0000	0.0026	0.0000	0.0028
0.0027	0.0000	-0.0102	0.0000	0.0078
0.0011	0.0102	0.0051	0.0000	0.0061
0.0001	0.0088	0.0026	0.0000	0.0018
0.0031	-0.0062	-0.0154	0.0000	-0.0077
-0.0020	0.0061	0.0357	0.0000	0.0108
0.0011	-0.0406	0.0075	0.0000	0.0020
-0.0017	0.0207	0.0050	0.0000	-0.0012
0.0041	0.0155	-0.0050	0.0000	0.0070
0.0020	-0.0064	-0.0125	0.0000	0.0093
0.0017	0.0034	-0.0127	0.0000	-0.0008
0.0015	0.0065	-0.0102	0.0000	-0.0008
-0.0011	0.0128	0.0000	0.0000	0.0033
0.0007	-0.0045	0.0000	0.0000	0.0000
0.0004	0.0122	-0.0103	0.0000	0.0000
0.0004	0.0190	-0.0052	0.0000	0.0004
-0.0019	0.0171	-0.0052	0.0000	0.0006
0.0030	-0.0655	-0.0106	0.0000	-0.0017
-0.0005	0.0288	0.0158	0.0000	0.0021
0.0002	-0.0116	-0.0026	0.0000	-0.0010
-0.0018	-0.0753	0.0052	0.0000	0.0025
-0.0007	0.0303	-0.0026	0.0000	-0.0019
0.0003	0.0010	-0.0079	0.0000	0.0000
-0.0004	0.0267	-0.0053	0.0000	0.0000
0.0044	-0.0002	-0.0129	0.0000	0.0191
-0.0013	0.0216	0.0054	0.0000	0.0000
0.0026	0.0219	-0.0027	0.0000	0.0117
0.0051	0.0209	-0.0027	0.0000	0.0011
-0.0013	-0.0118	0.0182	0.0000	-0.0117
0.0007	0.0085	0.0131	0.0000	0.0013
-0.0030	0.0317	0.0358	0.0000	0.0007
0.0008	-0.0004	0.0000	0.0000	-0.0028
-0.0009	-0.0236	-0.0076	0.0000	0.0030
0.0013	0.0165	0.0126	0.0000	0.0150
-0.0016	-0.0236	-0.0176	0.0000	-0.0002
-0.0011	-0.0319	-0.0077	0.0000	-0.0065
-0.0002	0.0081	-0.0026	0.0000	-0.0004
0.0004	0.0302	0.0077	0.0000	-0.0045
-0.0003	-0.0292	-0.0026	0.0000	-0.0060
-0.0007	-0.0182	-0.0103	0.0000	0.0063
-0.0020	-0.0017	0.0000	0.0000	-0.0011
0.0010	0.0151	0.0132	0.0000	0.0052
-0.0009	-0.0265	0.0025	0.0000	0.0044
-0.0008	-0.0469	0.0205	0.0000	0.0097
0.0011	0.0409	0.0050	0.0000	-0.0027
-0.0009	0.0270	0.0249	0.0000	-0.0002
0.0020	-0.0007	0.0636	0.0000	-0.0040
-0.0025	0.0002	-0.0137	0.0000	-0.0100
-0.0013	0.0108	-0.0236	0.0000	0.0087
0.0002	0.0003	-0.0024	0.0000	0.0110
-0.0010	-0.0315	-0.0215	0.0000	-0.0015
0.0010	0.0268	0.0072	0.0000	0.0000
-0.0007	0.0075	-0.0197	0.0000	0.0000
-0.0008	-0.0022	0.0387	0.0000	-0.0020
0.0002	0.0429	-0.0118	0.0000	0.0007
-0.0009	0.0388	0.0118	0.0000	-0.0035
-0.0007	0.0004	-0.0094	0.0000	0.0033
0.0034	0.0238	-0.0071	0.0000	-0.0075
-0.0012	0.0031	0.0000	0.0000	-0.0085
0.0025	-0.0065	-0.0319	0.0000	-0.0141
-0.0013	0.0199	0.0074	0.0000	0.0030
-0.0011	0.0095	0.0269	0.0000	-0.0072
0.0002	-0.0331	-0.0368	0.0000	-0.0067
0.0001	0.0244	-0.0099	0.0000	0.0059
0.0009	0.0458	-0.0126	0.0000	0.0030
-0.0031	0.0211	-0.0391	0.0000	-0.0089
-0.0004	0.0049	0.0026	0.0000	0.0070
-0.0003	-0.0046	0.0335	0.0000	0.0074
0.0021	0.0297	-0.0051	0.0000	0.0135
0.0000	0.0009	-0.0232	0.0000	-0.0199
0.0004	0.0088	-0.0026	0.0000	0.0068
0.0035	0.0124	0.0026	0.0000	0.0006
0.0008	0.0032	-0.0242	0.0000	0.0000
-0.0010	-0.0268	-0.0326	0.0000	0.0000
-0.0020	-0.0253	-0.0543	0.0000	-0.0002
0.0009	0.0604	0.1032	0.0000	0.0042
-0.0010	0.0188	0.0336	0.0000	-0.0008
-0.0010	0.0118	0.0230	0.0000	0.0043
0.0009	0.0160	0.0249	0.0000	0.0064
0.0007	0.0225	-0.0556	0.0000	0.0004
-0.0007	0.0073	0.0381	0.0000	0.0056
-0.0004	0.0032	-0.0279	0.0000	0.0067
0.0014	-0.0165	-0.0179	0.0000	-0.0009
0.0018	0.0076	0.0103	0.0000	0.0015
-0.0011	0.0094	0.0331	0.0000	0.0057
0.0004	0.0216	-0.0200	0.0000	0.0044
0.0005	-0.0176	-0.0025	0.0000	0.0022
0.0002	-0.0046	-0.0030	0.0000	-0.0016
-0.0015	0.0137	0.0030	0.0000	-0.0027
-0.0004	-0.0223	0.0050	0.0000	-0.0066
-0.0025	0.0147	-0.0156	0.0000	-0.0181
-0.0012	-0.0443	-0.0103	0.0000	0.0067
-0.0012	0.0109	0.0000	0.0000	-0.0002
0.0025	0.0263	0.0000	0.0000	-0.0009
0.0005	0.0054	0.0103	0.0000	0.0032
0.0000	0.0172	-0.0103	0.0000	0.0030
0.0010	-0.0079	-0.0026	0.0000	0.0017
-0.0011	-0.0103	0.0205	0.0000	-0.0002
-0.0026	0.0145	0.0155	0.0000	0.0076
0.0001	-0.0060	0.0000	0.0000	0.0075
-0.0035	0.0082	0.0246	0.0000	0.0000
0.0003	-0.0092	-0.0147	0.0000	0.0000
-0.0004	-0.0127	0.0000	0.0000	0.0000
-0.0010	0.0117	0.0074	0.0000	0.0000
-0.0010	0.0278	0.0294	0.0000	0.0025
0.0000	0.0000	0.0000	0.0000	0.0031
0.0016	0.0000	0.0514	0.0000	-0.0014
0.0000	0.0000	-0.0206	0.0000	0.0000
0.0000	0.0000	-0.0023	0.0000	0.0000
0.0000	0.0000	0.0229	0.0000	-0.0097
0.0014	0.0000	0.0112	0.0000	0.0059
0.0024	0.0055	0.0048	0.0000	0.0046
-0.0032	0.0046	0.0396	0.0000	-0.0013
-0.0003	0.0292	0.0361	0.0000	0.0002
0.0003	0.0002	-0.0233	0.0000	0.0076
-0.0044	0.0249	0.0000	0.0000	0.0042
0.0033	0.0080	0.0000	0.0000	-0.0038
-0.0001	-0.0101	-0.0042	0.0000	-0.0080
-0.0032	-0.0382	0.0147	0.0000	-0.0011
-0.0008	-0.0031	0.0000	0.0000	-0.0020
0.0007	-0.0235	-0.0651	0.0000	-0.0157
0.0013	0.0192	0.0329	0.0000	0.0033
0.0005	0.0166	-0.0174	0.0000	-0.0056
-0.0008	-0.0418	0.0242	0.0000	0.0015
-0.0023	0.0150	0.0149	0.0000	0.0035
0.0002	0.0217	0.0295	0.0000	0.0044
0.0010	0.0143	0.0203	0.0000	0.0020
-0.0008	0.0077	0.0261	0.0000	0.0061
0.0024	-0.0045	0.0254	0.0000	0.0077
-0.0033	-0.0140	-0.0254	0.0000	-0.0077
0.0004	-0.0295	-0.1019	0.0000	-0.0007
-0.0017	-0.0151	0.0514	0.0000	-0.0035
-0.0040	0.0089	-0.0062	0.0000	-0.0044
0.0029	-0.0536	-0.0319	0.0000	-0.0109
-0.0008	-0.0037	0.0000	0.0000	0.0007
0.0032	-0.0078	-0.0396	0.0000	0.0046
-0.0036	-0.0088	0.0044	0.0000	0.0000
0.0002	0.0423	0.0479	0.0000	0.0037
0.0028	-0.0107	-0.0347	0.0000	0.0028
0.0008	-0.0164	-0.0428	0.0000	0.0097
-0.0026	-0.0114	-0.0138	0.0000	0.0093
-0.0031	0.0121	-0.0046	0.0000	0.0052
-0.0009	-0.0174	-0.0533	0.0000	0.0198
-0.0008	-0.0424	-0.0123	0.0000	-0.0002
0.0005	0.0167	0.0148	0.0000	0.0044
-0.0001	-0.0129	0.0458	0.0000	-0.0053
0.0011	-0.0209	-0.0532	0.0000	0.0076
0.0037	-0.0119	-0.0025	0.0000	0.0251
0.0023	0.0493	0.0224	0.0000	0.0313
-0.0016	-0.0243	-0.0126	0.0000	-0.0257
0.0012	0.0076	0.0000	0.0000	-0.0066
-0.0018	0.0135	0.0049	0.0000	-0.0103
0.0035	0.0268	0.0125	0.0000	0.0178
0.0026	-0.0002	0.0143	0.0000	0.0042
-0.0010	0.0127	-0.0143	0.0000	0.0153
-0.0009	0.0106	-0.0125	0.0000	0.0121
0.0025	-0.0015	0.0101	0.0000	-0.0059
0.0001	-0.0184	-0.0174	0.0000	-0.0075
0.0014	-0.0336	-0.0173	0.0000	-0.0171
0.0065	0.0151	-0.0180	0.0000	-0.0015
0.0026	-0.0337	-0.0205	0.0000	-0.0003
-0.0007	-0.0070	-0.0026	0.0000	0.0008
0.0013	0.0266	0.0026	0.0000	0.0000
0.0045	0.0218	0.0180	0.0000	0.0000
-0.0011	0.0101	0.0025	0.0000	-0.0014
0.0026	0.0222	0.0080	0.0000	0.0024
0.0031	-0.0025	0.0000	0.0000	0.0000
-0.0050	0.0032	0.0000	0.0000	0.0000
0.0034	0.0197	-0.0208	0.0000	-0.0064
-0.0055	-0.0075	-0.0208	0.0000	-0.0047
-0.0011	0.0000	0.0026	0.0000	0.0000
0.0026	0.0000	-0.0136	0.0000	0.0000
-0.0018	0.0025	-0.0188	0.0000	0.0104
0.0022	0.0123	0.0081	0.0000	-0.0026
0.0012	0.0111	-0.0108	0.0000	-0.0015
0.0000	0.0064	0.0027	0.0000	0.0168
0.0014	0.0109	0.0161	0.0000	-0.0022
0.0001	0.0058	-0.0134	0.0000	-0.0206
-0.0020	0.0112	-0.0218	0.0000	-0.0275
-0.0035	0.0039	-0.0028	0.0000	-0.0121
0.0025	-0.0130	-0.0229	0.0000	-0.0171
0.0024	-0.0383	-0.0558	0.0000	-0.0212
0.0017	-0.0226	0.0386	0.0000	0.0089
0.0013	0.0041	0.0455	0.0000	-0.0141
0.0041	-0.0539	-0.0663	0.0000	-0.0034
-0.0007	-0.0776	-0.0896	0.0000	-0.0028
-0.0014	0.0383	0.0778	0.0000	-0.0240
-0.0016	-0.0012	0.0000	0.0000	-0.0035
0.0017	0.0149	0.0413	0.0000	0.0157
0.0000	-0.0745	-0.0383	0.0000	-0.0229
-0.0015	0.0041	-0.0030	0.0000	-0.0076
-0.0003	-0.0198	-0.0180	0.0000	0.0029
-0.0009	-0.0123	-0.0313	0.0000	-0.0080
-0.0008	0.0006	0.0282	0.0000	0.0030
0.0031	0.0812	0.0240	0.0000	0.0175
0.0054	-0.0079	-0.0089	0.0000	0.0015
0.0008	0.0000	-0.0464	0.0000	0.0000
0.0004	0.0000	0.0000	0.0000	0.0000
0.0050	0.0000	0.0000	0.0000	0.0000
-0.0027	0.0000	-0.0454	0.0000	0.0000
0.0008	0.0000	0.0168	0.0000	-0.0021
-0.0036	0.0000	0.0000	0.0000	-0.0108
0.0007	0.0127	0.0160	0.0000	-0.0057
-0.0006	-0.0165	0.0063	0.0000	-0.0046
0.0051	0.0171	-0.0256	0.0000	0.0014
-0.0031	0.0208	0.0753	0.0000	0.0103
0.0048	-0.0296	-0.0182	0.0000	0.0006
-0.0013	-0.0152	0.0061	0.0000	0.0127
-0.0051	-0.0436	-0.0092	0.0000	-0.0008
0.0000	-0.0395	-0.0031	0.0000	-0.0041
-0.0026	0.0095	0.0183	0.0000	0.0047
-0.0043	0.0282	0.0361	0.0000	-0.0039
0.0029	-0.0071	-0.0029	0.0000	-0.0060
-0.0046	0.0102	-0.0152	0.0000	-0.0100
-0.0005	0.0196	-0.0271	0.0000	-0.0127
-0.0009	-0.0329	-0.0221	0.0000	0.0016
0.0017	-0.0130	0.0031	0.0000	-0.0032
-0.0044	0.0191	0.0062	0.0000	0.0068
-0.0058	-0.0147	-0.0218	0.0000	0.0040
0.0026	-0.0418	0.0031	0.0000	0.0000
-0.0030	0.0025	0.0031	0.0000	0.0000
0.0011	-0.0310	0.0283	0.0000	0.0004
-0.0058	-0.0169	-0.0441	0.0000	0.0029
0.0019	-0.0088	-0.0032	0.0000	0.0111
-0.0075	-0.0331	-0.0463	0.0000	0.0130
-0.0001	-0.0391	0.0166	0.0000	-0.0248
0.0083	0.0260	0.0393	0.0000	0.0023
0.0094	0.0223	-0.0360	0.0000	0.0048
-0.0007	0.0032	0.0000	0.0000	-0.0138
0.0025	-0.0517	0.0000	0.0000	0.0132
-0.0039	0.0053	0.0707	0.0000	0.0074
-0.0033	0.0042	0.0182	0.0000	-0.0082
0.0003	-0.0482	0.0119	0.0000	-0.0031
0.0003	0.0529	0.0181	0.0000	-0.0108
0.0009	-0.0302	-0.0241	0.0000	-0.0132
0.0057	-0.0399	0.0241	0.0000	-0.0004
0.0007	0.0114	0.0372	0.0000	0.0008
0.0032	0.0301	0.0116	0.0000	-0.0075
-0.0060	0.0000	0.0000	0.0000	0.0051
0.0038	0.0000	0.0055	0.0000	0.0027
0.0001	0.0052	-0.0055	0.0000	-0.0138
0.0007	-0.0577	0.0000	0.0000	0.0000
-0.0054	0.0133	0.0247	0.0000	0.0000
0.0000	0.0087	0.0298	0.0000	0.0014
0.0005	-0.0650	-0.0298	0.0000	0.0067
0.0015	0.0114	0.0081	0.0000	-0.0024
-0.0028	-0.0227	0.0027	0.0000	-0.0024
0.0027	-0.0252	0.0111	0.0000	0.0038
0.0008	-0.0304	-0.0138	0.0000	0.0094
-0.0014	0.0135	0.0164	0.0000	-0.0002
0.0005	0.0195	0.0079	0.0000	-0.0090
-0.0001	0.0461	0.0130	0.0000	0.0034
0.0049	0.0923	0.0077	0.0000	-0.0044
0.0019	0.0013	0.0026	0.0000	-0.0032
-0.0009	-0.0225	0.0051	0.0000	0.0034
0.0052	0.0144	0.0131	0.0000	-0.0018
0.0008	0.0541	0.0100	0.0000	-0.0051
-0.0005	0.0000	0.0000	0.0000	0.0000
0.0022	0.0000	0.0197	0.0000	0.0000
0.0007	0.0000	0.0000	0.0000	0.0000
-0.0010	-0.0128	-0.0073	0.0000	0.0000
0.0035	-0.0488	-0.0199	0.0000	0.0108
-0.0017	0.0192	-0.0025	0.0000	0.0331
-0.0018	-0.0197	-0.0156	0.0000	0.0142
0.0013	0.0044	0.0000	0.0000	0.0000
-0.0002	-0.0224	0.0281	0.0000	0.0000
0.0010	0.0344	0.0074	0.0000	-0.0062
-0.0012	-0.0072	0.0098	0.0000	0.0004
0.0014	0.0012	0.0049	0.0000	-0.0060
-0.0021	-0.0102	-0.0024	0.0000	0.0293
-0.0024	-0.0491	-0.0147	0.0000	-0.0076
-0.0014	0.0196	0.0049	0.0000	0.0031
0.0021	-0.0178	-0.0149	0.0000	0.0057
0.0009	-0.0011	-0.0100	0.0000	-0.0002
-0.0002	-0.0333	-0.0208	0.0000	0.0086
-0.0023	0.0033	0.0051	0.0000	-0.0060
0.0047	0.0294	0.0000	0.0000	-0.0105
0.0044	-0.0251	0.0131	0.0000	0.0109
0.0011	0.0125	0.0150	0.0000	0.0073
0.0006	0.0048	0.0050	0.0000	0.0148
-0.0012	-0.0036	-0.0255	0.0000	-0.0014
0.0020	-0.0243	-0.0076	0.0000	0.0002
0.0031	-0.0053	0.0076	0.0000	-0.0018
-0.0022	-0.0076	0.0055	0.0000	0.0000
-0.0064	0.0000	0.0000	0.0000	0.0000
0.0092	0.0000	-0.0338	0.0000	0.0190
0.0018	-0.0138	0.0000	0.0000	0.0044
0.0041	-0.0244	-0.0132	0.0000	-0.0117
0.0040	-0.0276	-0.0084	0.0000	0.0076
-0.0045	0.0004	0.0190	0.0000	-0.0098
0.0011	-0.0268	0.0052	0.0000	-0.0110
0.0019	0.0460	0.0104	0.0000	-0.0021
-0.0009	-0.0733	-0.0209	0.0000	0.0007
-0.0040	0.0323	-0.0079	0.0000	0.0098
0.0040	-0.0239	-0.0111	0.0000	0.0247
0.0000	0.0161	-0.0226	0.0000	0.0003
-0.0007	0.0341	0.0055	0.0000	-0.0039
-0.0041	-0.0032	-0.0027	0.0000	-0.0149
-0.0017	-0.0532	-0.0203	0.0000	0.0036
-0.0011	-0.0140	0.0088	0.0000	0.0147
-0.0014	-0.0444	0.0000	0.0000	0.0068
0.0025	-0.0087	-0.0088	0.0000	0.0102
-0.0023	0.0125	-0.0236	0.0000	0.0165
0.0051	-0.0056	-0.0057	0.0000	0.0031
0.0008	0.0530	0.0265	0.0000	-0.0015
0.0006	0.0013	-0.0357	0.0000	-0.0052
-0.0008	0.0430	0.0385	0.0000	-0.0079
0.0018	-0.0134	0.0116	0.0000	0.0040
-0.0014	-0.0061	0.0114	0.0000	0.0089
-0.0030	0.0061	-0.0055	0.0000	0.0068
-0.0046	-0.0459	-0.0440	0.0000	-0.0059
0.0029	-0.0326	-0.0120	0.0000	-0.0043
0.0015	-0.0074	0.0092	0.0000	-0.0152
0.0032	0.0404	0.0148	0.0000	-0.0052
-0.0028	0.0318	0.0173	0.0000	0.0176
-0.0002	-0.0048	0.0060	0.0000	-0.0240
0.0049	-0.0021	0.0314	0.0000	-0.0030
0.0022	0.0383	-0.0031	0.0000	-0.0133
-0.0014	-0.0148	-0.0054	0.0000	-0.0024
-0.0017	0.0055	0.0027	0.0000	0.0070
0.0020	-0.0201	-0.0228	0.0000	-0.0027
0.0041	-0.0061	0.0286	0.0000	-0.0108
-0.0009	-0.0252	0.0000	0.0000	0.0071
-0.0009	0.0190	0.0080	0.0000	-0.0091
-0.0010	-0.0228	-0.0166	0.0000	0.0024
0.0025	-0.0165	-0.0141	0.0000	-0.0026
0.0025	0.0138	0.0000	0.0000	-0.0127
-0.0012	-0.0029	0.0055	0.0000	-0.0040
0.0118	-0.0414	-0.0114	0.0000	-0.0002
0.0027	-0.0404	-0.0028	0.0000	0.0068
0.0039	-0.0073	-0.0116	0.0000	0.0058
0.0016	-0.0061	-0.0265	0.0000	0.0033
-0.0004	-0.0042	0.0000	0.0000	0.0160
0.0049	0.0083	-0.0029	0.0000	0.0000
-0.0014	-0.0511	-0.0063	0.0000	0.0000
0.0017	0.0155	-0.0275	0.0000	-0.0113
0.0020	0.0783	0.0182	0.0000	-0.0128
-0.0019	-0.0334	-0.0212	0.0000	-0.0023
0.0007	-0.0142	0.0000	0.0000	0.0130
-0.0011	0.0035	0.0305	0.0000	0.0172
0.0074	-0.0180	-0.0029	0.0000	-0.0047
-0.0045	0.0010	0.0211	0.0000	-0.0053
0.0020	0.0087	-0.0153	0.0000	-0.0093
-0.0003	0.0188	0.0210	0.0000	-0.0017
0.0053	-0.0358	-0.0176	0.0000	0.0207
0.0032	-0.0125	0.0000	0.0000	0.0138
0.0021	-0.0177	-0.0155	0.0000	-0.0126
-0.0010	-0.0018	0.0092	0.0000	-0.0121
0.0054	-0.0269	-0.0029	0.0000	-0.0026
0.0014	-0.0149	0.0529	0.0000	-0.0142
[truncated: 2,030 more rows]
