# Supplementary material for: Cross-country information transmissions and the role of commodity markets: A multichannel Markov switching approach
Source: PLoS One. 2018 Aug 16;13(8):e0202251. doi: 10.1371/journal.pone.0202251 (PMC6095546; doi:10.1371/journal.pone.0202251)
Supplement: S1 Dataset — (ZIP) [file pone.0202251.s001.zip › DE.csv]

EUR/SDR	DAX	DE B	DE Vol	DE 5Y
-0.030019	0.022813	0.019712	0.032405	0.004112
0.025950	-0.009120	0.027046	-0.047754	0.000684
0.007715	0.000904	0.009508	-0.008818	-0.013765
-0.009753	0.001544	0.003724	0.022932	0.001154
0.000102	0.001930	-0.004764	-0.011192	0.019649
-0.006271	-0.013274	-0.010156	-0.010055	0.015490
0.012639	0.022705	0.032901	-0.061204	-0.008726
0.000057	0.003832	-0.007831	-0.051906	0.017818
-0.009824	0.005047	0.008062	-0.014724	0.000000
0.006494	-0.003068	-0.010177	0.012836	0.000000
-0.006808	0.022878	0.033562	-0.038031	0.000220
0.007588	-0.002652	0.011549	-0.018822	-0.009964
-0.010452	0.002374	-0.010546	-0.042908	0.001556
0.008038	0.003522	0.011827	0.016564	0.006643
-0.006942	0.007078	0.010342	-0.024949	-0.006199
-0.008118	-0.002344	0.012765	-0.014312	0.015644
0.006594	0.003100	0.005121	-0.022679	0.009357
0.000000	-0.004811	-0.014722	-0.004379	-0.004559
-0.010688	0.008294	0.025549	0.027592	-0.004361
0.010799	-0.001729	-0.001694	0.016407	-0.011208
0.005497	0.008252	0.003631	0.008884	-0.009325
-0.003493	-0.013402	-0.052388	-0.056730	0.000223
-0.002636	-0.009965	-0.017271	-0.008294	0.002228
0.001634	-0.001527	-0.010623	0.008845	-0.005355
-0.005117	0.009753	0.023524	-0.040432	0.004687
0.000002	-0.017190	-0.008241	0.020982	-0.003122
-0.007365	0.008755	0.007299	-0.040074	0.011769
0.008824	-0.021280	-0.004887	0.020810	-0.007311
0.006916	0.010387	0.008926	0.009112	0.000889
-0.013309	-0.001064	0.002579	-0.017730	-0.004230
-0.001499	-0.011975	-0.019123	0.048982	0.008000
-0.009512	0.017106	0.004262	-0.062928	0.019941
0.007012	-0.023393	-0.022152	0.046307	-0.006094
0.006970	0.005104	0.002093	0.015521	-0.004156
-0.007205	-0.003194	-0.004592	0.020148	0.003283
-0.003105	-0.016185	-0.045283	0.011257	0.001964
-0.004476	-0.011088	-0.005103	0.033031	0.004352
0.016087	-0.032812	-0.023273	0.099568	-0.007409
-0.009241	0.018547	0.004321	-0.050753	-0.003286
0.005201	0.005062	0.020122	-0.018340	-0.017041
0.004426	-0.001970	-0.008825	0.009460	-0.002011
0.007336	-0.013763	-0.023932	0.026890	0.001564
0.005787	0.005803	0.014973	-0.035850	0.000670
-0.011431	0.009270	-0.002091	-0.005013	0.004676
0.008411	0.010829	0.019644	-0.076740	-0.005122
-0.004508	0.003428	-0.004610	-0.028621	-0.002907
0.003758	-0.006137	0.012100	0.009447	-0.004488
-0.001682	-0.010045	0.002031	0.030503	0.004936
-0.000340	-0.025772	-0.033902	0.110604	-0.001344
-0.015074	-0.013928	0.010646	0.033069	0.003579
-0.000279	-0.028718	-0.039835	0.125600	-0.012584
-0.009708	0.016404	0.008855	-0.021961	-0.007719
0.006724	-0.026749	-0.026305	0.043449	-0.010769
0.000135	-0.013554	-0.013609	0.051594	0.007573
0.010659	0.021832	0.026133	-0.065326	0.004790
-0.011848	-0.028074	-0.040857	0.062656	-0.014669
-0.004863	-0.042526	-0.041388	0.124129	-0.022179
-0.001896	0.028659	0.036336	-0.088853	0.006354
0.007547	0.032349	0.034204	-0.106919	-0.000235
-0.004276	0.036221	0.029740	-0.062216	0.003513
-0.006197	-0.020534	-0.006715	0.099272	0.006293
-0.004189	0.010564	0.022853	-0.013535	0.005099
-0.001266	-0.008429	0.022576	-0.003212	-0.000694
0.005707	-0.011939	-0.021885	0.050569	0.000000
0.018249	-0.036648	-0.034842	0.088126	-0.000694
-0.001805	0.007927	0.001154	-0.002453	0.007610
-0.007934	0.030902	0.029167	-0.103024	0.003440
0.010580	-0.012981	0.000449	0.031773	-0.010818
-0.010062	0.014309	-0.007500	-0.045480	-0.002317
-0.007747	0.022717	0.021490	-0.116109	0.016335
0.001590	0.006291	0.008640	-0.036991	0.026350
0.005516	0.008557	0.007936	-0.025601	0.007749
-0.004942	0.000000	0.007936	0.000000	0.000000
0.000618	0.000000	0.007936	0.000000	0.000000
-0.002916	0.000000	-0.010442	0.000000	0.000000
-0.000317	0.037904	0.034619	-0.100240	-0.007250
0.011847	0.002759	0.000156	0.000468	0.018570
-0.000522	-0.008764	-0.018057	0.033620	-0.004121
-0.006673	-0.012561	-0.007115	0.055925	-0.009390
-0.001214	0.012006	0.013246	-0.051406	0.013727
0.005649	-0.001533	0.008141	-0.032534	-0.002166
0.005215	0.001384	0.005572	-0.034592	-0.015738
-0.013081	0.008388	0.015508	-0.052970	0.019418
0.002247	0.014353	-0.001369	-0.015369	0.023068
0.004041	0.000000	-0.001369	0.000000	0.000000
-0.001252	0.000000	-0.011384	0.000000	0.000000
-0.004603	-0.020267	-0.005480	0.070896	-0.008297
0.001603	0.008033	0.009096	-0.031871	-0.010091
-0.003042	-0.002554	-0.001989	0.014613	-0.003459
-0.005971	-0.002273	0.003811	-0.004362	0.001082
0.006466	-0.007358	0.000692	0.023045	-0.005205
-0.006650	0.016558	0.017150	-0.082577	-0.016221
-0.002752	-0.003926	-0.005405	0.011786	0.010114
-0.000261	-0.012509	-0.010155	0.036513	0.015844
0.004783	0.000939	0.002265	0.010748	0.004297
0.002732	0.012777	0.002074	-0.043701	-0.003867
-0.001081	0.004118	0.021457	-0.010204	0.000000
0.000693	0.002113	0.007705	-0.016546	0.006223
-0.005074	0.010131	0.005203	-0.015765	-0.002570
-0.011659	0.003310	-0.004416	-0.008511	0.007903
-0.007284	-0.008864	-0.007595	-0.011281	0.000000
-0.001745	0.010189	0.003715	-0.016890	0.000425
0.006910	-0.008851	-0.019848	-0.004405	0.004880
-0.000929	-0.001084	0.006908	0.019131	-0.006156
-0.005436	-0.015644	-0.011506	0.048094	-0.003413
0.001439	-0.013010	-0.009250	0.025473	-0.000427
-0.012238	0.013489	-0.002703	-0.008081	0.008726
0.002440	0.000312	-0.013502	-0.047776	-0.020986
-0.002923	0.008546	0.006471	-0.003730	-0.005642
0.013597	0.010369	-0.005806	-0.061092	-0.015793
-0.008725	-0.007992	0.004485	0.019669	0.007489
0.006368	-0.001323	-0.003182	-0.017402	0.004598
0.000171	0.000479	0.001779	0.008458	0.003053
-0.008848	-0.003963	-0.005455	0.020012	-0.001744
0.014454	-0.016952	-0.026312	0.067046	0.006523
-0.000323	0.008675	0.008967	-0.019226	0.004109
0.008131	-0.013287	-0.009344	0.067453	-0.015443
-0.008965	-0.019436	-0.013076	0.063189	-0.001755
0.005268	-0.007831	-0.002279	0.037945	-0.005946
-0.007051	0.009073	0.020228	-0.057471	0.003748
0.002741	-0.007881	-0.000091	0.029604	-0.005738
-0.001479	0.008531	0.008464	-0.063992	-0.005994
0.003905	0.002593	0.013401	-0.026091	-0.008497
-0.001371	-0.006662	0.000098	0.012392	-0.004276
0.005268	-0.009282	-0.017416	0.043852	0.007191
-0.004570	-0.002515	0.007481	0.008451	-0.000672
-0.014034	0.023495	-0.008868	-0.082813	0.007589
0.007114	0.014399	-0.006139	-0.049984	0.017852
-0.001495	0.008402	0.007283	-0.027607	-0.004817
0.001029	-0.008657	0.002865	0.015251	0.014382
-0.002478	-0.006812	-0.017595	0.035576	0.003024
-0.008469	-0.002752	-0.017876	0.006240	0.001509
0.014995	-0.023117	-0.019393	0.133272	-0.011699
-0.000154	0.001323	0.000425	-0.011867	0.008895
0.002812	-0.009163	-0.016327	0.042694	-0.008241
0.000536	-0.002500	-0.016000	0.003075	-0.010068
-0.003377	0.015067	0.020356	-0.032541	0.000220
0.000967	0.006453	0.013322	-0.037862	0.005264
-0.002048	-0.012604	-0.006929	0.042383	-0.003946
0.010455	-0.001214	-0.004122	0.004500	-0.001539
0.011110	-0.020440	-0.021514	0.052483	-0.008838
-0.008912	0.017533	0.019714	-0.061957	0.003102
-0.001005	-0.011322	-0.014289	0.000453	-0.009335
0.000296	0.004789	0.000275	-0.033167	-0.001788
0.005615	-0.022431	-0.029977	0.055127	-0.000448
0.006604	-0.014316	-0.026240	0.047185	0.004689
-0.005878	0.016521	0.018277	-0.056984	-0.002900
0.000729	0.013840	0.009805	-0.059953	-0.013269
-0.001509	0.006466	0.006518	-0.017742	-0.000226
0.001560	0.011842	0.007742	-0.047557	-0.003630
0.003092	-0.004439	-0.013587	-0.005597	0.001817
0.001917	-0.009981	0.002384	0.023198	0.006332
0.001143	-0.007192	-0.003087	0.002987	-0.005878
-0.003036	0.001770	-0.011386	0.022605	-0.004773
-0.001625	0.001125	0.016422	-0.013699	0.000456
0.002643	-0.024282	-0.002896	0.050899	0.001138
0.009171	-0.018376	-0.013249	0.034962	-0.019061
-0.002793	-0.014397	-0.019353	0.009897	-0.006513
0.001104	0.003725	0.009377	-0.013066	0.000467
0.010042	0.012199	0.026246	-0.034136	0.008594
0.003258	-0.011893	-0.002372	0.009806	-0.006031
-0.006831	-0.017291	0.002166	0.037844	0.000000
0.009153	-0.026419	-0.017585	0.059914	-0.015239
-0.003913	-0.002740	-0.009699	0.002105	0.003066
0.003602	0.001589	0.003704	-0.033786	0.010309
-0.008035	0.000786	0.015504	0.021941	0.005347
0.006446	0.006460	-0.002160	-0.040379	-0.001624
-0.000984	0.025084	0.021105	-0.057445	0.009937
-0.002958	0.003515	0.011413	0.035043	0.000230
0.001535	-0.018234	-0.023154	0.055092	-0.015756
-0.006862	-0.000712	0.001645	0.002570	-0.003041
0.009449	-0.027248	-0.022287	0.072977	-0.014155
-0.008560	0.004979	0.012155	-0.027001	-0.004524
-0.005275	-0.018298	-0.014491	0.053680	-0.006465
-0.012587	0.022132	0.014308	-0.029466	0.033309
0.001005	-0.031207	-0.027335	0.067450	0.007869
0.011991	-0.034812	-0.049241	0.058276	-0.013460
0.010079	-0.030129	-0.055511	0.058388	-0.016490
-0.015719	-0.012880	-0.023977	0.070738	0.008750
0.016675	-0.088747	-0.136109	-0.087798	0.000000
-0.008330	0.014328	0.027032	0.270841	-0.039626
0.004842	0.013108	0.040001	-0.065122	0.003180
0.005305	-0.064999	-0.074246	0.175386	-0.022723
-0.001224	0.028400	0.022615	0.034654	0.009201
0.004467	-0.009419	-0.053725	-0.133150	-0.001734
-0.000432	-0.037167	-0.089888	-0.000254	0.002229
0.001048	-0.059148	-0.087126	0.117020	0.005182
-0.012231	-0.005908	0.016368	0.058452	0.002704
0.004563	0.064286	0.114378	-0.111904	0.010742
0.004987	-0.007349	0.020210	-0.001194	-0.011479
0.000325	0.021273	-0.000958	-0.025661	0.002698
-0.004625	0.021542	0.013084	-0.043093	-0.013317
-0.006457	0.029121	0.048925	-0.085198	0.005694
0.009009	-0.015952	-0.059326	0.020966	-0.002472
0.001284	0.015035	0.030670	0.016247	-0.010948
-0.005126	0.030311	0.013684	-0.081970	-0.016396
0.004527	0.024814	0.033991	0.033260	0.002540
-0.001002	-0.013378	0.001232	0.046020	-0.004322
0.002393	0.001661	-0.019507	0.004568	0.000764
-0.008940	-0.005069	-0.010104	-0.029382	0.010636
0.002075	0.030990	0.018718	-0.065901	0.003520
-0.006747	0.022563	0.036665	-0.010077	0.010487
0.011631	-0.019978	-0.015043	0.074874	-0.006479
-0.005840	-0.016711	-0.072749	0.017263	-0.008032
0.002974	0.017003	0.035108	-0.044723	-0.003282
-0.005181	0.003956	0.007448	0.035444	0.004541
-0.000475	-0.015284	-0.005947	0.027051	-0.004541
-0.003575	-0.013389	-0.028445	0.016936	-0.007869
-0.008039	0.023168	0.003961	-0.081706	-0.006135
0.005666	0.018212	0.011061	-0.046032	0.005625
0.002166	0.022615	0.038876	0.001192	-0.007679
-0.000744	-0.020199	0.003530	0.036548	-0.012150
-0.001009	0.021952	0.016792	-0.046725	-0.001041
0.009953	-0.033737	-0.024832	0.058144	-0.011521
-0.004597	-0.025287	-0.032115	0.046855	-0.019950
-0.004543	0.003329	0.041536	-0.011715	0.002147
0.000562	0.016748	0.011701	-0.008808	-0.019765
0.001339	-0.011459	0.008086	0.002485	0.006541
-0.000540	0.036798	0.052421	-0.067005	-0.012300
-0.005599	-0.010031	-0.009833	0.035915	0.000825
0.000559	0.031985	0.041070	-0.056473	-0.015508
-0.003682	0.026977	0.029986	-0.046835	0.016607
0.004440	-0.016863	-0.028717	0.000315	0.009018
-0.001113	-0.018438	-0.019360	0.075886	-0.004362
-0.010679	0.025925	0.044428	-0.089859	0.028019
0.005049	0.001325	-0.002034	0.007328	0.025185
-0.001336	0.010603	0.021240	-0.034559	0.026334
0.003261	0.011185	0.017139	-0.038524	0.015524
-0.002574	0.023901	0.023045	-0.035104	-0.004732
0.002842	-0.017298	-0.014671	0.001061	0.000000
-0.004259	-0.001797	0.005931	-0.014235	0.027089
-0.000797	0.007347	-0.006853	-0.051105	0.009190
0.000114	0.005144	-0.008219	-0.029476	-0.007006
0.003424	-0.007180	0.000324	0.009666	-0.007788
0.005634	-0.010724	0.000798	0.036271	0.036699
0.001747	-0.028796	-0.028532	0.038221	-0.020222
-0.003664	0.004086	-0.022817	-0.006809	-0.014525
0.010768	0.010846	-0.003056	-0.037740	-0.021193
-0.006656	-0.000295	-0.008377	0.014458	-0.009761
0.000031	0.005109	0.004151	-0.026101	-0.001510
-0.002341	0.048422	0.041199	-0.048771	0.048190
0.007849	0.001621	0.022067	0.031625	0.021843
-0.005049	-0.013803	-0.019859	-0.001538	0.018844
0.002350	-0.014404	-0.007739	0.025837	-0.008099
0.001148	0.004239	-0.004728	0.001125	-0.012155
0.004511	-0.016435	-0.024611	0.030987	-0.023318
-0.006210	-0.019248	-0.017555	0.026879	0.017421
0.010215	-0.011469	-0.003408	0.000707	0.003071
-0.003182	0.031788	0.028432	-0.043697	0.023081
0.003868	-0.005610	-0.005589	0.025871	-0.020725
-0.001623	-0.010963	-0.013321	0.003232	-0.006847
0.000054	-0.010193	-0.001778	0.016359	0.004255
-0.010078	0.017054	0.017694	-0.036276	0.010793
-0.007609	0.000000	0.017694	0.000000	0.002098
0.001937	0.000000	0.017694	0.000000	0.000000
0.002545	0.000000	0.017694	0.000000	0.000000
0.002280	0.000000	0.019159	0.000000	0.000000
0.002024	0.008362	0.007058	-0.023878	0.004124
0.003623	0.000000	0.007058	0.000000	0.000000
0.015395	0.000000	0.008771	0.000000	0.000000
-0.010350	0.019623	0.007448	-0.059691	-0.004135
-0.002019	0.009149	0.021047	-0.029044	0.010534
0.001372	-0.016399	-0.013972	0.028658	-0.025610
0.000399	0.000793	-0.009683	-0.014030	-0.002574
-0.003585	0.009851	-0.000817	-0.014229	0.019720
0.000297	-0.011430	-0.007485	0.034048	-0.008073
0.000754	-0.003476	-0.001479	-0.019818	-0.002086
0.000815	-0.028054	-0.029270	0.062378	-0.017559
-0.012135	-0.000750	0.007094	-0.000738	0.009637
0.004324	-0.015497	-0.022291	0.030883	-0.006100
-0.001202	0.029495	0.060133	-0.045754	0.004930
0.004610	-0.002178	-0.006535	-0.013575	0.007931
-0.001244	-0.010300	-0.017413	0.016193	-0.005358
0.004975	-0.004749	-0.001896	-0.000374	0.017138
-0.010991	0.022983	0.009192	-0.066034	-0.005295
0.004104	0.001434	0.008623	-0.049929	0.022144
-0.010883	-0.002675	-0.008576	-0.012244	0.023651
-0.001946	0.000463	0.006680	-0.002126	0.005278
0.003279	-0.014546	-0.021986	0.038418	-0.010363
-0.007962	-0.006377	-0.029211	0.019071	-0.003775
-0.000672	0.010908	0.009193	-0.043959	-0.000445
0.005054	-0.002068	0.007949	-0.020366	-0.007820
0.007241	-0.022335	-0.031125	0.054631	-0.017880
-0.005425	-0.009622	-0.025934	0.040562	-0.006415
0.001503	-0.027173	-0.013295	0.059753	-0.001380
0.004317	0.012043	0.014277	-0.026787	0.026347
-0.000270	-0.005500	-0.012122	-0.005293	-0.004944
0.003539	0.021288	0.019696	-0.033144	0.002250
0.000132	-0.011241	-0.014180	0.013622	0.007836
-0.008723	0.010299	0.007059	-0.025447	0.012412
0.006144	0.007755	0.020463	-0.021239	-0.004858
-0.000552	-0.022605	-0.022150	0.021239	-0.012248
-0.003326	0.001882	-0.002346	0.003957	-0.001121
0.008303	-0.022357	-0.040049	0.033401	0.003359
-0.010439	0.003393	0.002287	0.005713	0.011779
0.002575	0.014638	0.011856	-0.043072	0.003088
0.006244	-0.021916	-0.011639	0.033148	-0.014644
-0.008274	0.024553	0.017147	-0.041909	0.009565
-0.004065	0.007009	0.011447	-0.028399	0.003536
0.004093	0.012674	0.003995	-0.026690	0.002864
0.003827	0.015773	0.016921	-0.008915	-0.002643
-0.006274	0.011509	0.017826	-0.046703	0.008346
0.004805	0.028703	0.035768	0.014638	0.006323
0.001088	-0.003278	-0.002146	0.005270	0.014457
0.004328	0.010765	0.020838	-0.009683	0.010230
0.000626	0.000789	-0.001241	0.017102	0.014525
-0.009247	0.013170	0.016567	-0.018873	0.006250
0.002943	-0.003529	0.002122	0.003538	-0.004997
0.001340	-0.012219	-0.020269	0.015769	-0.001462
0.000484	-0.005668	-0.017178	-0.004792	0.000836
0.003993	0.005869	0.003265	-0.030144	0.006246
-0.000425	0.023271	0.016909	-0.024603	0.005175
0.003693	0.004605	0.000043	0.003683	-0.002481
-0.002329	0.006706	0.018577	-0.029380	-0.000621
0.003507	-0.018075	-0.013447	0.008013	0.001656
-0.003126	-0.002991	-0.007689	-0.026643	0.006801
-0.002947	0.003257	0.005263	-0.027868	0.007367
0.000951	-0.009126	-0.001518	0.006425	0.005489
0.000830	0.013674	0.002264	-0.021913	-0.006918
-0.006295	-0.007932	-0.007593	-0.041641	-0.005117
-0.000048	0.009174	0.015609	-0.002628	0.003483
0.000574	0.000000	0.015609	0.000000	0.000000
0.010086	0.000000	0.015609	0.000000	0.000000
-0.003647	0.000000	-0.008293	0.000000	0.000000
0.001042	-0.005521	0.009441	0.000000	-0.012164
-0.004344	-0.005104	-0.011532	0.035898	-0.012524
0.000619	0.001061	-0.009634	-0.026198	-0.004210
-0.004140	-0.015363	-0.030750	0.103960	0.003369
0.007794	-0.001948	-0.009460	-0.034067	0.003777
-0.003999	0.018228	0.027399	-0.029226	0.002510
0.004451	-0.019639	-0.018414	0.051038	-0.004606
-0.003477	0.005156	-0.006479	-0.016427	-0.002311
-0.000629	0.010456	0.003403	-0.018979	-0.011211
0.003959	0.018829	0.029528	-0.051485	0.020007
0.004583	-0.004751	0.005436	0.003835	-0.003760
0.000476	-0.010522	-0.004029	0.046281	0.001464
0.000332	0.004109	0.006258	-0.051077	0.002922
-0.002670	-0.015076	-0.004328	0.039590	-0.010263
-0.000774	-0.002574	-0.001080	0.014224	0.004830
0.003533	-0.006175	-0.001013	-0.010994	-0.007360
0.005055	-0.020703	-0.025463	0.059025	-0.013814
0.000993	-0.010747	0.014972	0.008216	-0.003430
-0.002093	0.001531	-0.001173	0.008576	0.008978
-0.001260	0.006600	0.021282	-0.016359	-0.000213
0.006515	0.000000	0.021282	0.000000	0.000000
-0.005286	0.000000	0.003756	0.000000	0.000000
0.013996	-0.016612	0.007352	0.022369	-0.014343
-0.002912	-0.000430	-0.000153	0.009554	-0.000850
-0.002134	-0.001694	-0.013296	0.023694	-0.000851
-0.008589	0.031551	0.031679	-0.071534	0.013738
0.006560	-0.012428	0.002167	-0.001302	0.007112
0.001759	-0.019268	-0.021882	0.056145	0.004160
-0.003344	0.021079	0.010580	-0.024518	0.002488
-0.005748	0.014684	0.009870	-0.030759	0.013163
0.011717	0.004606	-0.000415	-0.012222	-0.001022
-0.006941	-0.004929	-0.004192	0.000878	-0.005538
0.009757	-0.002190	0.004873	-0.009257	0.005129
-0.002247	-0.007458	-0.008112	0.014509	-0.014012
-0.001241	-0.002881	0.004069	0.004355	-0.004159
0.003006	-0.013148	-0.009190	0.037112	-0.005433
-0.003646	-0.008164	0.000785	0.003344	-0.003148
0.001868	0.004015	-0.002265	-0.025789	0.002729
-0.000717	0.012659	0.007923	-0.006445	0.006893
0.005766	-0.008696	-0.003369	0.020901	-0.002918
0.005032	-0.007506	-0.001748	0.005473	-0.005023
-0.000759	-0.024855	-0.014333	0.055922	-0.002942
-0.003613	0.011762	0.025232	-0.036382	0.007547
0.008178	-0.014708	-0.009512	0.036382	-0.001463
-0.002696	-0.026066	-0.039687	0.076770	-0.010513
0.001140	-0.000320	0.002201	-0.016682	-0.001481
0.009131	0.007156	0.009973	-0.020012	0.000212
-0.006660	-0.010216	-0.024005	0.036327	-0.002967
0.000688	-0.004548	-0.010990	0.004404	-0.007671
0.004555	0.003661	0.005578	-0.046084	0.003417
-0.005854	-0.021040	-0.023541	0.063867	-0.007919
0.001791	-0.008920	-0.020998	0.007883	-0.014719
-0.001396	-0.037910	-0.031001	0.095894	-0.014054
0.000309	0.039019	0.035539	-0.087719	0.007930
0.005901	-0.009260	-0.001113	0.011614	-0.003076
0.001752	-0.017985	-0.011613	0.038440	-0.005296
0.006683	-0.025381	-0.007722	0.101718	0.005076
0.002676	-0.003133	0.005333	0.010288	0.000000
-0.007032	-0.025168	-0.043709	0.043588	-0.011290
0.012561	0.018190	0.003137	-0.061814	0.010849
-0.007722	-0.025036	-0.029118	0.101921	-0.019120
0.009390	0.038380	0.041104	-0.055791	0.004926
-0.004236	0.028498	0.014490	-0.061265	0.000223
0.004936	-0.003600	0.008300	0.015748	0.004012
-0.002280	-0.039913	-0.042055	0.095199	-0.012534
-0.005229	-0.013871	0.003944	0.040666	0.002025
-0.000912	0.028696	0.014831	-0.047093	0.009396
-0.004053	0.051354	0.038043	-0.093070	0.009088
0.011730	-0.009120	0.004479	0.024017	-0.002873
-0.000992	-0.016471	-0.011140	0.009269	-0.001550
-0.006405	-0.041955	-0.040420	0.089612	-0.014961
0.001528	-0.017264	-0.028520	0.102827	-0.014275
0.002260	0.002982	-0.008161	-0.008383	-0.002742
0.006165	-0.054292	-0.054408	0.109856	-0.011276
0.002670	0.016537	0.004736	-0.004892	0.008756
-0.000915	0.028518	0.019190	-0.012562	0.006859
0.005220	0.001936	0.013897	-0.054745	-0.001140
-0.004724	-0.052278	-0.054363	0.052258	-0.012394
-0.000842	-0.052878	-0.057144	0.072231	-0.009514
-0.011651	-0.048738	-0.074688	0.066182	0.001398
0.006323	0.032690	0.015972	-0.007913	-0.022605
0.005060	-0.031373	-0.006326	0.031091	0.000952
-0.018672	0.016492	0.015981	-0.036467	-0.008842
0.005010	0.075527	0.060463	-0.119482	0.017607
0.000889	0.004952	-0.003960	-0.045342	0.001885
-0.003220	-0.047191	-0.040588	0.050952	-0.015181
0.009767	-0.025647	-0.005103	0.025189	-0.015900
-0.005878	-0.020721	-0.041254	0.048967	-0.022346
-0.004742	-0.058235	-0.041872	0.070391	-0.020826
-0.005319	0.068417	0.056561	-0.028481	0.020081
0.009202	-0.029316	-0.037682	0.031960	-0.016032
-0.006648	0.059843	0.069153	-0.062919	0.009800
0.001020	0.021936	0.018840	-0.027291	-0.001502
0.007095	-0.030707	-0.021248	0.024409	-0.003764
0.002633	0.009844	0.010375	-0.018723	-0.008837
-0.005607	-0.025655	-0.020376	-0.006108	-0.010965
0.002312	0.020900	0.005991	-0.097108	0.060202
0.001703	0.005156	0.011574	-0.076924	0.000483
-0.007700	0.040679	0.048220	-0.122351	0.005295
0.005495	-0.018186	-0.015394	0.028850	-0.015482
0.001117	0.026102	0.027993	-0.016985	0.021465
-0.011719	0.009873	0.010549	-0.003094	0.006185
0.008961	-0.020244	0.004543	0.005618	-0.010489
-0.003640	-0.011671	-0.004902	0.040889	-0.000240
0.008629	0.017682	0.007871	-0.031410	-0.000719
-0.005853	-0.044737	-0.041418	0.085067	-0.018398
0.002672	-0.005962	-0.009566	0.083331	-0.009328
-0.002498	0.014101	0.010745	-0.021567	-0.004201
0.003850	-0.028280	-0.026105	0.063130	-0.021275
0.008226	-0.060066	-0.065316	0.149900	-0.019413
-0.005525	0.007886	0.013922	0.004636	-0.000516
-0.002493	-0.020999	-0.032233	-0.018674	-0.014557
-0.007024	0.038298	0.043426	-0.086708	-0.007359
0.002279	-0.016330	-0.005489	0.021397	0.012322
-0.001903	0.018912	0.005676	-0.046111	0.015512
0.001590	0.025427	0.029449	-0.077558	0.017042
0.005350	-0.046485	-0.028563	0.058725	-0.023218
-0.012186	-0.017865	-0.012818	0.043119	-0.015085
0.005181	-0.012643	-0.014574	-0.005370	-0.014252
0.007889	-0.009056	-0.011402	-0.009522	0.000797
-0.000906	-0.051214	-0.048119	0.086794	-0.009608
0.006414	-0.038309	-0.073208	0.017588	-0.007807
-0.003316	0.019187	0.017336	-0.032046	0.008611
-0.005603	-0.050673	-0.072882	0.074238	-0.016208
0.005775	-0.014183	-0.011719	0.039943	-0.012055
-0.006449	0.030604	0.021260	-0.049377	0.010420
0.000409	0.019422	-0.009146	-0.056144	0.012739
0.003871	-0.034249	-0.039165	0.010175	-0.005130
0.002575	-0.052710	-0.064375	0.140159	-0.028558
-0.005000	0.034152	0.016987	-0.076899	0.005279
0.006793	0.021241	0.020594	-0.023375	0.020025
-0.001018	-0.039531	-0.067494	0.028023	-0.007086
-0.009355	-0.035706	-0.067908	0.052563	-0.004661
0.009399	-0.017552	-0.049539	0.024680	-0.006894
-0.004686	-0.017129	-0.062723	-0.002062	-0.001107
0.012321	-0.009276	0.028059	-0.033765	-0.002496
-0.008626	0.050774	0.106512	-0.085589	0.021973
0.003270	0.069786	0.072239	-0.066310	0.019637
-0.000304	-0.027897	-0.048023	0.030194	0.004783
-0.003399	0.067217	0.084626	-0.060474	0.032345
-0.000894	-0.012990	-0.022683	0.026960	0.014524
-0.008507	0.052923	0.057455	-0.004374	-0.002533
0.003174	-0.002775	-0.003707	-0.006912	-0.000254
0.000967	0.036924	0.033443	-0.025975	0.003040
0.004100	-0.039361	-0.041613	0.023661	0.006051
-0.003315	-0.045557	-0.097222	0.033965	-0.017498
0.003721	0.024435	0.025979	-0.028922	0.011193
-0.004136	0.003876	-0.008480	-0.020113	-0.007873
0.010035	0.030775	0.020031	-0.030177	-0.018009
-0.006436	-0.056904	-0.070219	0.053847	-0.017811
0.001294	0.029854	0.048367	-0.040274	0.011822
0.005148	0.012530	0.024495	-0.036537	-0.014998
0.002739	0.003897	-0.003251	0.013219	0.005024
0.002407	0.050150	0.083417	-0.027300	0.004999
-0.002070	0.007001	0.038945	-0.024778	0.015108
0.007262	-0.015783	-0.020226	0.034792	0.006699
0.002433	-0.044373	-0.048378	0.051203	-0.016572
-0.001660	-0.024560	-0.045558	0.011551	-0.023779
-0.006409	-0.012102	-0.007101	0.006149	-0.013459
0.004120	0.023977	0.034283	-0.027646	-0.005435
-0.002333	-0.016001	-0.008594	-0.009168	0.002721
-0.004221	0.039005	0.066276	-0.054994	0.013495
0.008920	0.001056	-0.002434	-0.045748	0.000000
-0.003017	0.008299	0.008590	-0.017617	0.002677
-0.008659	-0.003558	-0.001841	-0.022467	-0.002677
0.005386	0.001888	-0.006486	-0.005824	-0.010782
0.000929	0.028123	0.047324	-0.063422	0.018792
-0.006020	0.004905	0.007053	-0.065116	0.002656
0.000380	-0.006538	-0.016615	0.004035	0.010554
0.000036	-0.033160	-0.033202	0.025555	-0.013210
-0.002628	0.047276	0.045231	-0.067552	0.015831
0.003518	0.004360	0.055172	-0.007225	-0.002621
0.001064	-0.012106	-0.016219	0.011116	-0.005263
0.006355	0.017874	0.057990	0.019527	0.005263
0.000401	-0.029942	-0.050521	0.078847	-0.010554
-0.002419	0.012198	0.009799	0.023549	0.002649
0.001541	-0.029338	-0.045563	0.037887	-0.003976
0.007365	-0.005351	-0.007860	0.028864	-0.015255
-0.003940	-0.045268	-0.069465	0.058848	-0.015218
-0.003132	0.032864	0.035677	-0.046309	-0.004941
0.002739	0.008818	0.014535	-0.033539	-0.007458
0.007014	-0.026689	-0.036117	0.012803	-0.011993
0.000535	-0.011252	-0.002274	0.023907	-0.000281
-0.002370	0.040828	0.052256	-0.043810	0.003362
0.001343	-0.020589	-0.020118	0.012140	-0.009838
0.002713	-0.038066	-0.016685	0.074575	-0.014798
-0.003052	-0.020482	-0.042746	0.053158	0.003149
0.001645	0.020988	0.008655	-0.035352	-0.000572
-0.002584	-0.007761	-0.001173	-0.009673	-0.004011
0.004427	0.000000	-0.001173	0.000000	0.001435
0.002036	0.000000	-0.001173	0.000000	0.000000
0.005025	0.000000	-0.001173	0.000000	0.000000
0.002783	0.000000	-0.067162	0.000000	0.000000
0.001305	0.018362	0.011798	0.018210	-0.002355
-0.002400	0.000000	0.011798	0.000000	-0.002656
-0.011099	0.000000	0.087490	0.000000	0.032561
0.011193	-0.003905	-0.002119	-0.043330	0.003427
-0.003355	0.020579	-0.016624	-0.004145	-0.011180
-0.000007	-0.014188	-0.012337	0.029609	-0.008395
0.009045	-0.039237	-0.042749	0.012259	-0.013462
-0.006482	0.014818	0.021257	-0.011073	0.008216
0.009179	-0.000115	-0.006869	-0.033975	-0.007038
-0.004447	0.007648	0.018038	0.001959	0.007914
-0.000926	0.012362	0.008490	-0.024515	-0.004682
0.002653	-0.016044	-0.018489	0.018627	-0.001468
0.003698	0.001543	0.003625	-0.020886	0.000881
0.001967	-0.045309	-0.053377	0.057368	-0.030396
0.001483	-0.008695	-0.014634	0.028533	-0.008508
0.004482	-0.007974	-0.027216	0.026395	0.000915
-0.001791	-0.023731	0.001497	0.045437	-0.004277
0.001211	0.002839	-0.004913	-0.005164	-0.003067
0.003790	-0.033788	-0.036811	0.033513	-0.012983
-0.001943	-0.027613	-0.029752	0.081293	0.004656
0.000733	0.010370	0.003334	-0.016677	0.005559
-0.001558	0.013094	0.023349	-0.018950	-0.001850
0.003607	-0.004737	-0.018981	-0.045458	0.008296
-0.007910	0.019866	0.013252	-0.075794	-0.004293
0.007456	0.001513	-0.013766	-0.014046	0.000614
0.005025	-0.044208	-0.041693	0.051795	-0.018912
-0.014139	0.034675	0.047733	-0.033707	0.025646
0.008994	-0.028609	-0.013802	0.034574	-0.003974
0.001774	-0.030533	-0.044769	-0.003904	-0.013568
-0.010971	0.006498	-0.001080	-0.003047	0.001551
0.007481	0.015695	0.019515	-0.069024	-0.002794
-0.004096	-0.021450	-0.015975	0.023085	-0.020412
0.010953	-0.006234	0.001824	0.005462	-0.017280
-0.005711	0.045590	0.048610	-0.047645	0.015375
-0.002862	0.012821	0.040646	-0.021656	0.003807
-0.004239	0.011441	-0.019025	-0.010515	0.005054
0.005627	-0.043061	-0.042780	0.032885	-0.022301
0.004328	-0.012803	-0.023380	-0.007641	-0.003873
-0.006675	0.021989	0.008250	-0.026474	0.007732
0.005864	-0.029702	-0.027331	0.060871	-0.017155
-0.003804	-0.033957	-0.030612	0.076652	-0.008854
0.002575	-0.014304	-0.015851	0.001929	0.001646
-0.007488	0.025395	0.024733	-0.022517	0.019216
0.007663	0.013371	0.024138	-0.064436	-0.018230
0.008494	0.001020	0.013853	0.013685	-0.007254
-0.001290	-0.019253	-0.028315	0.010313	0.000331
0.001241	-0.001204	0.018697	-0.003884	0.001653
0.000006	-0.024521	-0.033483	0.003655	-0.005630
0.000459	-0.002403	-0.001603	0.010887	-0.006664
0.003758	-0.043118	-0.046673	0.039368	-0.011094
-0.001262	-0.010245	-0.008362	0.001084	0.010426
-0.004630	-0.045409	-0.008679	0.042208	0.010318
-0.012920	0.066446	0.065004	-0.061897	0.056956
0.001430	0.020549	0.021310	-0.006428	0.018901
-0.011669	0.034328	0.058714	0.044152	0.043838
0.000564	0.038449	0.032999	0.031004	-0.005597
0.002564	0.011774	0.010764	0.010465	0.032266
0.004438	-0.003973	0.010230	-0.030045	-0.015276
-0.008448	0.041439	0.063535	-0.088811	0.019558
0.010989	-0.063360	-0.082448	0.086283	-0.022175
-0.001965	0.033847	0.036683	-0.024766	-0.003501
0.006285	-0.021771	-0.028458	-0.046005	-0.001755
-0.004235	0.001828	0.004135	-0.004992	-0.014448
0.009377	-0.024766	-0.018259	-0.009830	-0.010149
0.004616	-0.039227	-0.049896	0.045580	-0.031391
0.001072	0.010800	0.013654	-0.019280	-0.004344
-0.012038	0.055241	0.045157	-0.022173	0.033331
0.005280	-0.007575	-0.008100	0.004337	0.014629
-0.002470	0.032262	0.031054	0.006810	-0.002968
0.002061	0.056713	0.047433	-0.039927	0.023503
-0.002214	-0.014758	-0.013665	-0.014945	-0.009042
0.003295	-0.012247	0.001416	-0.035766	-0.007057
-0.001288	-0.013625	-0.019468	-0.019258	-0.019968
-0.001394	0.013570	0.025112	-0.057693	0.024678
0.002279	0.015545	0.030483	-0.042071	0.014578
0.001560	0.020440	0.029350	-0.041008	-0.008721
0.007718	-0.003336	0.006266	0.008107	-0.007620
-0.006613	0.026240	0.040985	0.000577	-0.005606
0.001357	0.000000	0.040985	0.000000	0.000000
0.002165	0.000000	0.040985	0.000000	0.000000
0.003807	0.000000	0.039239	0.000000	0.000000
0.000679	0.004529	0.011075	-0.047243	0.010177
0.002917	-0.028225	-0.052106	0.023003	-0.019243
0.002677	-0.018636	-0.026036	-0.000299	-0.006090
-0.008168	0.039952	0.044705	-0.036578	0.007304
0.011226	-0.015337	-0.020046	0.032379	0.008454
0.003100	0.011308	0.017968	-0.028660	-0.019430
0.001449	0.000000	0.017968	0.000000	0.000000
-0.002777	0.000000	0.016312	0.000000	0.000000
0.004915	0.009015	0.016997	0.009935	0.000000
0.010271	0.017734	0.034126	-0.023442	0.000923
-0.010011	-0.020193	-0.027762	0.007875	-0.037587
0.012363	-0.040591	-0.065313	0.053456	-0.011557
-0.003386	0.024137	0.040472	-0.011367	-0.005504
0.002349	-0.006559	0.000484	0.014930	-0.007168
0.000165	-0.009341	0.004144	0.008852	-0.003932
-0.004002	0.005511	0.001474	-0.022279	-0.005267
-0.009671	0.021419	0.019554	-0.077093	-0.007620
0.019503	-0.000100	0.006868	-0.052284	-0.014066
-0.004159	-0.047408	-0.047190	0.147240	-0.023892
0.008042	-0.004130	0.000226	0.019288	-0.001383
-0.009573	-0.004123	-0.018890	0.006922	-0.003465
0.006654	0.013337	0.035217	-0.065018	-0.004174
0.008629	-0.014902	-0.015642	0.013407	-0.016872
0.003289	0.001929	0.006482	0.009339	-0.004619
-0.008844	0.015897	0.016463	-0.018460	0.019048
0.002646	0.015860	0.016324	-0.062382	0.023823
0.012224	-0.004404	0.009430	-0.018373	-0.024172
-0.013528	0.025800	0.030847	-0.017705	0.002444
0.003442	0.027082	0.050329	-0.010163	0.011096
-0.003680	-0.012391	0.004536	0.040699	-0.043340
-0.007176	0.017424	0.024565	-0.026836	0.015366
0.017385	-0.013158	-0.008113	0.027816	-0.033168
-0.019166	0.028443	0.041413	-0.044407	0.014195
0.006703	-0.010511	-0.014945	0.014238	-0.030083
-0.004595	0.014621	0.033091	-0.033542	-0.016145
0.004557	0.011968	0.062933	-0.034346	-0.014872
0.000445	0.012917	0.011164	0.001080	0.004217
0.008582	-0.015892	-0.043881	0.031872	-0.015032
-0.007998	0.029782	0.067471	-0.024344	0.023413
-0.000912	0.006710	-0.009069	0.028171	0.033939
-0.004784	0.005362	-0.015119	0.002428	0.039897
0.006282	-0.017414	-0.027467	0.014102	-0.004237
-0.012075	-0.002507	0.001156	-0.068554	0.003532
0.001264	-0.016370	-0.026860	0.028841	-0.007788
-0.004161	0.009666	0.021849	0.008493	-0.000711
-0.000397	-0.005773	0.007973	0.015732	-0.011085
-0.004576	0.013168	0.020536	-0.056730	0.061365
0.003566	-0.005122	-0.024854	-0.011074	0.014104
0.007477	-0.001266	0.001979	0.018390	-0.020550
-0.000429	-0.023255	-0.024785	0.046636	-0.006831
-0.002767	0.029588	0.040158	-0.065768	0.021025
-0.001386	0.000271	0.000282	0.002597	0.015649
-0.001044	-0.000713	-0.005827	-0.009680	-0.017328
-0.012254	0.028381	0.038407	0.005224	0.021613
0.004815	0.003471	-0.004141	0.008892	-0.002635
0.000051	-0.006609	-0.011445	-0.018240	-0.002642
0.002587	-0.015955	-0.018028	0.012320	-0.018355
-0.007215	0.017183	0.023938	-0.039740	-0.000674
0.001088	0.020695	0.016972	-0.020676	-0.011185
-0.010227	-0.003357	-0.002563	0.005895	0.047913
0.012113	0.000871	0.009082	0.020939	0.018030
-0.003744	-0.016957	-0.028609	0.031353	0.010475
0.007164	0.010760	0.018301	-0.043708	-0.012391
0.007515	-0.023961	-0.023772	0.088079	0.015544
-0.006190	0.009432	0.010558	-0.026313	0.003143
0.010421	-0.004128	-0.001707	-0.004392	-0.017089
-0.004606	0.021063	0.008149	-0.068705	0.019909
0.002946	-0.005327	-0.004878	-0.015443	-0.023106
-0.000014	0.017973	0.021252	0.003187	0.033378
-0.005501	0.003024	0.003557	-0.007186	-0.006525
-0.006712	0.000265	-0.008094	-0.004014	0.011468
-0.004853	0.017011	-0.006763	-0.008078	0.032143
0.009351	-0.014140	-0.009918	0.000405	0.034319
0.002139	-0.009813	-0.016350	0.063981	-0.015986
0.002239	0.009659	0.014408	-0.012627	-0.000293
-0.007436	-0.018404	-0.034664	0.069173	-0.008240
0.004856	-0.013051	-0.017138	0.026593	-0.013387
-0.006886	0.000105	-0.006293	-0.034167	-0.035049
0.007253	0.002200	0.003453	-0.001087	0.023603
-0.008384	0.012536	0.019334	-0.032415	-0.001516
0.005293	0.005067	0.000280	0.009316	0.026349
-0.005536	0.015708	0.019467	-0.033569	0.025672
0.001024	-0.002543	-0.000716	-0.033941	-0.016553
-0.007208	0.018213	0.008749	-0.038427	0.001463
0.002757	-0.000770	-0.017612	0.007395	-0.000878
-0.003016	-0.000942	-0.000692	0.011801	0.006127
-0.015098	0.018182	0.003078	-0.036667	0.009553
-0.001287	-0.004616	-0.013079	-0.009275	-0.000576
0.000059	-0.013891	-0.016387	0.052394	-0.006362
0.001656	-0.012827	-0.009023	0.044801	0.001160
-0.000049	0.007956	0.003742	-0.039190	0.002894
0.002034	0.002750	-0.005855	-0.030434	-0.004924
0.004513	-0.002319	-0.005512	0.003291	0.002030
-0.001367	0.024560	0.021053	-0.032981	0.006067
-0.011895	-0.001126	0.004884	0.037898	0.041467
0.004947	0.022264	0.040327	-0.001636	0.006061
0.008143	0.005784	0.013475	-0.012356	-0.011047
0.010427	-0.016756	-0.013300	0.028999	-0.023035
-0.008942	0.009331	0.023808	-0.000805	-0.022124
0.013266	-0.013027	-0.000174	0.040661	0.008102
-0.003756	-0.016135	-0.013015	0.039816	-0.013345
-0.000355	0.008441	0.007486	-0.029042	0.014209
0.009121	-0.016620	-0.010573	0.021579	-0.040846
-0.004423	0.002349	0.003033	-0.003752	0.008066
-0.008343	0.013682	0.014103	-0.066043	0.004157
0.009782	-0.001044	-0.007151	-0.015787	-0.009228
-0.007014	0.014217	0.031637	-0.051487	0.002091
0.010254	-0.009268	0.001455	-0.014277	-0.010198
-0.005086	-0.034810	-0.033475	0.171369	-0.019176
-0.002729	-0.013179	-0.003663	0.040293	-0.005856
0.005133	-0.030867	-0.040594	0.090941	-0.000928
-0.000675	0.005707	-0.002782	-0.033391	-0.012767
-0.001837	-0.000427	-0.007456	0.023685	-0.015475
0.013911	-0.000442	-0.009734	-0.009801	0.005712
-0.006519	-0.020243	-0.029958	0.050571	-0.024020
0.007173	0.022182	0.036390	-0.063457	0.003236
-0.002110	-0.016103	0.004074	0.003983	0.043313
-0.011640	0.042530	0.039565	-0.095509	0.045662
0.015770	-0.004130	-0.002573	0.032978	-0.012792
-0.002698	-0.014534	-0.017223	0.054216	0.005970
0.003657	0.011717	0.009303	-0.030866	-0.005970
-0.006952	0.025177	0.023172	-0.083292	0.042497
0.003892	-0.003063	0.014628	-0.007516	-0.011544
-0.003986	0.019157	0.030944	-0.015587	0.021253
0.004153	-0.000073	-0.005048	0.017847	0.000852
-0.010285	0.009130	0.009033	-0.000753	0.019958
-0.001616	0.001998	0.018046	-0.063359	-0.005302
0.008358	-0.017211	-0.025713	0.070116	0.008359
-0.005540	0.012058	0.013760	-0.037352	-0.001666
0.004266	0.005813	0.009783	-0.036785	-0.015687
0.009134	-0.025312	-0.035522	0.087884	-0.004244
-0.005084	0.001872	-0.001784	-0.028825	0.010716
-0.000598	-0.012806	-0.013810	0.015452	-0.005626
-0.004433	0.018498	0.021913	-0.045915	0.009266
-0.003838	0.019660	0.023413	-0.058864	0.005296
-0.002819	0.007911	0.014991	-0.004161	-0.003342
-0.003094	0.006682	-0.007362	-0.016821	0.014401
0.001395	0.004477	-0.000060	-0.045551	-0.013286
-0.009983	0.023921	0.020453	-0.017914	0.021500
0.009168	-0.000745	-0.009660	0.034203	-0.008765
-0.005205	-0.006438	-0.020583	0.024586	0.002198
-0.001661	0.004356	0.000052	-0.012433	0.023869
0.011151	0.012940	-0.002464	-0.009536	0.013312
-0.007470	-0.009648	-0.011440	0.027493	-0.006634
0.003286	-0.004379	-0.010715	0.000000	-0.001599
0.006362	0.004940	-0.001355	-0.020981	-0.001067
0.004795	0.004591	-0.004125	-0.003034	-0.018863
-0.000175	0.008412	0.008110	-0.023717	-0.016180
-0.001974	-0.032889	-0.032876	0.129858	-0.009445
0.021119	-0.002250	0.011988	0.001950	-0.009253
-0.013813	-0.003823	0.007208	0.020436	0.010369
0.002284	-0.003909	-0.011372	0.041127	-0.005591
0.001393	0.001157	-0.002241	-0.038079	-0.009012
-0.009265	0.025706	0.034475	-0.087842	0.025417
0.003375	-0.001052	0.005120	-0.023540	0.007419
0.012640	-0.005420	0.000310	0.015197	-0.000274
-0.008790	0.008584	0.004467	-0.048057	0.018717
0.005131	0.000256	0.012789	0.017862	0.002952
-0.002846	0.019889	0.020382	-0.019181	0.012515
0.011143	-0.003130	-0.000666	0.007455	-0.009038
-0.004661	0.017281	0.038043	-0.042389	-0.006160
-0.000274	-0.000227	-0.009019	-0.004568	-0.004038
0.007180	-0.008566	-0.012326	0.003200	-0.029289
-0.001584	-0.009202	-0.004446	0.056347	-0.001112
-0.000300	0.010360	0.006908	-0.020925	0.004163
-0.000486	-0.006589	-0.013000	0.016602	-0.004163
0.002858	0.009878	0.006719	-0.042936	0.006928
0.000683	0.000332	0.007772	0.023246	-0.026303
0.005592	0.003966	-0.002842	-0.001769	-0.001703
-0.004139	-0.002452	-0.008980	0.000000	-0.001706
0.006914	-0.004773	-0.011598	0.002211	-0.014327
-0.002806	0.006040	0.009682	-0.026406	0.000289
-0.003739	0.007089	0.010301	-0.063179	0.008618
0.000934	-0.005525	-0.006950	0.012482	-0.006889
0.000619	0.006786	0.009528	-0.007663	-0.003751
0.003874	0.000000	0.009528	0.000000	0.001156
0.000402	0.000000	0.009528	0.000000	0.000000
-0.001929	0.000000	0.009528	0.000000	0.000000
0.001477	0.000000	0.013955	0.000000	0.000000
0.004576	0.003142	0.013258	-0.010094	0.010056
-0.000107	0.000000	0.013258	0.000000	-0.001717
0.003024	0.000000	0.014314	0.000000	0.009973
0.003108	0.004321	0.005441	-0.001444	-0.004832
0.000962	-0.000114	0.000789	-0.027841	-0.021308
-0.004954	-0.007722	-0.022836	-0.000991	-0.009357
0.013017	0.010194	0.006770	-0.059231	-0.006484
-0.001671	-0.007257	-0.009529	0.039706	-0.032149
-0.009695	-0.005060	-0.016918	0.039162	-0.004897
0.006023	0.000078	-0.010146	-0.010753	0.006423
-0.008282	0.014654	0.012855	-0.028410	0.006685
-0.003236	0.003333	0.022298	-0.024048	0.001211
-0.010350	0.010486	0.001378	-0.040153	0.000907
-0.003556	0.006854	-0.002602	0.001078	0.002113
0.020295	-0.008127	-0.017839	0.020257	-0.013663
-0.000591	0.007673	0.010082	-0.018105	0.007310
0.002119	0.000440	-0.005895	0.001611	-0.008840
-0.012685	0.002887	0.014990	-0.016225	-0.013874
-0.003135	-0.005591	-0.007688	0.029019	0.021500
0.018200	0.001389	0.000678	-0.001060	-0.007013
-0.019556	0.003819	0.007231	0.022544	-0.002758
-0.000871	-0.013226	-0.017225	0.057418	0.044999
0.009460	-0.009102	-0.015491	0.033216	-0.005589
-0.007034	0.003198	0.006068	0.002365	-0.007402
0.004958	-0.003467	-0.004588	0.006122	-0.011056
-0.000094	-0.007208	-0.005077	-0.008487	-0.003612
0.000607	-0.003377	0.003709	-0.022505	-0.005746
0.015380	0.007494	0.035279	-0.038504	-0.014050
-0.009214	0.013257	0.010957	-0.033260	-0.003081
-0.004687	0.002882	0.011121	-0.016261	0.004925
0.015815	0.002760	0.000191	-0.004240	0.028154
-0.007562	-0.000124	0.003303	-0.042306	-0.005088
-0.005930	-0.015797	-0.012521	0.020291	-0.003306
0.002901	0.003300	0.002620	-0.007083	0.000000
0.003320	0.006221	0.000153	-0.004933	-0.011809
-0.011788	-0.000127	-0.000061	-0.041509	-0.001219
0.009556	0.011216	0.019563	-0.033783	0.013931
-0.010630	-0.016600	0.012329	0.062574	0.006595
0.005704	-0.001140	-0.001026	0.013267	-0.002393
0.007932	-0.019179	-0.013486	0.079662	-0.016609
-0.016739	0.000982	-0.002338	-0.007636	-0.007028
0.005090	0.003116	0.000987	0.013702	0.000920
0.004454	0.002579	-0.004048	-0.052780	-0.009543
-0.005949	0.008986	0.009763	-0.017690	0.005552
-0.015844	0.011260	0.004915	-0.049331	0.011925
0.009094	-0.007009	0.001317	0.041186	0.018073
-0.002347	0.015132	0.047737	-0.030448	-0.012012
0.015254	-0.001850	-0.012559	-0.019297	-0.046693
-0.002924	0.004799	-0.002505	0.005714	-0.018531
-0.006625	-0.014196	-0.022895	0.040754	-0.003230
-0.004728	-0.010538	-0.007518	0.063581	0.009338
0.012916	-0.035162	-0.033418	0.178636	-0.005786
-0.010099	0.002667	-0.007167	0.003857	-0.003229
0.001281	-0.027084	-0.023005	0.111586	-0.006489
-0.003706	0.003042	0.011660	-0.030688	0.014221
-0.001186	0.019282	0.012033	-0.099025	-0.014547
0.009413	-0.017960	-0.023083	0.052186	-0.003262
-0.010668	-0.002166	-0.005675	-0.016674	0.002936
0.003080	-0.023826	-0.025487	0.126201	-0.009820
0.001581	-0.000110	-0.002575	-0.027800	0.008842
-0.015819	-0.000738	-0.004626	0.013245	-0.015774
0.005384	0.022779	0.019284	-0.102441	-0.010656
-0.002920	0.002727	-0.000639	-0.036476	0.008667
0.004097	0.015297	0.012878	-0.057794	0.030721
-0.002068	-0.001859	-0.008046	0.012733	-0.003870
0.008216	-0.004486	0.003521	0.000452	-0.004209
-0.000403	0.017516	0.025496	-0.069186	0.013215
-0.017166	0.020864	0.016259	-0.085341	0.053612
-0.000705	0.010179	0.010965	-0.027794	0.004542
0.008844	-0.006390	0.003704	0.025155	-0.011547
0.004570	-0.005396	0.010234	0.033778	-0.010446
-0.009413	0.003087	-0.002978	0.010674	0.003699
0.004288	0.000000	-0.002978	0.000000	0.000000
-0.003004	0.000000	-0.002978	0.000000	0.000000
-0.006922	0.000000	0.013426	0.000000	0.000000
0.006766	-0.014510	-0.024206	0.064475	0.010119
0.001837	-0.002036	-0.007490	0.014668	-0.001482
0.001856	0.007307	0.006339	-0.069530	-0.014939
-0.002908	-0.002211	-0.007518	0.012012	-0.002109
-0.008105	0.008919	0.009306	-0.034931	0.010801
0.004492	-0.008651	-0.015567	0.040884	0.008025
0.004073	0.008163	0.010335	-0.044497	-0.003856
-0.007545	0.010896	0.010670	-0.039014	0.009170
0.003196	0.005398	0.008567	-0.008097	0.003527
0.003780	0.002002	0.001463	-0.007071	0.003807
-0.006874	-0.016674	-0.010939	0.105579	0.001752
0.015908	-0.014076	-0.019415	0.077925	-0.000876
-0.004666	-0.005929	-0.013832	-0.003641	-0.007034
-0.001795	0.005615	0.002511	-0.005487	-0.007973
0.008042	-0.004226	-0.012885	-0.001836	0.004437
0.001722	0.007825	0.007010	-0.060596	-0.003252
-0.006841	-0.028405	-0.028734	0.112073	0.018774
-0.013003	-0.003541	-0.008110	-0.009645	0.030904
0.009159	-0.028915	-0.037989	0.128010	-0.002257
0.003211	0.017089	0.024562	-0.106222	0.001411
-0.000316	-0.019303	-0.025245	0.067900	0.006185
-0.004183	0.012811	0.011507	-0.024874	0.009484
0.008213	-0.005724	-0.004496	-0.011210	-0.010606
0.002259	-0.012896	-0.011845	0.041707	-0.014129
-0.004672	0.009245	0.012790	-0.033391	0.005675
0.002056	0.021673	0.027831	-0.085093	0.016279
-0.000901	-0.008543	-0.004709	0.046684	-0.006424
-0.004527	-0.001950	-0.002987	-0.031027	-0.003649
0.005557	0.009351	0.012755	-0.029275	0.006447
0.004246	-0.010335	-0.019027	0.023934	-0.007010
-0.003581	0.010253	-0.006400	-0.037740	-0.008761
0.011291	0.011775	-0.000684	-0.031539	-0.017466
-0.007490	-0.002715	-0.004692	0.001434	0.016330
-0.002868	0.004778	0.006325	0.002385	0.013268
0.003509	-0.014702	-0.020582	0.068135	0.000000
-0.003147	0.006225	0.011626	-0.036252	0.003918
0.004406	0.007372	0.027047	-0.025708	0.000838
0.004454	0.011385	0.020077	-0.067573	0.003900
-0.001734	0.014006	0.012962	-0.031912	-0.001669
-0.004711	0.000284	-0.007725	-0.007349	-0.004186
-0.014813	-0.005286	0.002808	-0.001054	0.011400
0.009822	0.005956	0.013513	-0.044212	0.007711
-0.005157	-0.001762	0.002513	0.001102	0.013083
0.005557	-0.016554	-0.013704	0.090996	0.001083
0.007387	0.009741	0.006868	-0.053174	-0.026032
-0.015015	0.003990	0.000648	-0.043898	0.010769
0.001721	-0.004451	-0.001722	0.025165	0.005751
0.008038	0.003589	0.001025	-0.029607	-0.014856
-0.004656	-0.002624	-0.012608	-0.000557	-0.003331
0.001040	-0.015389	-0.022782	0.057344	0.006099
-0.000679	0.004245	-0.002675	-0.023944	-0.001106
0.004510	0.015581	0.009522	-0.038424	-0.021536
-0.000529	0.001571	0.001241	-0.011255	0.006482
-0.000623	0.013857	0.022276	-0.012529	0.015331
-0.007346	0.000093	-0.000182	-0.012688	0.001658
0.010722	-0.004186	-0.010736	0.035912	-0.016990
-0.005069	-0.004379	-0.007507	-0.000560	-0.000562
0.014594	-0.009024	-0.014471	-0.002805	-0.023029
-0.007141	-0.000761	-0.000327	-0.003940	-0.000288
-0.000074	-0.012808	-0.017366	0.078610	0.000575
0.002674	-0.003632	-0.009837	0.005719	-0.008953
0.002045	0.000992	-0.000115	-0.044522	-0.001161
0.000446	-0.002542	-0.010573	0.018792	0.001161
-0.002305	-0.007995	-0.008829	0.045746	-0.005236
-0.004498	0.002729	-0.005430	-0.026256	0.017920
0.005196	-0.001292	0.001313	-0.007330	-0.004306
-0.001095	-0.013336	-0.020775	0.004718	0.000863
0.008369	-0.000328	-0.002076	-0.040016	-0.023264
-0.004978	-0.008696	-0.007909	0.023138	0.000000
-0.008240	0.006528	0.018285	-0.018251	0.004989
-0.000382	0.010338	0.021427	-0.021353	0.026576
0.001127	-0.019908	-0.018320	0.067922	-0.010891
-0.009795	-0.000979	0.001999	0.014374	0.003739
0.003751	-0.011852	-0.002722	0.037023	0.010283
-0.007698	0.016253	0.009755	-0.038043	0.007079
0.007869	-0.001803	-0.013482	-0.003066	0.001128
-0.000006	0.021430	0.021732	-0.059027	-0.008776
-0.003946	0.001523	-0.013581	0.005954	-0.020104
-0.001556	-0.008481	-0.013912	0.013401	-0.006403
0.005593	0.003775	-0.004107	-0.037986	-0.002338
-0.000253	-0.013915	-0.023169	0.044356	-0.005870
-0.001692	0.001383	-0.008596	-0.005305	-0.010654
0.019303	-0.026809	-0.024487	0.113519	-0.029285
-0.008891	-0.010086	-0.009285	0.031318	0.002448
-0.003244	0.008180	0.020543	-0.029421	-0.002754
0.000965	-0.011279	0.001419	0.042678	0.009456
0.001151	-0.005670	-0.010098	-0.000454	-0.007007
0.013652	-0.003044	-0.014009	0.007694	-0.010449
-0.007427	0.014190	0.023510	-0.034399	0.013806
-0.000626	0.001788	0.009513	-0.018366	-0.007339
-0.001065	0.005589	0.006858	-0.024051	0.004288
0.000443	-0.000942	-0.000650	-0.006839	-0.002142
-0.003403	-0.002792	-0.001487	-0.020303	-0.004913
-0.010749	0.015907	0.011291	-0.046068	0.018299
-0.000343	-0.000302	0.000950	-0.006306	0.001208
0.002451	0.004730	0.005124	-0.033774	0.019726
0.001914	0.011389	0.005744	-0.037216	-0.004152
-0.007548	0.004920	0.009719	-0.017124	-0.001189
0.003694	-0.003207	-0.010082	0.047775	0.000595
0.009148	-0.014071	-0.014674	0.067895	-0.015885
-0.002713	0.008526	0.016471	-0.061875	0.005724
-0.000098	0.004138	0.009161	0.001635	0.011350
-0.009731	0.008711	0.009506	-0.043981	0.028979
0.000497	0.005310	0.009822	-0.019541	-0.002600
0.007480	0.000375	-0.000496	-0.012851	0.005193
0.007327	-0.001256	-0.000941	-0.002354	-0.001440
-0.001651	-0.008517	-0.013965	0.020992	-0.019203
0.003922	0.008998	0.004324	-0.043036	-0.008556
-0.002908	0.017165	0.022557	-0.015175	0.007674
0.000097	-0.001407	0.010446	0.016379	-0.005898
-0.008236	-0.001521	0.011734	0.024957	0.003543
0.004973	0.005541	0.008891	-0.012401	-0.002361
-0.001462	0.006142	-0.000655	-0.044344	-0.009797
0.002064	-0.002609	-0.002736	0.016020	-0.004485
0.008485	0.003348	0.014476	-0.026008	0.002693
-0.004239	-0.012270	-0.024249	0.043579	-0.011120
-0.002141	-0.009350	-0.012409	0.023740	-0.011245
0.000864	0.001187	0.006936	-0.032184	0.008824
0.002877	-0.009231	-0.012140	0.041524	-0.010047
0.001602	0.002037	-0.001738	-0.031880	0.005493
-0.000071	0.009763	0.009711	-0.016329	0.009993
0.007976	-0.007029	-0.006118	0.033576	-0.003925
-0.003182	0.025879	0.026051	-0.087440	0.006633
-0.007394	0.009546	0.010995	0.037264	0.006887
0.003526	0.003818	0.009632	0.002477	-0.012009
-0.001821	0.000235	-0.002235	0.006165	-0.000302
-0.000469	-0.001557	-0.007027	0.002455	0.004521
0.008181	-0.006904	-0.004608	0.014003	-0.026514
-0.005938	0.000568	0.005423	0.006028	0.001543
-0.000632	-0.012860	-0.012144	0.040052	-0.013348
0.001369	0.002405	0.008386	-0.016885	0.002185
-0.000044	-0.008986	-0.007287	0.034626	-0.008769
0.005520	-0.004668	-0.001122	-0.001703	0.000943
-0.000429	-0.001771	-0.006808	0.032973	-0.004725
-0.000326	0.012428	0.001435	-0.027872	0.005039
0.003369	-0.013135	-0.019180	0.020146	-0.014876
-0.001527	0.005521	0.006553	-0.010582	0.001911
0.005162	0.000274	-0.003973	-0.033014	0.001272
0.002601	-0.020729	-0.018736	0.099091	-0.012796
-0.002038	0.002035	-0.003796	-0.009479	0.000322
-0.004549	0.017140	0.015731	-0.029532	0.008014
0.006534	0.007748	0.007662	-0.027626	0.011113
0.000703	0.000167	-0.000988	-0.001682	-0.004430
-0.003080	0.013142	0.007830	-0.020409	-0.002859
0.000608	0.006194	0.009759	-0.034376	0.014212
0.005910	0.000364	0.013641	-0.020360	-0.005345
-0.001136	0.000579	0.000421	-0.051516	-0.016850
0.006504	0.005478	0.014807	0.035662	0.022195
-0.007021	0.001326	0.002141	-0.032483	-0.000941
0.000539	-0.000895	0.010276	-0.014711	-0.015818
-0.003007	0.005837	0.004327	-0.031416	0.002230
0.006513	0.010141	0.003476	-0.025591	-0.018626
0.002393	0.003031	-0.002265	-0.020676	-0.011738
-0.003741	-0.002177	-0.002727	0.028152	0.004255
-0.000228	-0.004150	0.003228	0.016119	-0.000327
0.002303	0.015949	0.011682	-0.052662	0.002936
-0.005784	-0.001131	-0.008056	0.004205	0.015514
0.004546	-0.010535	-0.006385	0.009743	-0.007404
0.000980	-0.002642	-0.000199	0.028671	-0.010393
0.001296	-0.002576	-0.003758	0.006707	-0.006551
0.004330	0.002896	0.013496	-0.021622	-0.002303
0.002987	0.008460	0.001734	-0.040424	-0.009931
0.001364	-0.001462	-0.002323	0.018323	0.000998
-0.000855	-0.001756	-0.002581	0.044391	0.014844
-0.002990	-0.005072	-0.008361	0.027670	-0.007230
0.003953	0.014444	0.019349	-0.041797	-0.007282
-0.007361	0.007229	0.003965	0.004057	0.022990
0.016710	-0.001787	-0.000601	-0.009492	-0.030995
-0.009621	-0.003561	-0.003739	0.012187	-0.015185
-0.000050	0.004451	0.003134	0.014033	-0.009566
0.000742	-0.002679	-0.002795	0.017758	-0.004473
0.000265	-0.012199	-0.012566	0.024470	-0.006226
-0.000982	0.005799	0.004161	-0.051561	0.000000
0.002618	0.010648	0.006376	0.029695	-0.003824
-0.003957	0.002854	0.000889	-0.017050	0.003130
0.004773	-0.004171	-0.003303	-0.003312	-0.014691
-0.013334	0.004740	0.001432	-0.048259	0.024022
0.009910	-0.012225	-0.009285	0.005556	0.018068
0.003040	0.006977	-0.002100	-0.045334	-0.014291
-0.002144	0.000674	-0.003589	-0.018282	0.016990
0.004162	0.006360	0.004168	-0.001477	0.005376
0.005469	0.002435	0.004765	-0.024693	-0.017239
-0.001914	0.000000	0.004765	0.000000	0.000682
0.002501	0.000000	-0.001084	0.000000	0.005775
0.000351	0.006221	0.008242	-0.015608	0.025419
0.000785	-0.003300	-0.000420	0.019288	0.013775
0.002945	0.001959	0.002349	0.005130	-0.014436
-0.009440	0.000000	0.002349	0.000000	-0.001985
0.000060	0.000000	0.009836	0.000000	-0.011322
-0.009811	-0.000240	-0.002666	0.002809	0.009997
0.005138	-0.007547	-0.005189	0.014619	-0.001659
-0.004602	0.009978	0.031688	-0.020245	-0.014047
-0.010773	0.003588	0.007893	-0.032249	-0.003374
0.004701	-0.002094	0.000337	0.004360	-0.006782
0.000059	-0.011526	-0.009352	0.016541	0.002718
0.011674	-0.011620	-0.014542	0.022568	0.001356
-0.006623	0.000789	0.002579	-0.009107	-0.018468
-0.004034	0.004789	0.018160	-0.040206	0.004477
-0.003438	0.003102	0.006481	-0.010309	-0.001720
-0.002297	0.001224	-0.000391	-0.002965	0.002407
-0.002784	-0.001215	-0.008058	0.003705	-0.004819
0.002617	-0.005934	-0.008818	0.019774	0.014389
0.005800	-0.001596	-0.004817	-0.009472	-0.006484
-0.003426	-0.002807	-0.009928	0.025300	-0.006181
-0.004870	0.007601	0.004179	-0.052759	0.004468
0.008337	-0.004695	-0.007841	0.008243	0.006835
-0.003554	0.000543	0.001551	-0.029536	0.009829
-0.000061	-0.003469	-0.000314	-0.014712	-0.018380
0.000313	0.012544	0.014069	-0.018898	0.001716
0.001067	0.005886	0.010516	-0.046369	-0.001716
-0.003394	0.003811	0.008239	-0.000833	0.006164
-0.001922	-0.003420	0.006599	0.009125	0.008161
-0.006207	0.013372	0.016930	-0.052554	-0.016733
-0.004763	0.006219	-0.001825	0.001739	0.002408
0.006442	0.001154	0.004642	-0.011359	-0.003441
0.001607	-0.004181	-0.013046	0.015693	-0.008307
0.006206	-0.002562	-0.001565	-0.009561	-0.006626
-0.003598	0.010491	0.007038	-0.041914	-0.000350
0.003153	-0.000319	-0.000194	0.017156	0.009059
0.003843	0.003557	0.007796	0.011571	0.012410
-0.000869	-0.007584	-0.012064	0.057601	0.006488
0.002013	0.000208	-0.000601	-0.011765	0.006108
0.001190	-0.002339	-0.005477	-0.003387	0.026374
-0.000230	-0.001407	-0.003258	0.020983	0.010162
0.006300	-0.006945	-0.007680	0.028655	-0.004249
-0.002333	-0.002907	0.006389	0.018393	-0.003610
-0.002991	-0.001479	-0.005137	-0.028126	0.006880
0.007489	0.010251	0.011851	-0.046714	-0.001634
-0.006146	0.000425	-0.006610	-0.000854	0.002286
-0.001755	0.007586	0.007734	-0.039221	0.000978
0.000625	0.002235	0.006738	0.051116	0.008116
-0.003120	-0.004599	0.007696	-0.006780	-0.008442
0.011170	0.011425	0.012050	-0.056858	-0.023756
-0.005417	0.001033	-0.002604	-0.008134	-0.012093
0.007861	-0.007160	-0.006175	0.037404	0.011091
-0.001615	-0.004765	-0.001095	0.042778	0.016902
0.001251	-0.008704	-0.007031	0.072671	0.002298
0.003691	0.005245	0.010087	-0.042153	-0.004930
-0.005536	0.001561	-0.002636	0.004862	0.006568
-0.004531	0.004658	0.004996	-0.058253	-0.014840
0.007758	-0.018072	-0.023171	0.126976	-0.000332
-0.003064	0.001579	-0.006056	-0.036116	0.003318
-0.000472	0.002606	0.005135	-0.057987	0.009888
-0.007825	-0.007148	-0.006643	0.028608	0.013357
-0.005669	0.005647	0.003991	-0.025297	-0.013030
-0.001620	-0.000808	-0.009590	0.019641	0.016261
-0.000072	0.006096	0.006024	-0.038832	-0.008097
0.002187	0.000000	0.006024	0.000000	0.000000
-0.001282	0.000000	0.006024	0.000000	0.000000
-0.000205	0.000000	0.004336	0.000000	0.000000
-0.000993	-0.001005	-0.002173	0.027399	-0.014078
0.002383	0.000287	-0.002451	-0.029034	0.005589
-0.003705	0.005677	0.014444	-0.022343	-0.008230
-0.001082	-0.007376	-0.008095	0.058506	-0.005968
0.004493	0.004876	0.003589	-0.043555	0.003320
-0.002873	0.003791	0.005229	-0.027582	-0.005651
-0.001540	0.002358	0.006903	-0.030984	-0.014775
0.008743	0.002539	0.005001	-0.012313	0.005735
-0.002459	-0.001044	0.007836	0.014932	-0.005058
-0.004994	-0.005467	-0.010878	0.032593	-0.000676
0.000206	0.007649	0.012913	-0.054630	-0.008493
-0.003713	-0.000827	0.003638	0.015915	0.002726
0.009090	-0.020611	-0.025273	0.169817	-0.016121
0.001358	-0.025852	-0.025429	0.209580	-0.011826
0.002263	0.000573	-0.008858	-0.072816	-0.007023
-0.000722	-0.006200	-0.001409	0.024236	0.002463
-0.003727	0.003602	-0.002987	-0.041820	0.008400
0.000655	0.006972	0.003268	-0.042960	-0.006294
-0.002189	0.005648	0.005323	-0.017994	-0.003866
-0.001436	-0.003113	0.005957	-0.002097	0.001407
-0.001827	-0.010624	-0.013917	0.072858	-0.013095
-0.003824	-0.002610	0.010893	0.001300	-0.007868
-0.003691	0.001612	-0.019015	0.010986	-0.002157
0.003052	0.009319	0.004622	-0.056856	-0.001080
0.001176	0.005082	-0.015854	-0.040255	-0.008320
0.001271	0.004421	0.007410	-0.047870	0.010838
0.000541	0.008211	0.011299	-0.081220	-0.004682
-0.009987	0.002683	-0.004348	-0.018707	0.018953
0.007367	-0.004335	-0.005868	0.027532	-0.007110
0.002524	-0.009664	-0.027751	0.073138	-0.020181
-0.006364	-0.001641	0.001336	0.040733	-0.011717
-0.004126	0.005379	0.003975	-0.048185	0.008801
0.001247	0.002025	-0.006780	0.002987	-0.003658
0.003327	-0.003167	0.003415	0.026492	-0.001100
-0.004389	-0.002445	0.000114	0.005793	-0.002571
0.006889	0.016984	0.013277	-0.119499	-0.004054
-0.004427	0.008249	0.009307	-0.014754	0.009555
-0.005579	0.000060	-0.000403	-0.049947	0.011275
0.004703	0.010555	0.013586	-0.006095	-0.011275
-0.002031	-0.002342	-0.007982	0.035182	-0.017340
0.003555	-0.001616	-0.003499	0.007560	-0.004850
-0.006334	0.010664	0.018212	-0.066605	0.001868
0.006106	0.001826	0.007628	0.012445	-0.000373
-0.006615	0.008004	0.025615	-0.017826	0.000747
-0.009148	-0.004429	-0.007618	0.081978	-0.019974
-0.006577	0.014807	0.018127	-0.034559	-0.019605
0.005561	0.001104	0.002791	-0.012948	-0.001165
-0.003671	-0.004817	-0.012911	0.012948	0.000777
0.001410	-0.002915	-0.007084	0.033730	-0.004281
-0.000300	0.015171	0.012412	-0.074874	-0.022083
-0.005032	-0.001912	-0.005460	0.035122	-0.009213
0.003446	0.001197	0.009710	0.013711	0.004016
-0.008758	0.005104	0.008025	-0.019769	0.009176
0.008484	0.002855	0.002327	0.006920	0.007911
-0.009164	-0.001636	0.007274	-0.021787	0.007067
0.009420	-0.009468	-0.005011	0.077940	0.032335
-0.004140	0.006891	0.002745	-0.037364	0.009800
0.012671	0.005379	0.008374	-0.022242	-0.006397
-0.012456	-0.003854	-0.007996	0.032343	-0.007959
0.007518	0.004622	0.001830	-0.029751	-0.030914
-0.006341	0.002490	-0.004800	0.000000	-0.026244
-0.006356	0.001704	-0.002191	-0.030664	0.007226
0.004980	-0.013270	-0.013978	0.063760	-0.004812
0.002580	-0.009386	-0.014443	0.036874	-0.010099
-0.009166	0.007409	0.006290	-0.041895	0.016110
0.007469	0.005726	0.009110	-0.061411	0.001996
0.004879	0.000578	0.005345	0.002673	-0.015267
-0.012121	0.006691	0.006773	-0.022493	0.014071
-0.004778	0.001372	-0.000429	0.001818	0.010721
0.009253	-0.004283	-0.000990	0.048747	0.019167
0.001429	0.002569	0.004844	-0.024520	0.003867
-0.000879	-0.018656	-0.021397	0.000000	-0.019093
0.005484	0.014853	0.010498	0.000000	0.005492
0.005067	0.014126	0.018039	0.006944	0.017837
0.006282	-0.002222	0.001484	0.062048	-0.001538
-0.011958	0.005756	0.016900	-0.045746	0.008432
0.003758	0.004133	0.014771	0.011003	0.011008
-0.004972	0.002896	0.001331	0.015038	0.001509
0.003851	0.001414	0.000196	0.008258	-0.008327
0.001844	0.010742	0.013684	-0.011580	0.007950
0.005770	0.002922	0.000831	0.027084	0.005640
-0.000462	0.009438	0.008427	0.054365	-0.004510
-0.010384	0.001454	-0.000921	-0.017015	-0.020164
0.003399	0.001198	-0.004845	0.009317	-0.003851
-0.001736	0.000163	-0.000026	-0.028215	0.011508
0.005612	0.002446	0.009402	-0.051377	-0.007657
0.002571	0.007622	-0.001739	0.015775	0.006512
-0.002525	-0.001227	-0.002699	0.017960	0.006470
-0.000654	0.000890	-0.005834	0.026349	0.020279
0.000375	0.008555	0.001800	-0.042662	0.009987
0.008801	-0.001978	0.016908	0.037923	-0.003318
0.003256	-0.010015	0.007018	0.048677	0.002950
-0.002621	-0.009665	-0.015657	0.043533	0.019326
-0.001595	0.002210	0.001220	0.004323	-0.001446
0.002709	0.014696	0.013750	-0.042591	0.004331
-0.001761	0.016382	0.043879	-0.022763	-0.007228
0.004941	-0.007369	-0.012247	0.045019	-0.005456
-0.005789	-0.003357	-0.005812	0.028925	-0.021007
-0.002504	-0.003041	-0.006784	0.014155	-0.008979
0.000960	-0.007858	-0.005535	0.036568	-0.016291
-0.006762	-0.002532	0.002548	0.002706	-0.000382
-0.004298	-0.004153	0.001649	-0.006100	-0.010757
0.000002	0.016080	0.022407	-0.053048	0.001544
0.003551	0.002387	0.004791	0.031054	-0.002317
0.001227	-0.004858	-0.008932	0.021314	-0.001160
0.004228	-0.000364	0.002395	-0.019231	0.000000
-0.001377	-0.012268	-0.011426	0.015824	-0.010504
-0.001520	-0.014982	-0.018660	0.032900	0.006626
-0.001597	0.005927	0.004428	0.009859	0.003103
0.002840	-0.004273	-0.005069	-0.021819	-0.000387
0.010334	0.007893	0.007954	-0.007380	-0.021144
0.003474	0.002740	0.008954	-0.028690	-0.022005
-0.005129	-0.001060	0.005948	0.001385	-0.002836
0.000877	0.014789	0.015890	-0.027361	-0.003658
-0.004290	0.011822	0.031642	-0.020116	0.013347
-0.002805	0.003989	0.010771	0.011544	0.004010
0.001222	0.000924	0.003572	-0.018827	-0.008035
0.001375	0.002636	0.002232	0.015954	-0.002828
-0.007721	-0.003191	-0.006537	0.090064	0.027530
0.000588	-0.017813	-0.023216	0.051885	-0.009490
0.000554	0.001893	-0.002109	-0.012563	0.001985
-0.002348	-0.001057	-0.000704	-0.028857	0.009864
0.000722	0.016279	0.016644	0.021243	0.002745
-0.003297	-0.012181	-0.009294	-0.054988	-0.006284
-0.003171	0.007428	0.016976	-0.027287	-0.001972
0.006258	-0.017817	-0.018570	0.054504	0.005512
-0.004542	-0.005391	-0.009300	0.013659	-0.000393
-0.004904	0.006899	0.013038	-0.031499	0.019063
0.006740	0.023396	0.020065	-0.031835	0.023235
-0.002843	-0.006479	-0.007050	0.027827	0.004508
0.001326	0.016548	0.025929	-0.014156	0.004488
-0.001484	-0.005476	-0.002141	0.043832	0.016652
0.000274	0.004560	0.000073	-0.000650	-0.001102
-0.003799	0.007495	0.008218	-0.005869	0.012051
0.000222	0.010949	0.007147	0.001960	-0.001817
0.002720	-0.013441	-0.017165	0.037789	-0.003643
0.013726	-0.010340	-0.016121	0.057403	0.006548
-0.007049	-0.001895	-0.003759	-0.002377	0.001087
-0.003307	0.002995	0.012309	0.005340	-0.003265
-0.002733	0.001923	0.005549	-0.013103	0.007241
0.004652	-0.010124	-0.010258	0.031280	0.008263
0.000333	-0.006384	-0.015753	0.025245	0.016676
0.004011	0.005136	0.008388	-0.053532	0.001406
-0.006171	0.000657	0.003134	-0.022364	0.004557
-0.000976	-0.006377	-0.012200	-0.000611	-0.002451
0.000985	-0.020668	-0.028434	0.081030	-0.011638
0.002311	0.003763	0.007998	-0.019938	0.012690
-0.008007	-0.005328	-0.006175	0.004020	-0.017668
0.005674	0.013016	0.015384	-0.033210	-0.001427
0.005889	-0.005897	0.000968	0.014702	0.029548
-0.003821	0.005693	0.014730	-0.024824	0.020244
0.003513	-0.019521	-0.015412	0.074920	0.011147
-0.006465	0.004068	-0.001340	-0.003894	0.004692
-0.002011	0.021207	0.031992	-0.044452	0.001670
0.004132	-0.001324	-0.001920	-0.003503	0.007648
0.005849	0.006536	0.015805	-0.044851	0.015774
-0.013417	0.011273	0.015755	-0.063764	0.002605
-0.005874	-0.003150	-0.000627	0.027011	0.010031
0.003980	0.005781	-0.007271	-0.031585	0.006099
0.001880	-0.003064	-0.004431	0.013013	-0.013207
-0.002356	0.000509	0.005134	-0.028854	0.022444
-0.008368	0.000832	-0.001258	-0.018805	-0.004767
0.007624	0.014882	0.021653	-0.048621	-0.003510
-0.004797	0.000330	0.003269	0.032216	0.007961
0.006317	0.003564	0.008556	0.003440	-0.014697
-0.004197	-0.005720	-0.010018	0.006162	-0.026086
0.006332	0.003587	0.012987	-0.007537	0.008880
0.003118	0.004652	0.001837	-0.013154	0.039485
-0.008958	0.009153	0.008925	-0.056626	-0.020029
0.011905	0.000795	0.002176	0.009541	-0.001285
-0.002656	0.004119	0.014788	-0.043290	-0.003866
-0.003799	-0.001560	0.002638	0.007599	-0.026494
-0.003007	0.001212	0.005465	0.003778	0.002979
0.012680	-0.003410	-0.001732	0.035559	0.001651
-0.010851	0.004412	0.003055	0.009417	0.017011
0.002399	-0.001170	-0.005740	-0.008689	-0.000649
-0.003619	0.013987	0.008971	-0.043097	-0.019666
0.001223	0.007838	0.004929	-0.037127	-0.005976
0.004245	-0.007779	-0.007057	0.046198	0.005976
-0.001326	0.006433	0.009279	-0.018990	-0.010649
-0.002871	-0.006454	-0.004192	0.044252	0.011972
0.004434	0.003790	0.003442	-0.015527	-0.008299
-0.001672	-0.000874	-0.004053	-0.035650	0.028263
0.008891	0.003606	0.004163	0.006926	-0.004873
-0.002234	0.001709	-0.009744	0.009160	-0.001303
-0.000571	-0.004439	-0.010587	0.018819	-0.008842
-0.004421	0.001712	-0.002940	0.004464	0.007864
0.004102	0.010863	0.022594	-0.063599	-0.009839
-0.001255	-0.000650	-0.002160	0.005523	0.002305
-0.010683	0.001199	-0.001801	0.010955	0.005575
0.002845	0.007556	0.007796	-0.023623	0.021353
0.004982	0.000195	0.000035	-0.012024	-0.006745
-0.000957	0.003840	0.001821	-0.024491	-0.009715
-0.002024	0.000000	0.001821	0.000000	0.000000
-0.001109	0.000000	0.002020	0.000000	0.000000
-0.001572	0.000424	-0.000660	0.027725	-0.009510
0.004516	0.002096	-0.005297	0.041322	0.014718
0.000641	-0.009261	-0.014091	0.056825	-0.007496
-0.001715	0.007685	0.003027	-0.020752	0.009766
0.013647	0.001961	0.001504	-0.012368	-0.006826
0.000782	0.011460	0.016298	-0.017726	-0.029458
-0.001235	-0.001284	-0.003425	0.008902	-0.004039
0.002923	0.003581	0.002189	-0.023917	-0.000675
-0.007349	0.000143	0.002939	0.026867	0.008737
-0.002284	-0.007687	-0.001103	0.010985	0.013294
0.006258	0.006924	0.022184	-0.033324	0.005597
-0.010555	0.001669	0.005984	-0.026709	-0.006918
0.012040	-0.010710	-0.011486	0.057115	-0.005968
-0.003439	0.005738	-0.001004	-0.020665	0.002325
0.001072	-0.009928	-0.014607	0.061458	-0.006992
-0.001150	-0.011892	-0.017843	0.043903	0.008318
0.000503	0.006508	0.014659	-0.018971	0.023900
0.003046	-0.015180	-0.011663	0.036270	0.008376
0.005903	-0.000056	-0.008144	0.013757	0.006077
-0.001633	-0.002700	-0.010119	-0.029045	-0.006719
-0.004779	0.017245	0.025867	-0.038230	0.016871
0.000322	0.022198	0.024799	0.010384	0.012235
-0.005594	0.017597	0.024908	0.002064	-0.000624
0.003389	0.002230	0.006972	0.020409	0.002182
0.004205	0.002492	0.003115	0.053748	-0.001246
-0.007376	0.009189	0.021904	-0.029138	0.015773
0.004432	-0.013525	-0.027557	0.049978	-0.005847
-0.005723	0.001330	-0.007604	-0.013212	-0.006503
-0.000555	0.001706	0.015317	0.014461	0.000311
0.000508	0.001083	0.014269	-0.011300	0.005883
-0.000647	-0.001148	0.003326	-0.013346	-0.004642
0.001079	0.013544	0.014977	-0.021339	-0.007472
-0.007137	-0.007376	-0.017170	0.023895	-0.002816
0.003029	0.009576	0.012334	0.006361	0.004690
0.000870	0.001227	-0.001478	0.001267	0.000624
-0.002547	0.000168	-0.001425	0.006942	0.001869
0.003223	0.004307	0.007950	-0.056271	0.004037
0.003285	0.001076	0.013545	-0.033145	-0.020981
-0.003127	-0.000264	0.005639	0.017048	-0.003805
-0.000681	0.001223	0.009287	0.020743	0.007910
0.001265	0.010464	0.011536	-0.057236	-0.005689
-0.004245	-0.000713	0.005891	0.020820	0.024113
-0.002145	0.002201	0.004683	-0.020119	0.002472
-0.001009	0.007528	0.001196	-0.016249	0.015618
0.005181	-0.020342	-0.026971	0.064138	-0.012536
-0.002115	0.012102	0.019977	-0.043693	0.004298
0.010259	-0.014270	-0.016614	0.029566	0.023616
-0.002183	-0.010783	-0.013447	0.024098	0.008937
-0.002071	0.005682	0.001845	-0.005305	-0.001484
-0.005100	-0.002572	-0.020201	0.022355	0.000891
0.002752	-0.011552	-0.013938	0.012278	0.011506
-0.002360	0.010321	0.007616	-0.031314	-0.002938
0.001241	0.012603	0.031600	-0.041955	0.011118
0.005585	0.008617	0.002194	-0.017428	0.007247
0.002315	0.002681	0.006329	-0.002817	-0.016308
0.001052	0.004690	-0.001921	-0.007788	0.011966
0.008193	-0.000117	-0.003632	0.019705	-0.005527
-0.004416	-0.002616	0.022373	0.020008	0.010158
-0.001590	0.003464	0.004301	0.016932	-0.008410
-0.004291	0.001535	-0.000142	-0.010125	0.001455
0.000900	0.003453	-0.004407	-0.024031	0.004063
-0.007691	0.002492	0.009280	-0.006974	0.007501
0.009408	0.004367	0.010894	-0.036342	-0.014476
-0.005663	-0.010245	-0.006493	0.078814	0.000000
-0.002262	-0.003665	-0.003408	-0.002686	0.029029
0.004693	0.004091	0.001294	-0.012179	0.010707
0.009884	0.011667	0.010775	-0.067584	0.006147
-0.004195	-0.002361	-0.006075	0.021615	-0.004467
0.003711	0.008999	0.009479	-0.031128	0.015547
0.005258	-0.001695	0.009505	0.024693	0.001927
-0.000804	0.002549	0.009404	-0.009369	-0.001927
-0.006619	0.000363	0.009098	-0.005810	0.003849
-0.006944	-0.013096	-0.019261	0.047645	-0.003849
0.004314	0.008444	0.000202	0.006231	0.002476
0.003317	-0.015939	-0.027546	0.062855	-0.003027
-0.003382	-0.001223	-0.003488	-0.011734	0.004949
-0.000072	0.002931	-0.000895	-0.028602	0.016592
0.000117	0.000000	-0.000895	0.000000	0.000000
0.004746	0.000000	-0.000895	0.000000	0.000000
0.008301	0.000000	-0.001750	0.000000	0.000000
-0.001201	0.015329	0.009191	-0.030954	0.000000
-0.003910	0.011532	0.011082	-0.043054	-0.005439
0.001960	0.005177	-0.000183	0.004181	0.004897
-0.000623	-0.002573	-0.015063	0.044210	0.000543
0.003020	-0.000048	0.009631	-0.006676	0.015341
0.002006	0.004648	0.011057	-0.042414	0.007186
0.005124	-0.006469	0.007816	0.039731	-0.011468
0.002709	-0.009580	0.002339	0.014005	-0.001074
-0.007540	0.000000	0.002339	0.000000	0.000000
0.001332	0.000000	-0.004748	0.000000	0.000000
0.001207	-0.013699	-0.019429	0.057420	0.004259
0.005982	0.011719	0.004375	-0.064834	0.006090
-0.000243	0.012174	0.017301	-0.073692	-0.009549
-0.006706	0.002400	0.003622	0.028717	0.007699
0.006412	0.002077	0.008658	-0.006390	0.001322
-0.002382	-0.003645	0.006089	0.011332	-0.013830
0.006842	-0.010459	-0.008146	0.030516	0.020149
-0.002135	-0.023130	-0.028463	0.095062	-0.003155
-0.005155	-0.010065	-0.012913	0.060844	-0.023712
0.004452	-0.000873	-0.006512	-0.023656	-0.009754
-0.013250	-0.034633	-0.043050	0.113585	0.014058
0.013516	0.002359	-0.010102	0.039796	-0.010525
-0.003414	0.001095	0.018099	-0.024949	-0.008446
0.007253	-0.022471	-0.032523	0.201436	-0.021013
-0.007331	0.023565	0.016947	-0.141183	0.005850
-0.005253	-0.016202	-0.015208	0.094048	-0.007528
0.007639	0.021045	0.022287	-0.098020	-0.001961
-0.006369	0.014320	0.017827	-0.057334	0.001961
0.000942	-0.005776	-0.001958	0.018790	0.003074
0.007411	-0.023309	-0.034166	0.154889	0.013854
-0.005048	0.012449	0.013931	-0.047617	0.013937
0.004866	0.002584	0.003808	-0.056858	0.003792
0.007056	-0.003607	0.001877	-0.024385	-0.016903
-0.007063	-0.011647	-0.012058	0.052024	0.013925
-0.001880	-0.021285	-0.029077	0.099172	0.007294
-0.000609	0.007445	0.001652	-0.045634	0.003225
-0.007864	-0.029406	-0.033375	0.098355	-0.025545
0.002530	0.014898	0.018048	-0.098355	0.001375
-0.002376	-0.012621	-0.013046	0.055545	-0.006896
-0.003311	-0.019352	-0.036362	0.085831	-0.011133
0.005651	0.002614	0.016268	-0.011478	0.012516
0.001475	0.021669	0.027602	-0.133077	0.015087
-0.001026	-0.008559	-0.012697	0.022483	-0.002999
-0.001984	0.011691	0.005329	-0.053425	0.014100
0.000621	0.009948	0.012763	-0.048040	0.006976
0.004330	0.001782	0.009021	-0.030987	0.006397
-0.004443	0.005438	0.007117	-0.023627	0.008729
-0.003062	-0.000665	-0.002822	0.000520	0.005515
0.005151	-0.002736	0.000285	0.031197	0.005485
0.000040	-0.010111	-0.012033	0.040943	0.002601
-0.001794	-0.000418	-0.003211	0.004340	0.000779
0.010496	0.022613	0.022949	-0.072333	-0.009914
0.001673	0.018046	0.024534	-0.134937	0.003664
-0.001769	0.005156	0.007317	-0.030050	0.004951
-0.000585	0.002853	0.005111	-0.017852	-0.004690
-0.005059	-0.018210	-0.024773	0.146491	0.016063
0.006583	0.012338	0.014595	-0.080400	-0.002316
0.000288	-0.002394	-0.006049	0.007530	-0.011660
-0.007314	0.004297	0.004352	0.001730	0.006235
0.005323	-0.015948	-0.018477	0.081814	-0.011986
-0.005083	0.003871	0.006318	-0.019293	0.008873
0.000766	-0.019800	-0.024670	0.103736	-0.013602
-0.002101	-0.019192	-0.024895	0.071072	-0.017803
-0.004438	-0.000971	-0.007985	0.004985	0.004013
-0.001802	-0.003719	-0.000176	-0.002263	0.008508
0.008181	0.026051	0.040933	-0.137748	-0.007174
-0.002349	0.001178	-0.001112	0.010861	0.000000
0.002643	-0.017244	-0.022448	0.038350	-0.008839
-0.002231	0.023038	0.035502	-0.077159	0.000269
-0.005204	-0.002206	-0.007595	0.020641	0.000538
0.013395	0.003111	0.008663	-0.022247	0.008299
-0.008432	0.013515	0.020587	-0.046036	-0.010721
0.007407	0.008157	0.010381	-0.047081	-0.008117
-0.003127	-0.004119	-0.011500	0.054902	0.000815
0.004267	-0.015114	-0.034298	0.073989	0.000271
-0.004560	0.014911	0.026039	-0.064022	0.002710
0.002947	-0.007206	-0.010713	0.049970	0.016906
0.004029	0.014609	0.013701	-0.049970	-0.017177
-0.006413	-0.016981	-0.022190	0.097062	-0.002168
0.000166	0.004478	0.004743	0.000000	-0.000814
0.000457	0.008964	-0.031086	-0.082838	0.009189
-0.003548	-0.012679	-0.006372	0.062125	-0.001616
-0.001952	-0.000460	-0.003890	-0.033215	0.016039
0.001566	0.011242	0.007111	-0.035449	0.007661
0.005707	0.014788	0.009976	-0.051034	-0.008457
0.002264	0.006237	0.015926	-0.030969	-0.008797
-0.004615	0.003532	0.004634	0.002371	-0.000804
0.002214	-0.002831	-0.013982	-0.023361	-0.001877
0.002568	-0.003822	-0.003721	0.019208	-0.012970
-0.004812	0.004061	0.012963	-0.035707	-0.019775
-0.000491	-0.007395	-0.010229	0.021939	0.005533
-0.002247	0.006651	0.011974	-0.019477	-0.004424
0.001762	-0.000449	0.013514	-0.028048	-0.003609
0.001297	0.007461	0.008525	0.001263	-0.001391
0.002272	-0.001362	-0.003091	0.032301	0.012178
0.000560	0.003502	-0.000982	-0.022251	-0.006624
-0.002978	-0.001358	0.001664	0.004988	-0.009740
0.003245	0.002892	0.002177	-0.040615	-0.001959
0.000393	0.005630	0.007347	0.001941	0.001959
-0.003457	-0.004350	0.001269	0.039917	0.011400
0.001011	-0.012142	-0.010227	0.074197	0.014274
-0.004341	-0.006791	-0.006297	0.028988	-0.002456
-0.002029	0.003724	-0.001820	-0.033612	-0.004656
0.003097	0.000552	0.001382	0.021777	0.007384
-0.001306	0.012918	0.009437	-0.072888	0.006247
0.000911	0.005479	0.006716	-0.016600	-0.008703
0.001359	0.000212	0.006572	-0.007467	0.003000
-0.003712	0.005150	0.019346	-0.043402	-0.001908
0.004726	-0.001945	-0.003963	0.027029	0.016775
-0.002949	-0.008961	-0.012891	0.037388	-0.015140
-0.000080	0.013683	0.020954	-0.063112	-0.000272
0.004047	0.001284	-0.002754	-0.015097	-0.007384
-0.002696	-0.013290	-0.021014	0.077598	-0.022485
-0.001012	0.003112	0.000484	-0.003065	-0.011861
-0.002147	0.009943	0.006194	-0.067284	0.006231
0.001688	0.004867	0.009367	-0.003288	0.009833
0.000601	-0.000092	0.000690	0.008527	0.005576
-0.000060	0.002530	-0.000020	-0.003927	0.005545
0.004407	-0.000811	-0.002299	0.041740	-0.005545
-0.003249	-0.001208	-0.001445	0.008766	0.010509
0.001517	0.008996	0.016878	-0.057085	-0.010231
-0.003466	0.004770	0.004350	-0.010617	0.002221
-0.005466	0.001733	0.001917	-0.013432	0.008010
0.002726	-0.000233	-0.002179	0.045598	0.003570
-0.002204	0.005460	0.016973	-0.039531	0.017661
-0.001469	0.000284	-0.002848	0.006030	-0.001348
0.003809	0.006650	0.006637	-0.030521	-0.002160
-0.004100	0.002173	0.003602	-0.022990	0.007002
0.002489	0.002081	-0.005532	0.000704	-0.000268
-0.000385	-0.011615	-0.019800	0.077222	-0.007816
-0.001433	0.011007	0.015218	-0.038543	0.004320
0.006675	-0.000867	-0.003701	-0.004073	0.004837
-0.002938	0.004103	-0.000364	-0.038133	0.002410
-0.002269	0.006442	0.006316	-0.023598	0.012228
0.001288	0.000738	0.002580	-0.001448	-0.000264
0.001181	0.002781	-0.000020	-0.016070	0.003166
0.004920	0.003071	0.003450	-0.010363	-0.005283
0.002210	-0.003451	0.000959	0.036527	-0.009847
-0.004128	-0.000695	0.000859	0.011412	-0.001874
0.004321	0.001713	-0.002203	-0.029509	-0.016208
-0.003926	0.003659	0.004802	-0.049411	-0.010953
0.001763	-0.010958	-0.017585	0.059586	0.007680
-0.004852	0.002859	0.017280	-0.025633	0.014646
0.004384	0.014238	0.009894	-0.062760	0.005371
0.001794	0.004934	0.008783	0.005514	-0.010770
-0.003123	-0.001998	-0.011366	0.008604	0.006745
0.006443	0.001483	0.001733	0.000779	-0.005392
-0.002963	-0.000143	-0.003776	-0.018061	-0.010599
-0.000458	0.005640	0.004653	0.007106	0.006807
0.001189	-0.000994	-0.005996	0.015613	-0.006261
0.003348	0.006789	0.003397	-0.033875	0.007888
-0.003354	0.001884	0.002931	-0.001604	0.003786
0.004069	-0.004770	-0.005925	-0.009677	-0.008402
-0.003565	0.006214	-0.000214	-0.010591	-0.005185
0.002671	0.001248	0.013812	-0.024877	0.001367
0.004584	0.002433	0.006459	0.008361	-0.002462
-0.003335	-0.000136	-0.002507	0.021418	0.010083
0.006165	-0.009822	-0.014253	0.099229	-0.013925
0.002351	-0.017906	-0.020496	0.128630	0.002197
0.004192	-0.002622	-0.007370	-0.034999	-0.004399
-0.004422	0.012988	0.010224	-0.072455	0.006044
0.005430	-0.008618	-0.010824	0.064358	-0.007423
0.005081	-0.010846	-0.006773	0.043096	-0.009705
-0.002716	0.008631	0.008075	-0.000649	0.000557
-0.002883	0.012247	0.005647	-0.088193	0.005000
-0.000465	-0.000516	0.001742	0.032103	0.005802
-0.000145	0.006809	0.007311	-0.024332	0.010959
-0.005057	0.002240	0.000663	-0.027829	0.005435
0.006895	0.006515	0.005105	-0.012377	0.006214
0.001603	0.001043	0.001787	0.000732	0.000539
-0.006789	0.006863	0.004528	-0.026708	0.005369
-0.002153	0.004866	0.003769	-0.025896	0.010388
-0.001793	0.005517	0.007318	-0.057158	0.003967
0.001975	0.001277	-0.000333	0.025808	0.005527
0.004815	-0.006652	-0.004757	0.065484	0.007583
-0.003599	0.005084	0.010160	-0.049685	-0.000261
0.001881	-0.001968	0.001729	0.016324	0.003901
-0.004002	-0.010833	-0.009970	0.084245	0.002333
-0.000533	0.000000	-0.009970	0.000000	0.000000
0.000809	0.000000	-0.009970	0.000000	0.000000
-0.000040	0.000000	0.012984	0.000000	0.000000
0.003180	0.000446	0.000723	-0.031843	0.005625
0.002743	-0.002255	-0.002798	0.041273	-0.003064
0.002532	0.012684	0.017760	-0.023376	-0.005900
-0.005504	0.001524	0.007056	0.005895	0.003852
-0.002361	-0.002532	-0.000052	0.024675	-0.004624
-0.006587	-0.012257	-0.012007	0.077227	0.013299
0.004536	0.002197	-0.001820	0.033924	-0.003563
-0.002206	0.001026	0.010024	0.007031	0.006101
-0.003791	-0.007254	0.000206	0.040567	0.003794
-0.001434	0.018220	0.016447	-0.124919	-0.005570
0.003304	0.002669	0.012928	-0.025975	0.010355
-0.001193	0.003955	0.003342	-0.002849	-0.001509
-0.002330	-0.002219	-0.006189	0.043273	-0.000503
0.003329	-0.002254	-0.004248	0.015588	-0.000504
0.001796	-0.001804	0.001722	0.004696	0.006528
-0.001300	0.008566	0.023519	-0.074314	0.000000
0.000006	-0.008911	-0.009853	0.079654	-0.007284
0.002724	-0.001254	0.008217	0.011913	0.001763
-0.002925	0.010343	0.006902	-0.078673	0.005771
-0.002931	-0.004275	0.002488	0.041818	0.006732
0.002619	-0.004361	0.001502	0.026938	0.000745
0.003048	0.005317	0.000454	0.001328	0.004460
-0.000466	0.009208	0.001042	-0.069372	-0.003467
0.005768	0.000130	0.005362	0.027361	-0.001738
-0.004779	0.009116	0.001152	-0.073203	-0.004483
-0.004508	0.005020	-0.004508	-0.048827	-0.011044
0.000548	-0.001701	-0.000360	0.030037	-0.006838
0.002761	0.000239	-0.003799	0.019535	0.001777
0.001180	0.005780	-0.002553	-0.034056	0.000761
0.002865	-0.005631	-0.004607	0.034799	0.008582
-0.001244	0.004987	0.000448	-0.024079	0.008758
-0.001658	-0.007503	-0.010018	0.081155	0.001742
0.003911	0.005219	0.006192	-0.018427	0.004467
0.004100	0.009503	0.004800	-0.062728	-0.005711
-0.001701	-0.000368	0.003892	-0.013032	-0.013033
-0.000295	-0.000223	0.003251	-0.026585	0.004531
0.001862	0.004304	-0.000331	-0.015170	0.004760
-0.001469	-0.000597	0.002360	0.024634	0.000000
0.000663	-0.005925	-0.000775	0.036227	-0.002753
0.000659	0.004609	-0.004074	-0.034659	0.007988
0.002034	0.002699	0.000286	-0.015002	-0.009493
-0.000431	0.004994	-0.003877	-0.020089	-0.013138
0.001306	-0.030036	-0.031754	0.244981	-0.008685
-0.000530	-0.015399	-0.026979	0.062790	-0.004628
-0.004956	-0.011261	-0.007689	0.039771	-0.003873
0.002215	-0.005576	-0.008053	0.048135	-0.005448
-0.005846	-0.010466	-0.001546	0.061460	-0.005740
0.002779	0.009205	0.001101	-0.059277	0.004438
0.003519	0.003444	-0.000766	-0.041186	-0.000261
-0.003711	0.014325	0.019214	-0.066966	0.005457
-0.001142	0.000490	-0.002270	0.004244	0.008515
0.004918	-0.000153	0.000403	0.030973	-0.005927
0.000081	-0.013719	-0.022824	0.097707	-0.004923
0.001543	-0.026974	-0.043823	0.141610	-0.007561
0.000609	0.021142	0.019118	-0.111226	0.010155
0.001850	-0.000851	0.002105	-0.022438	0.001553
0.000598	0.013816	0.025294	-0.058681	0.007730
0.000964	0.004320	0.005959	-0.056402	-0.004373
0.004484	0.001755	0.009965	0.001183	0.003346
-0.006372	0.021358	0.028005	-0.096790	0.001284
-0.001994	0.006121	0.007360	-0.018409	0.012242
0.005340	-0.010233	-0.021675	0.114016	0.000000
-0.000430	0.004314	0.002326	-0.014312	0.006317
-0.003778	-0.006062	-0.005049	0.061154	0.000504
0.001364	0.011695	0.011453	-0.069598	0.006024
0.003741	0.002888	0.012481	-0.037018	0.002749
-0.001674	0.002907	-0.002637	-0.007571	0.005227
-0.002228	0.015504	0.012431	-0.108250	0.003222
0.003547	0.004016	0.006514	-0.002119	-0.006455
0.004268	0.003669	-0.001791	-0.036734	0.004969
-0.003373	0.000000	-0.001791	0.000000	0.000000
-0.001275	0.000000	-0.001791	0.000000	0.000000
0.004238	0.000000	0.016042	0.000000	0.000000
-0.001040	-0.001933	-0.000635	0.077394	0.003675
0.003038	-0.001382	0.003369	0.027381	0.007553
-0.000446	0.009630	0.003763	-0.016606	0.010863
0.000821	0.017318	0.035292	-0.012808	-0.005538
0.002131	0.001467	0.002137	0.046397	-0.004113
0.000185	-0.009089	-0.001731	0.043719	-0.004373
0.000641	-0.005454	-0.010360	0.023891	0.008244
-0.001586	0.013687	0.039101	-0.035740	0.001930
0.000532	-0.000943	0.005597	0.028450	-0.004348
0.004229	-0.008942	-0.014629	0.021117	-0.002424
-0.002558	0.009958	0.015815	-0.048939	0.004841
-0.000836	0.005966	0.007017	-0.010716	0.008656
0.003218	-0.001206	-0.006180	0.036707	0.000718
0.000723	0.004159	0.003051	0.018760	-0.013973
-0.004560	0.000000	0.003051	0.000000	0.000000
0.002649	0.000000	-0.000919	0.000000	0.000000
-0.004594	0.002780	0.000379	-0.007934	0.003588
0.004791	0.005345	0.008804	-0.040005	-0.006949
-0.001433	0.001187	0.007583	0.004454	0.004797
-0.002599	-0.011156	-0.004145	0.039831	-0.005038
-0.000293	0.004530	0.013494	-0.015991	0.002642
-0.002861	-0.008147	-0.012636	0.045449	0.000719
0.004370	0.008595	0.014997	-0.042972	0.000719
0.000097	-0.002641	-0.008729	0.050644	0.012142
0.004304	0.006113	-0.005074	-0.032261	0.007309
-0.007871	-0.003216	-0.006177	0.009066	0.003049
0.001532	0.002436	0.000438	0.000000	0.002573
0.002450	0.014304	0.011126	-0.093927	-0.001169
-0.001611	0.001546	0.001512	0.005274	0.002569
-0.001673	0.005247	0.005684	-0.009247	0.004887
0.000243	0.009937	0.005433	-0.012016	0.007170
-0.002370	-0.004989	-0.013403	0.078129	-0.003694
0.001430	0.005418	0.001370	-0.036046	0.007145
0.000360	0.000000	0.000000	0.000000	0.001377
-0.001657	0.000000	0.007984	0.000000	0.002291
0.001149	-0.002067	-0.004947	0.013724	0.000229
0.001210	0.015091	0.004260	-0.077258	0.006613
0.000053	0.013208	0.001849	0.003341	0.009050
0.001703	-0.001386	-0.004443	0.063955	-0.002255
0.000630	-0.007166	0.001649	0.042872	0.006749
-0.002047	-0.024254	-0.024793	0.110026	-0.008783
-0.003630	-0.014521	-0.019786	0.053841	0.016822
0.000643	-0.003696	-0.006519	-0.030485	0.003109
-0.001157	0.015115	0.020197	-0.042879	-0.000222
-0.004590	-0.003619	-0.010139	0.025947	0.009272
0.003538	0.000326	0.000035	0.005853	0.006570
-0.000530	0.021688	0.014588	-0.074884	-0.001311
0.005912	0.022858	0.023263	-0.007461	0.001747
-0.001205	0.000682	0.004552	0.055461	-0.000873
0.000902	-0.000324	-0.001394	-0.023154	-0.009435
-0.003144	0.007067	0.006333	0.002228	0.009872
0.000582	-0.015669	-0.019061	0.053100	0.000436
0.004773	-0.001895	-0.009849	0.025529	-0.000873
-0.002054	-0.002395	-0.010971	0.001028	-0.006134
-0.001083	-0.008877	-0.010663	0.034843	-0.004625
0.000248	-0.007571	-0.019155	-0.005474	-0.010653
-0.000819	0.015281	0.011618	-0.063873	0.006228
0.006005	0.010793	0.011328	-0.036289	0.003099
0.002829	-0.006148	-0.010489	0.034159	-0.012680
-0.001686	0.011549	0.014671	-0.031405	0.009802
-0.000330	0.003049	0.002379	-0.002754	0.008828
-0.001679	-0.010974	-0.012821	0.064090	0.009839
0.004114	0.007632	0.010939	-0.030465	0.006938
-0.001053	0.003605	0.001322	0.007439	-0.001730
0.008184	-0.014042	-0.021335	0.057100	-0.017247
-0.005189	-0.008349	-0.009339	0.011929	-0.000441
0.002262	0.019420	0.010017	-0.044452	0.010083
0.000400	0.004873	0.008563	-0.009863	0.000872
-0.002351	0.001595	0.007942	0.013986	-0.007656
0.001123	-0.008360	-0.010566	0.033387	0.005256
0.001054	-0.018153	-0.015285	0.057518	-0.009437
-0.000736	0.012289	0.006018	-0.054041	0.001102
0.002519	-0.014668	-0.024106	0.057792	-0.024527
-0.003259	0.008769	0.010281	-0.008459	0.000451
0.000533	-0.017449	-0.017744	0.045211	-0.004070
-0.004890	-0.014742	-0.014783	0.033706	-0.005452
0.002205	-0.024155	-0.031260	0.069487	-0.020947
-0.006481	-0.007657	-0.006712	-0.006940	-0.000931
0.003902	0.000621	-0.016205	0.019071	-0.005838
-0.001237	0.016999	0.035858	-0.073366	0.010947
-0.000629	-0.014638	-0.026336	0.094838	-0.001855
0.002402	0.008022	0.009663	-0.048358	0.008780
0.004429	-0.013155	-0.028881	0.028893	-0.012733
-0.001919	0.001180	-0.001205	0.006397	-0.001166
-0.003223	0.009254	0.042603	-0.057416	0.006278
0.005344	0.012207	0.011356	-0.077197	0.019966
-0.008252	-0.020234	-0.041511	0.108366	-0.014418
0.002996	-0.014913	-0.033083	0.051436	-0.013460
-0.005206	0.017692	0.022479	-0.077552	0.002800
-0.002829	-0.006612	-0.024382	0.027342	-0.004905
-0.004856	0.002801	-0.004032	-0.021480	-0.012013
-0.000652	-0.023898	-0.021454	0.128351	-0.036438
0.001568	0.014776	0.036189	-0.061727	0.001964
-0.000120	0.003955	-0.007383	-0.029332	-0.002456
-0.001492	0.002322	-0.007983	-0.043995	-0.014613
0.006410	0.010148	0.001440	-0.073235	0.029258
-0.000238	0.001529	-0.015005	-0.008631	-0.004614
0.006794	-0.000625	-0.003650	-0.023074	0.001703
-0.003572	-0.002839	0.004977	0.007442	-0.005116
-0.004228	-0.007475	-0.013662	0.074108	-0.004406
0.005856	0.001202	-0.000232	-0.005177	-0.001719
-0.002556	0.010798	0.005517	-0.066617	0.001964
-0.000900	0.015600	0.006596	-0.035769	0.008548
-0.000042	0.001362	0.009483	-0.001918	0.005578
-0.000102	0.009524	0.025907	-0.041162	0.002174
0.003140	-0.017472	-0.022305	0.094446	-0.015565
0.000238	0.004430	0.000380	0.005447	0.000735
0.005074	-0.024584	-0.037688	0.102323	-0.027562
-0.002219	-0.008262	-0.011200	0.049821	-0.011394
0.001582	0.011118	0.014511	-0.040466	0.006093
0.003437	0.002021	-0.004938	-0.032925	0.008569
-0.000254	0.008392	0.009515	-0.057257	0.019876
0.000297	-0.005086	-0.023073	0.028392	-0.003450
0.000331	-0.002389	-0.017465	0.047928	-0.003462
0.009317	0.012668	0.021960	-0.072341	0.021564
-0.004196	0.022920	0.045953	-0.176162	0.007968
0.004855	-0.002034	-0.017679	-0.014847	0.010050
0.000924	0.007642	0.011202	-0.075424	0.000476
-0.003197	-0.000836	-0.027227	-0.012171	0.000714
0.004702	-0.002376	-0.010783	0.019059	-0.009318
-0.001081	0.004458	0.000989	-0.031380	0.014773
0.000796	0.006341	0.008522	-0.022084	-0.004029
0.006525	0.000982	0.001968	0.029729	-0.012185
-0.003862	0.007718	0.012408	0.001756	-0.005302
-0.003126	0.003071	0.023435	0.015090	-0.001209
-0.005117	0.001070	0.017891	0.023343	0.004587
0.006316	-0.001297	0.001621	-0.009613	-0.013091
-0.001307	0.007172	0.001031	-0.076734	0.016937
-0.006245	-0.003481	-0.003506	0.023045	0.002157
0.007926	0.000761	0.001153	-0.010850	-0.004559
-0.001045	0.000768	-0.006835	0.001817	0.010526
0.002460	0.005883	0.000017	-0.017700	0.013239
-0.000098	0.000942	0.004803	0.004914	0.011210
-0.000194	-0.008968	-0.010687	0.079477	0.003014
-0.000127	-0.000857	-0.005721	0.021277	-0.001158
0.001926	0.002856	0.004530	-0.026953	-0.009783
0.002290	-0.008048	-0.013212	0.016930	-0.021532
-0.000804	-0.004717	-0.017560	-0.008429	-0.021761
-0.007485	-0.011376	-0.016780	0.119036	-0.005884
0.006336	0.006120	0.000698	-0.043519	0.001474
-0.000770	-0.001765	-0.014557	0.002613	-0.012103
0.001709	0.013131	-0.005872	-0.091195	-0.000746
0.003247	0.002107	0.002808	-0.017301	0.004467
0.000850	0.007582	0.006782	-0.019384	-0.000248
0.000810	-0.003969	0.010401	0.034969	0.002473
0.001874	0.005161	0.029815	-0.033191	0.020054
-0.003213	-0.017405	-0.039342	0.058079	-0.013161
0.002505	-0.003987	-0.019138	0.050119	-0.011350
-0.002118	-0.005357	-0.018028	0.056302	-0.003480
0.004261	0.002512	0.002205	-0.044680	0.005215
-0.000178	-0.003529	-0.009841	0.018215	-0.010709
0.002844	0.002542	-0.001932	0.022438	-0.011078
-0.001924	-0.000905	-0.024770	0.019476	-0.012739
-0.006864	-0.000712	0.022930	0.001483	0.002305
0.004735	-0.003758	0.008009	-0.011923	0.009167
0.001962	0.000713	0.006440	-0.014092	0.008582
-0.000135	-0.015027	-0.013385	0.044121	-0.012137
0.004276	-0.007169	-0.017289	0.000485	-0.007148
-0.002019	-0.013262	-0.019403	0.066566	-0.019664
0.008044	0.015631	0.007266	-0.070452	0.004692
-0.000614	-0.014772	-0.034237	0.059508	-0.022355
-0.001816	0.005793	0.002490	-0.078668	-0.003463
-0.001109	0.006178	0.017246	-0.017009	0.007975
0.001767	-0.005482	-0.009074	0.052100	0.000000
-0.003634	-0.004770	0.018425	0.032975	0.005018
0.005865	0.025214	0.044937	-0.094708	0.024718
-0.006356	0.005363	0.008160	-0.042139	-0.015279
-0.007827	0.013473	0.025259	-0.069866	0.019895
0.005205	-0.004235	-0.005835	0.016950	-0.021985
0.003263	-0.003620	-0.020615	0.012250	-0.010251
-0.007750	0.017245	0.017769	-0.101249	0.005007
0.007762	-0.000528	0.007566	0.008537	0.012799
-0.001009	0.006714	0.008809	-0.070425	0.030921
0.002407	0.004903	0.016036	0.019994	0.017956
-0.003844	-0.002985	-0.010149	0.027710	-0.007442
0.002710	0.008293	0.003276	-0.066777	0.020944
-0.004522	-0.018472	-0.031584	0.151301	-0.002930
-0.007011	0.002526	0.005155	-0.026021	0.005609
0.002150	-0.015586	-0.019647	0.096002	-0.001947
0.000652	0.003228	0.001942	-0.012855	0.001704
-0.001700	-0.001711	-0.004743	0.006448	-0.003655
-0.000781	0.004058	-0.002916	-0.029902	-0.006122
0.002520	0.016820	0.006305	-0.130697	0.010993
0.001204	0.000000	0.006305	0.000000	-0.000243
0.000486	0.000000	0.006305	0.000000	0.000000
0.003140	0.000000	0.006305	0.000000	0.000000
0.009149	0.000000	0.011243	0.000000	0.000000
-0.000517	0.003566	0.003622	-0.003661	-0.009412
-0.010264	0.000000	0.003622	0.000000	-0.001699
0.009521	0.000000	-0.013231	0.000000	-0.040650
-0.002175	-0.005133	-0.009046	0.022555	-0.006599
0.001798	-0.012690	-0.004301	0.035663	-0.016950
-0.002447	0.001085	-0.002810	0.007479	-0.001037
0.000261	0.004190	-0.008812	-0.038486	0.008777
-0.002523	-0.008608	-0.012943	0.052789	-0.017631
0.011014	-0.008986	-0.011230	0.001468	0.000262
-0.005030	0.000630	0.009495	-0.034829	-0.004193
0.001411	0.001821	0.005046	-0.008134	-0.011888
-0.003268	-0.021655	-0.046862	0.070931	-0.008808
-0.009206	-0.012610	-0.015312	0.026280	-0.018399
0.003179	-0.007798	-0.018870	0.000000	-0.004379
-0.000942	-0.013493	-0.032921	0.069332	-0.006328
-0.008206	-0.074335	-0.086317	0.258968	-0.024306
0.011743	-0.003056	0.043900	0.020143	0.018215
-0.002351	-0.050017	-0.039198	0.000000	-0.038499
0.006414	0.057610	0.070070	-0.013825	0.049546
-0.005817	-0.000635	-0.028440	-0.046820	-0.000549
0.004853	0.000309	0.000349	-0.021061	-0.013278
-0.002163	0.010810	0.026627	-0.044242	0.012453
0.005087	-0.002558	-0.007360	0.021277	0.004938
-0.002345	-0.003438	-0.021124	-0.044534	-0.028875
-0.004154	0.016920	0.034828	-0.097171	-0.000845
0.005337	0.004556	-0.003139	0.016591	0.002815
-0.007676	-0.034181	-0.040776	0.137022	-0.036940
-0.000266	0.012086	0.003036	-0.047374	0.007266
-0.009692	-0.016757	-0.003594	0.065854	-0.030880
0.006328	0.004971	0.008693	-0.021353	-0.002093
-0.001640	-0.003514	-0.019697	0.017472	-0.003899
0.005380	0.032720	0.037227	-0.112495	0.024634
-0.002511	0.000836	0.015864	-0.018767	0.002635
0.004545	-0.001635	-0.032101	0.012019	0.020834
0.000995	-0.018827	-0.018642	0.047443	-0.020249
0.000668	0.019583	0.025896	-0.053434	0.025106
0.000675	0.004974	0.000773	-0.009257	-0.007437
0.002250	-0.014762	-0.017638	0.052001	0.014253
0.005187	0.000749	0.002001	0.002684	0.011818
-0.004281	-0.014377	-0.017367	0.043453	-0.008427
0.002173	0.011143	0.024562	-0.055779	0.005065
0.007397	0.014913	0.031949	-0.076915	0.015319
0.003110	0.001699	-0.004115	-0.022863	-0.004432
0.003705	-0.019528	-0.018978	0.042345	-0.030156
-0.005889	-0.016809	-0.019745	0.089847	-0.037608
0.000212	-0.008659	-0.024200	0.050843	0.000000
0.000154	-0.021899	-0.028275	0.026049	-0.014966
0.005190	0.020966	0.027462	-0.069787	0.023250
0.002866	-0.013921	-0.025170	0.029371	-0.005318
-0.006731	-0.011800	-0.006812	0.040417	-0.013419
0.000766	-0.010170	-0.027916	0.007960	-0.026774
-0.003379	0.011793	0.024703	-0.062954	0.034251
0.014787	0.011399	0.040925	-0.038164	0.008309
-0.001411	-0.015086	-0.036540	0.030425	-0.009501
0.004202	-0.007514	-0.020010	0.048385	-0.010195
-0.005448	-0.042684	-0.065941	0.140206	-0.023480
-0.007109	0.033574	0.058592	-0.128293	0.043767
0.005743	-0.005044	0.002194	-0.048163	0.017565
-0.004980	-0.006503	-0.006771	-0.008811	0.016120
-0.000011	0.000000	-0.006771	0.000000	0.000000
0.002157	0.000000	-0.006771	0.000000	0.000000
0.009033	0.000000	0.058932	0.000000	0.000000
0.007098	-0.005448	-0.009354	0.005598	-0.003834
-0.006533	0.013591	0.014958	-0.070190	-0.003022
0.001472	-0.002765	0.007334	-0.007298	0.003571
0.000399	-0.003808	-0.011896	0.022578	-0.013805
-0.005423	0.027970	0.050013	-0.087548	0.022813
0.006223	0.008462	0.036489	-0.010631	0.010542
0.002682	-0.005284	-0.021637	0.033809	-0.008913
-0.002659	0.003209	0.002860	-0.039400	-0.005441
0.000119	0.008486	0.016099	-0.022207	0.023188
0.000082	-0.007217	-0.007214	0.028264	-0.019105
0.008359	-0.007503	-0.019142	0.011545	-0.008457
-0.012464	-0.002538	-0.011833	-0.013870	-0.008529
0.006826	-0.015142	-0.016541	0.033871	-0.022636
0.000433	-0.007460	-0.006688	0.033196	0.002259
-0.002126	0.004652	-0.001445	-0.021563	0.021206
0.007049	0.017729	0.039535	-0.052511	0.022927
-0.000961	-0.003142	-0.000032	0.003744	0.024521
-0.003505	0.023849	0.044075	-0.090371	0.030341
0.005425	-0.008295	-0.014353	0.026238	-0.012336
0.003740	-0.008620	-0.008730	0.018259	0.019209
-0.007324	0.009869	-0.011357	-0.034323	-0.006873
-0.006683	0.003862	0.012254	-0.031879	0.006112
0.000868	0.010973	0.013620	-0.025934	-0.001270
0.000013	0.004160	0.012608	-0.008616	0.000508
-0.002851	-0.005791	-0.013698	0.019813	-0.017427
0.004289	0.009177	0.007892	-0.028504	0.001550
-0.010030	0.000000	0.007892	0.000000	0.000000
-0.001024	0.000000	0.020255	0.000000	0.000000
0.005367	0.001256	0.000076	0.019541	-0.008846
0.001385	-0.004973	-0.012721	0.012444	-0.013032
-0.005715	0.008394	0.006037	-0.021592	0.005898
0.000876	-0.000615	-0.009031	0.004013	-0.026952
0.002087	-0.009766	-0.016236	0.026533	0.000000
0.005409	0.004670	0.000456	0.011080	0.000000
-0.005092	0.003439	-0.000717	-0.003311	0.025008
0.002826	0.003259	0.003395	-0.028597	0.020625
-0.004001	-0.000309	-0.001016	0.002273	0.013020
0.008878	0.010606	0.005388	-0.044684	-0.004238
-0.008376	0.009649	0.003222	-0.028900	0.012413
0.006363	-0.014980	-0.016072	0.092140	-0.008673
0.005640	-0.010971	-0.016518	0.033957	0.023125
-0.004110	0.004181	0.005558	-0.020675	0.010884
0.002576	-0.018022	-0.014195	0.087836	-0.002408
-0.000411	0.001409	-0.002552	-0.010630	0.004811
-0.004496	0.000693	-0.003758	-0.009203	0.003115
-0.000306	0.010746	0.009674	-0.044102	0.008576
-0.004220	0.003008	-0.003985	-0.019513	0.024369
0.003917	0.005902	0.016057	-0.006039	-0.004640
-0.001741	-0.012480	-0.022661	0.081397	-0.018069
-0.008310	0.001477	-0.008659	-0.028316	0.020392
0.003745	-0.007680	-0.016580	0.032874	-0.013784
0.014008	-0.003394	-0.005163	-0.007099	0.040568
0.006203	-0.020083	-0.037789	0.084379	0.000226
-0.014857	0.001736	-0.021586	0.034026	0.024759
-0.002006	-0.006555	-0.011809	-0.008627	0.000661
0.006254	-0.018008	-0.017779	0.035830	-0.002425
-0.004720	0.009616	0.030422	-0.075361	0.014244
-0.000614	0.007537	0.025574	-0.053093	0.014044
0.001572	-0.005252	-0.005966	0.017357	0.012367
0.001959	0.009800	0.012541	-0.034003	-0.010010
0.002048	-0.009945	-0.017756	0.048645	0.001283
-0.003494	-0.001151	-0.017319	-0.009737	0.017377
0.002850	-0.021465	-0.051142	0.058896	-0.018660
-0.002637	0.001674	-0.005287	-0.016276	-0.011842
0.002605	-0.008137	0.003242	0.010725	-0.006519
0.005035	0.012434	0.026961	-0.073609	0.004351
0.001711	-0.024202	-0.037940	0.082383	-0.023722
0.000017	-0.005852	-0.021489	0.002296	-0.003563
-0.004734	-0.000559	-0.011648	0.011856	0.033128
0.001308	-0.016080	-0.043064	0.047797	-0.003026
0.008479	-0.001667	0.041202	0.014160	0.012476
-0.014775	0.007634	0.026731	-0.030279	-0.032590
0.006407	-0.012915	-0.034151	0.049271	-0.015132
0.003107	0.019505	0.005804	-0.050589	-0.017415
-0.005137	-0.014384	-0.022858	0.041771	0.002051
0.004679	0.012931	0.043000	-0.052826	0.003409
0.002602	-0.012837	-0.012562	0.067064	-0.003637
0.006785	-0.024354	-0.023281	0.059327	0.009068
-0.003967	0.007601	0.005709	-0.014207	-0.007703
-0.007165	-0.019305	-0.041770	0.047351	-0.011207
-0.003859	0.012041	0.003318	-0.050137	0.007789
0.006338	0.018654	0.066823	-0.074445	0.012699
0.000421	0.017604	0.046160	-0.067491	0.034983
0.003768	0.006588	0.015552	-0.005989	0.014258
-0.009982	0.002790	-0.014725	-0.016306	-0.003223
0.000647	0.014377	0.061093	-0.043683	0.002150
0.000745	-0.014702	-0.006215	0.030444	-0.032296
-0.000874	-0.000620	-0.021429	-0.011970	0.004205
0.002600	-0.013382	-0.022843	0.078708	-0.018951
-0.009030	0.007475	-0.007651	-0.032122	-0.009498
0.003571	0.009537	0.016896	-0.034139	-0.012576
0.001467	0.003005	0.006386	-0.000952	-0.017642
-0.001750	-0.012908	-0.005511	0.027708	0.000468
0.000962	-0.007320	-0.011753	0.023347	-0.004222
-0.004802	0.026250	0.053480	-0.055350	-0.004476
-0.001549	0.006528	0.003610	-0.030592	0.004476
-0.004340	-0.002732	0.001899	0.040112	-0.039315
-0.010232	0.002771	0.007899	-0.041592	-0.004411
-0.003804	0.007286	0.016378	-0.007933	0.007340
0.005871	-0.003601	-0.003453	0.020690	-0.013005
0.000360	-0.025167	-0.062051	0.083226	-0.010677
-0.006139	0.003112	0.004879	-0.022228	0.003240
-0.002879	0.000591	0.009599	-0.032637	-0.006490
-0.000008	-0.002041	-0.007318	0.002367	-0.006533
0.005348	-0.023665	-0.048083	0.056081	-0.001009
-0.001576	0.005614	0.001290	-0.050423	-0.001515
0.006853	-0.012878	-0.021930	0.017246	0.021501
-0.008009	0.016768	0.034392	-0.052656	0.016679
-0.001796	-0.007195	-0.014128	0.045700	-0.030878
0.001078	0.006895	-0.001793	-0.026404	-0.008566
-0.001328	-0.003079	-0.000955	0.001909	0.023260
-0.000778	0.015620	0.019712	-0.052876	0.013017
-0.000967	0.000274	-0.003290	-0.010614	-0.001221
-0.000532	-0.000078	-0.038338	0.024593	-0.022484
-0.001301	0.014941	0.014247	-0.019020	0.007220
0.001083	-0.007852	-0.003070	0.024951	-0.002981
-0.014122	-0.029487	-0.030766	0.117947	-0.019091
0.001803	-0.024524	-0.020863	0.054136	-0.029077
-0.007771	0.022000	0.045719	-0.045848	0.017342
[truncated: 2,030 more rows]
