# Supplementary material for: Cross-country information transmissions and the role of commodity markets: A multichannel Markov switching approach
Source: PLoS One. 2018 Aug 16;13(8):e0202251. doi: 10.1371/journal.pone.0202251 (PMC6095546; doi:10.1371/journal.pone.0202251)
Supplement: S1 Dataset — (ZIP) [file pone.0202251.s001.zip › FR.csv]

EUR/SDR	CAC400	FR B	FR Vol	FR 5Y
-0.030019	-0.020004	-0.016214	0.016946	0.004267
0.025950	0.022947	0.048075	-0.025291	0.000896
0.007715	-0.010017	0.007239	-0.012689	-0.013299
-0.009753	-0.004390	0.004265	0.001720	0.001587
0.000102	-0.012217	-0.004867	-0.018391	0.018629
-0.006271	-0.001739	0.004362	-0.025812	0.014351
0.012639	0.008705	0.028988	-0.046773	-0.007039
0.000057	0.022807	0.018852	-0.037368	0.018156
-0.009824	-0.000165	-0.006138	0.009271	0.000000
0.006494	-0.012369	-0.017118	0.002428	0.000000
-0.006808	0.021025	0.019344	-0.033936	-0.001523
0.007588	-0.004075	-0.013842	0.001996	-0.008969
-0.010452	-0.002465	-0.027743	-0.024975	0.001318
0.008038	0.006315	0.022611	-0.002856	0.005471
-0.006942	-0.007341	-0.016843	-0.054621	-0.005032
-0.008118	0.010322	0.005164	-0.020911	0.015022
0.006594	0.005807	-0.012071	0.005844	0.009890
0.000000	-0.001528	-0.002554	-0.004919	-0.003644
-0.010688	-0.006386	-0.001365	0.045291	-0.003442
0.010799	0.004956	0.028255	0.010888	-0.011050
0.005497	0.013653	0.007283	-0.013395	-0.008094
-0.003493	-0.016603	-0.023483	-0.011185	0.001098
-0.002636	-0.012511	-0.004991	-0.018079	0.002410
0.001634	-0.000494	-0.004161	0.030887	-0.005267
-0.005117	0.004944	-0.004983	-0.043740	0.003076
0.000002	-0.017271	-0.002023	-0.007885	-0.003076
-0.007365	0.003700	0.001091	-0.015328	0.010723
0.008824	-0.010639	0.005368	-0.002630	-0.006552
0.006916	0.008215	-0.003512	0.005673	0.001095
-0.013309	-0.003557	0.006558	0.004599	-0.004167
-0.001499	-0.016656	-0.013009	0.022783	0.005042
-0.009512	0.010627	-0.003745	-0.021637	0.018202
0.007012	-0.019364	-0.023478	0.031273	-0.006247
0.006970	-0.001857	0.006670	0.044667	-0.002813
-0.007205	-0.006469	0.007654	0.054207	0.004971
-0.003105	-0.013494	-0.017104	0.050159	0.000216
-0.004476	-0.004007	-0.033899	0.000478	0.004087
0.016087	-0.024064	-0.013810	0.038707	-0.008191
-0.009241	0.017184	0.006595	-0.064329	-0.003252
0.005201	0.004176	0.013635	-0.040590	-0.017304
0.004426	-0.013009	-0.002603	0.015255	0.000221
0.007336	-0.004882	-0.007753	0.010781	0.001104
0.005787	-0.009295	-0.022183	-0.014998	0.000221
-0.011431	0.014429	0.011920	-0.032775	0.004622
0.008411	0.016340	0.006231	-0.044051	-0.003079
-0.004508	0.004826	0.034966	-0.012075	-0.000881
0.003758	-0.008244	0.032039	-0.022541	-0.006414
-0.001682	-0.012912	-0.011169	0.004253	0.004649
-0.000340	-0.023842	-0.023317	0.052874	-0.001326
-0.015074	-0.010649	-0.000311	-0.003595	0.002430
-0.000279	-0.013855	-0.035907	0.088665	-0.011092
-0.009708	0.012078	0.017135	0.056540	-0.006490
0.006724	-0.014178	-0.016132	-0.022475	-0.011062
0.000135	-0.011064	0.000345	-0.004357	0.008364
0.010659	0.017631	0.021559	0.010152	0.005836
-0.011848	-0.022563	-0.031679	-0.030064	-0.014882
-0.004863	-0.040405	-0.052724	-0.108389	-0.021817
-0.001896	0.025842	0.035132	0.258644	0.007633
0.007547	0.034476	0.029381	-0.001329	0.000000
-0.004276	0.021390	0.048073	-0.023299	0.003450
-0.006197	-0.016401	-0.015026	0.037487	0.006181
-0.004189	0.001453	0.022617	0.009100	0.003190
-0.001266	0.004359	0.021045	-0.008651	-0.000228
0.005707	0.005780	0.006999	0.012579	0.000910
0.018249	-0.040434	-0.042018	0.034637	0.000909
-0.001805	0.013462	0.013547	0.029323	0.009044
-0.007934	0.016958	0.014163	-0.027931	0.004043
0.010580	-0.003661	-0.000688	-0.010327	-0.012860
-0.010062	0.008430	0.000833	-0.013791	-0.002501
-0.007747	0.028155	0.013136	-0.082345	0.013116
0.001590	0.005667	0.009871	-0.034105	0.026603
0.005516	0.002083	-0.001425	-0.021078	0.008279
-0.004942	0.000000	-0.001425	0.000000	0.000000
0.000618	0.000000	-0.001425	0.000000	0.000000
-0.002916	0.000000	-0.004177	0.000000	0.000000
-0.000317	0.030262	0.021732	-0.087406	-0.007130
0.011847	-0.004557	0.013877	0.004316	0.017837
-0.000522	-0.005620	-0.013573	-0.000539	-0.004483
-0.006673	-0.009679	-0.010880	0.014276	-0.006224
-0.001214	0.005097	-0.001543	-0.027793	0.014109
0.005649	-0.003063	0.003938	-0.013829	-0.003828
0.005215	0.013571	0.010697	-0.091302	-0.015461
-0.013081	0.017046	0.018329	-0.120861	0.016100
0.002247	0.011423	-0.006913	-0.006126	0.022946
0.004041	0.000000	0.000000	0.000000	0.000000
-0.001252	0.000000	-0.018606	0.000000	0.000000
-0.004603	-0.021005	-0.016908	0.065362	-0.007357
0.001603	-0.000279	-0.014704	0.002866	-0.006137
-0.003042	0.007846	0.003342	-0.000273	-0.004041
-0.005971	0.003343	-0.001617	-0.013908	0.000639
0.006466	-0.004514	-0.010127	0.006017	-0.005767
-0.006650	0.020612	0.044200	-0.061913	-0.013805
-0.002752	-0.007018	0.007422	-0.009742	0.009942
-0.000261	-0.014388	-0.005555	0.034143	0.014942
0.004783	0.010227	0.015644	-0.006200	0.003595
0.002732	-0.003875	0.018883	0.003677	-0.002536
-0.001081	0.012588	0.003479	-0.027937	-0.001695
0.000693	0.008119	0.005610	-0.023507	0.004231
-0.005074	0.002445	0.012775	-0.006393	-0.000845
-0.011659	0.007303	0.003359	-0.003491	0.008416
-0.007284	-0.011079	-0.002030	0.012240	0.000838
-0.001745	0.004559	0.001719	-0.026583	0.000628
0.006910	-0.013264	-0.013208	-0.015544	0.007088
-0.000929	0.004358	-0.007130	-0.004081	-0.006669
-0.005436	-0.011490	-0.001918	0.014109	-0.001255
0.001439	-0.017840	-0.003932	0.039233	-0.001047
-0.012238	0.001820	-0.005570	-0.016539	0.006893
0.002440	-0.003946	-0.002413	-0.040689	-0.022312
-0.002923	0.000000	0.000000	0.000000	-0.007263
0.013597	0.000000	0.013186	0.000000	-0.015558
-0.008725	-0.003592	0.003803	-0.008268	0.006944
0.006368	-0.007872	0.001350	-0.002438	0.005392
0.000171	-0.002471	0.005710	-0.015263	0.005363
-0.008848	-0.003953	-0.005393	0.006122	-0.000642
0.014454	-0.019856	-0.014680	0.015557	0.005977
-0.000323	0.007818	0.015214	-0.016005	0.004459
0.008131	-0.010621	-0.009640	0.012360	-0.015587
-0.008965	-0.010100	-0.005620	0.006123	-0.001723
0.005268	-0.016063	-0.015155	-0.073820	-0.005837
-0.007051	0.007554	0.008353	0.176631	0.003895
0.002741	-0.005578	-0.004544	-0.009122	-0.005197
-0.001479	-0.006893	0.007742	-0.040520	-0.006535
0.003905	0.009439	0.014662	-0.015450	-0.008339
-0.001371	0.005730	0.013177	0.023500	-0.002648
0.005268	-0.023823	-0.012754	-0.035648	0.007923
-0.004570	-0.006505	0.002361	-0.014742	0.000000
-0.014034	0.014884	0.012931	0.139322	0.008295
0.007114	0.017719	-0.011355	-0.055962	0.016814
-0.001495	0.013530	0.019214	-0.003711	-0.006219
0.001029	-0.017279	-0.007790	0.014364	0.012611
-0.002478	-0.005905	0.000911	0.009021	0.001486
-0.008469	-0.009962	-0.007082	0.006652	0.002965
0.014995	-0.024592	-0.038153	0.037460	-0.011057
-0.000154	0.005587	0.001308	0.070038	0.008516
0.002812	-0.010793	-0.009304	0.028486	-0.007021
0.000536	-0.011877	-0.022719	0.042324	-0.009438
-0.003377	0.009467	0.001934	-0.034018	0.001723
0.000967	0.012779	0.011895	-0.015780	0.006434
-0.002048	-0.000494	0.002710	0.020243	-0.004070
0.010455	-0.008843	-0.005701	0.012898	-0.003009
0.011110	-0.022556	-0.027389	0.033803	-0.008214
-0.008912	0.012838	0.017133	-0.007284	0.001952
-0.001005	-0.010129	-0.010715	0.005076	-0.009140
0.000296	0.006376	0.001585	0.005210	-0.002846
0.005615	-0.011532	-0.007169	0.010814	-0.000877
0.006604	-0.017122	-0.013919	0.032754	0.003286
-0.005878	0.014342	0.001320	-0.008571	-0.002628
0.000729	0.025494	0.012778	-0.084786	-0.012579
-0.001509	0.013311	0.018918	-0.037412	0.000666
0.001560	0.010238	0.004764	-0.054174	-0.003557
0.003092	0.005289	0.003892	-0.029437	0.001558
0.001917	-0.004662	0.005283	0.001374	0.006428
0.001143	-0.011346	0.004191	0.001845	-0.005317
-0.003036	0.006924	-0.003268	0.022805	-0.005792
-0.001625	-0.002892	0.002615	0.018403	0.002009
0.002643	-0.013029	-0.004183	0.024863	0.002672
0.009171	-0.019836	-0.008723	0.052112	-0.018856
-0.002793	-0.008687	-0.006973	0.000252	-0.007506
0.001104	0.015222	0.010522	-0.010850	0.000685
0.010042	0.008558	0.010583	-0.020715	0.008632
0.003258	-0.005794	0.009863	0.014157	-0.004307
-0.006831	-0.010462	-0.003888	0.033651	-0.002274
0.009153	-0.021792	-0.015088	0.063658	-0.014217
-0.003913	0.002939	0.005278	0.039337	0.002307
0.003602	0.009025	0.011172	-0.037053	0.008489
-0.008035	-0.004712	-0.000558	-0.009716	0.005923
0.006446	-0.000549	0.015822	-0.031378	0.001815
-0.000984	0.022016	0.011621	-0.061665	0.009701
-0.002958	-0.002193	0.003546	0.037024	-0.000449
0.001535	-0.018531	-0.018251	0.039521	-0.015620
-0.006862	0.003973	0.001997	0.030845	-0.002513
0.009449	-0.027473	-0.025122	0.057958	-0.013355
-0.008560	-0.003094	0.007233	-0.006414	-0.001856
-0.005275	-0.012778	-0.011132	0.024452	-0.004422
-0.012587	0.009497	0.001061	-0.019746	0.033715
0.001005	-0.022156	0.002159	0.028980	0.005622
0.011991	-0.020064	-0.004391	0.075718	-0.014685
0.010079	-0.015120	-0.018732	0.029770	-0.016753
-0.015719	-0.006768	-0.009692	0.038904	0.006919
0.016675	-0.076781	-0.091844	0.172708	0.000000
-0.008330	0.013338	0.024747	-0.000979	-0.034607
0.004842	-0.000095	0.002775	-0.118231	0.004510
0.005305	-0.050957	-0.034641	0.079692	-0.020580
-0.001224	0.026745	0.004155	0.038384	0.006507
0.004467	-0.011340	-0.033369	-0.047451	-0.002646
-0.000432	-0.020677	-0.035246	-0.071061	-0.002411
0.001048	-0.039535	-0.063427	-0.033159	0.004817
-0.012231	-0.023086	-0.038554	0.015212	0.002160
0.004563	0.055462	0.062487	0.299072	0.008118
0.004987	0.010732	0.058861	-0.029568	-0.011240
0.000325	0.018451	0.024177	-0.045020	0.000481
-0.004625	0.009438	0.010097	-0.021230	-0.012335
-0.006457	0.016260	0.015739	-0.086131	0.006308
0.009009	-0.018421	-0.013397	0.039847	-0.002421
0.001284	0.009961	0.019200	-0.016960	-0.014652
-0.005126	-0.005059	-0.010319	-0.013966	-0.017621
0.004527	0.041745	0.041174	-0.056852	0.003250
-0.001002	-0.007425	-0.002830	0.016487	-0.001748
0.002393	0.001787	-0.002683	0.050188	0.001249
-0.008940	0.001140	-0.002534	-0.020347	0.010926
0.002075	0.033526	0.016893	-0.065448	0.001727
-0.006747	0.002613	0.007442	-0.012612	0.011034
0.011631	0.001431	0.007672	0.002388	-0.008571
-0.005840	-0.028764	-0.039849	0.061384	-0.006910
0.002974	0.022197	-0.001551	-0.021699	-0.002480
-0.005181	0.023630	0.022925	-0.029629	0.005447
-0.000475	-0.016783	-0.014436	0.057052	-0.004951
-0.003575	-0.017018	-0.015733	0.018751	-0.005973
-0.008039	0.017755	0.008596	-0.026613	-0.006260
0.005666	0.026026	0.015636	-0.032993	0.002008
0.002166	0.006842	0.004872	-0.026338	-0.008307
-0.000744	-0.024345	-0.008910	0.035943	-0.015283
-0.001009	0.022622	0.008610	-0.056770	0.000000
0.009953	-0.021529	-0.012268	0.023719	-0.012917
-0.004597	-0.030415	-0.015365	0.056546	-0.017574
-0.004543	0.020799	0.010249	-0.028906	0.001851
0.000562	0.005891	0.000882	-0.021995	-0.020009
0.001339	0.000563	0.011673	-0.019127	0.003228
-0.000540	0.026189	0.020985	-0.044384	-0.013249
-0.005599	-0.005287	0.002324	0.001439	0.001088
0.000559	0.007053	0.011402	-0.016733	-0.016724
-0.003682	0.017597	0.016674	-0.050761	0.016180
0.004440	-0.012932	-0.009651	-0.013095	0.008128
-0.001113	-0.030978	-0.022618	0.068718	-0.003514
-0.010679	0.042300	0.027288	-0.084326	0.028299
0.005049	0.002059	0.021181	-0.000363	0.022900
-0.001336	0.000479	0.018672	-0.001816	0.028407
0.003261	0.002187	-0.002814	-0.026082	0.014153
-0.002574	0.015829	0.009568	-0.033985	-0.004200
0.002842	-0.014474	-0.007583	-0.008069	0.000000
-0.004259	-0.007976	0.000706	-0.003651	0.025664
-0.000797	0.009342	0.007800	-0.054472	0.007453
0.000114	-0.005664	-0.011811	-0.032275	-0.007212
0.003424	-0.002066	0.004276	0.015639	-0.007264
0.005634	-0.017361	-0.014576	0.015135	0.036272
0.001747	-0.009029	-0.005593	0.019744	-0.021318
-0.003664	0.000083	0.000673	0.001361	-0.012527
0.010768	0.006768	-0.009787	-0.039219	-0.019584
-0.006656	-0.002734	-0.003290	0.007998	-0.010437
0.000031	0.014545	0.007887	-0.030192	-0.002752
-0.002341	0.032220	0.025029	-0.063765	0.047692
0.007849	0.000391	0.008291	0.048479	0.020332
-0.005049	-0.007818	-0.003559	0.014504	0.015328
0.002350	-0.018839	-0.021190	0.030026	-0.006938
0.001148	-0.000955	0.003902	-0.011188	-0.010733
0.004511	-0.009106	-0.010413	0.003105	-0.022297
-0.006210	-0.022424	-0.015085	0.028342	0.017594
0.010215	-0.016145	0.002874	0.022662	0.002589
-0.003182	0.032897	0.033477	-0.047260	0.023465
0.003868	-0.001131	-0.002473	0.011904	-0.002990
-0.001623	-0.002722	-0.003479	-0.001018	-0.007397
0.000054	-0.009264	-0.010298	0.084903	0.003937
-0.010078	0.016272	0.013868	-0.034227	0.014227
-0.007609	0.000613	-0.000838	-0.039125	0.003866
0.001937	0.000000	-0.000838	0.000000	0.000000
0.002545	0.000000	-0.000838	0.000000	0.000000
0.002280	0.000000	0.005294	0.000000	0.000000
0.002024	0.007253	0.005360	0.020080	0.005813
0.003623	0.000000	0.000000	0.000000	0.000000
0.015395	0.000000	-0.002793	0.000000	0.000000
-0.010350	0.021759	0.010889	-0.062167	-0.005611
-0.002019	0.000340	0.011882	-0.044474	0.010300
0.001372	-0.014465	-0.002682	0.026781	-0.025495
0.000399	-0.010334	0.007206	0.010978	0.000685
-0.003585	0.004133	0.012271	-0.022534	0.018328
0.000297	-0.015708	-0.007980	0.042624	-0.010821
0.000754	0.008637	0.007502	-0.015716	-0.003178
0.000815	-0.022362	-0.010019	0.061777	-0.014428
-0.012135	0.014367	0.006094	-0.021309	0.006897
0.004324	-0.020779	-0.010450	0.030498	-0.006897
-0.001202	0.011266	0.028514	-0.025659	0.005980
0.004610	-0.006004	-0.011870	-0.017060	0.007083
-0.001244	-0.005647	-0.001137	0.005016	-0.005479
0.004975	0.005168	0.012682	-0.020255	0.013191
-0.010991	0.000919	0.011261	-0.040995	-0.004983
0.004104	0.012783	0.008764	-0.056416	0.020452
-0.010883	-0.005284	-0.001547	-0.020029	0.022873
-0.001946	0.012598	0.013189	-0.001032	0.005421
0.003279	-0.014430	-0.015078	0.011474	-0.009998
-0.007962	-0.015497	-0.022218	0.099631	-0.003501
-0.000672	0.012313	0.024666	-0.033130	0.000000
0.005054	-0.001415	0.005529	-0.030404	-0.008807
0.007241	-0.013107	-0.026381	0.041680	-0.017175
-0.005425	-0.020630	-0.024125	0.057418	-0.004736
0.001503	-0.007910	-0.005810	0.046742	0.000678
0.004317	0.005097	0.001145	-0.014500	0.026526
-0.000270	0.000789	0.003440	-0.039051	-0.005957
0.003539	0.012522	0.013785	-0.016296	0.001990
0.000132	-0.003512	0.004543	-0.002304	0.006604
-0.008723	0.006090	0.004935	-0.017818	0.012211
0.006144	0.014752	0.015910	-0.049979	-0.004780
-0.000552	-0.011880	-0.008494	-0.002387	-0.011168
-0.003326	-0.006866	-0.004204	0.014108	-0.001322
0.008303	-0.021083	-0.037384	0.039107	0.003522
-0.010439	-0.004089	0.001151	0.041640	0.001098
0.002575	0.011313	0.019404	-0.035148	0.003287
0.006244	-0.009850	0.003926	0.017768	-0.014100
-0.008274	0.014090	0.011782	-0.026569	0.009276
-0.004065	0.008193	0.012287	-0.018788	0.002634
0.004093	0.019132	0.015710	-0.044570	0.002409
0.003827	0.008614	0.015978	-0.007023	-0.002847
-0.006274	0.005236	-0.006324	-0.027121	0.008083
0.004805	0.026617	0.003099	-0.007268	0.006290
0.001088	-0.005810	0.009368	0.016568	0.015448
0.004328	0.001612	0.008279	-0.031127	0.008269
0.000626	0.006162	-0.009910	0.032101	0.012589
-0.009247	0.002728	-0.011525	-0.017226	0.005407
0.002943	-0.009193	-0.003986	0.005745	-0.004156
0.001340	-0.007902	-0.005122	-0.005250	-0.000833
0.000484	-0.005924	-0.003403	0.022071	0.001042
0.003993	0.005087	0.016178	-0.017716	0.006434
-0.000425	0.009084	-0.002127	-0.005075	0.005158
0.003693	0.008135	0.021966	-0.034166	-0.002885
-0.002329	0.004125	0.009173	-0.026389	-0.000826
0.003507	-0.008894	-0.009606	-0.005468	0.002270
-0.003126	-0.005205	-0.000018	-0.040389	0.006164
-0.002947	0.004720	0.011322	-0.047379	0.006533
0.000951	-0.002875	0.000878	0.042962	0.005479
0.000830	0.008617	-0.002054	-0.042805	-0.007517
-0.006295	-0.001053	0.015626	-0.011193	-0.005111
-0.000048	0.013923	0.022655	-0.025815	0.005519
0.000574	0.000000	0.022655	0.000000	0.000000
0.010086	0.000000	0.022655	0.000000	0.000000
-0.003647	0.000000	-0.001303	0.000000	0.000000
0.001042	0.001065	0.003246	-0.001774	-0.010877
-0.004344	-0.020490	-0.019536	0.042469	-0.013713
0.000619	-0.004994	-0.000710	-0.000778	-0.003773
-0.004140	-0.018736	-0.023044	0.080795	0.003982
0.007794	0.007201	0.013591	-0.011241	0.004174
-0.003999	0.012892	0.013408	-0.011690	0.002081
0.004451	-0.017916	-0.018114	0.029018	-0.004375
-0.003477	0.006005	0.003060	-0.019919	-0.002927
-0.000629	0.007625	0.011150	-0.003146	-0.009890
0.003959	0.021152	0.034121	-0.032625	0.019682
0.004583	-0.000313	-0.007980	-0.000330	-0.003531
0.000476	-0.001844	0.016704	0.002874	0.000624
0.000332	0.003826	0.029586	-0.008411	0.003114
-0.002670	-0.010247	-0.017274	0.013667	-0.010209
-0.000774	0.000677	0.002180	0.015881	0.004388
0.003533	-0.007601	-0.010952	0.019888	-0.007325
0.005055	-0.016031	-0.005494	0.047624	-0.013534
0.000993	-0.000653	0.010012	-0.007651	-0.001918
-0.002093	-0.005111	-0.011117	0.024222	0.008496
-0.001260	0.007278	0.016119	-0.024135	-0.000635
0.006515	0.000000	0.000000	0.000000	0.000000
-0.005286	0.000000	0.005885	0.000000	0.000000
0.013996	-0.015186	-0.007700	0.021539	-0.014262
-0.002912	0.002830	0.001698	-0.009957	-0.002115
-0.002134	-0.016358	-0.004428	0.049980	-0.001483
-0.008589	0.024740	0.028251	-0.045551	0.013058
0.006560	-0.003904	-0.000967	-0.013302	0.006466
0.001759	-0.013083	0.000748	0.021109	0.004770
-0.003344	0.010465	0.010465	0.004375	0.002893
-0.005748	0.016261	0.010875	-0.030311	0.013118
0.011717	0.005416	-0.001093	0.001993	-0.000815
-0.006941	-0.001099	-0.021336	-0.014337	-0.004903
0.009757	-0.005257	0.000540	-0.013194	0.006125
-0.002247	-0.009541	-0.003392	0.046914	-0.014350
-0.001241	-0.000352	0.004275	-0.011366	-0.004346
0.003006	-0.016712	-0.001646	0.051957	-0.006032
-0.003646	0.003530	0.008569	0.000080	-0.003763
0.001868	-0.000959	0.001445	-0.018359	-0.011373
-0.000717	0.005353	0.001127	-0.013335	0.006755
0.005766	-0.004860	-0.007825	0.000000	-0.003794
0.005032	-0.001088	-0.001374	-0.019712	0.021933
-0.000759	-0.017385	-0.009387	0.021358	-0.003933
-0.003613	0.003398	0.002744	-0.030683	0.007440
0.008178	-0.011172	-0.004798	-0.016413	-0.001855
-0.002696	-0.038898	-0.039154	0.039171	-0.009117
0.001140	0.003347	0.002270	-0.021233	-0.002084
0.009131	0.004566	0.015712	-0.007648	-0.000835
-0.006660	-0.019194	-0.017976	0.009467	-0.000627
0.000688	0.001161	-0.001575	0.123569	-0.007549
0.004555	0.020760	0.020606	-0.021666	0.003782
-0.005854	-0.025786	-0.027461	0.028624	-0.008423
0.001791	-0.011914	-0.014559	0.003664	-0.014269
-0.001396	-0.029298	-0.027955	0.058477	-0.013171
0.000309	0.042609	0.037352	-0.018997	0.007363
0.005901	-0.001355	0.001874	-0.009994	-0.003458
0.001752	-0.017468	-0.019284	0.015908	-0.004774
0.006683	-0.026653	-0.023645	-0.087808	0.003258
0.002676	-0.008528	0.013576	0.082746	0.001950
-0.007032	-0.034893	-0.037408	-0.067901	-0.010660
0.012561	0.026135	0.034228	0.081785	0.009794
-0.007722	-0.017481	-0.043248	0.012589	-0.018141
0.009390	0.011190	0.008881	0.298723	0.004840
-0.004236	0.040632	0.048967	-0.080575	0.001097
0.004936	-0.000159	0.010929	0.020597	0.004375
-0.002280	-0.042377	-0.088629	0.082736	-0.011858
-0.005229	-0.030531	-0.013264	0.063631	0.001104
-0.000912	0.020163	0.009995	-0.038590	0.008787
-0.004053	0.043960	0.047528	-0.083178	0.010011
0.011730	-0.001277	0.004030	-0.008481	-0.002819
-0.000992	-0.010248	-0.020460	0.001445	-0.001739
-0.006405	-0.043518	-0.020936	0.010059	-0.014461
0.001528	-0.040259	-0.041406	0.108630	-0.013554
0.002260	0.000353	-0.014288	0.001661	-0.002688
0.006165	-0.055476	-0.056763	0.109197	-0.009466
0.002670	-0.001786	0.006224	0.039230	0.007894
-0.000915	0.036422	0.041518	-0.028278	0.007833
0.005220	0.020945	-0.009473	-0.035921	-0.002455
-0.004724	-0.055492	-0.075222	0.051548	-0.011462
-0.000842	-0.053877	-0.053557	0.056092	-0.008855
-0.011651	-0.025574	-0.039895	0.067814	0.000684
0.006323	-0.015252	-0.011053	0.026993	-0.020956
0.005060	0.040836	0.083128	0.048422	0.000698
-0.018672	0.007225	0.011269	-0.000407	-0.007235
0.005010	0.068009	0.073912	-0.143918	0.017876
0.000889	-0.004717	-0.008612	-0.028943	0.001380
-0.003220	0.010457	0.028913	-0.021055	-0.014349
0.009767	-0.052496	-0.044530	0.056190	-0.015267
-0.005878	0.001437	0.017914	-0.005409	-0.020082
-0.004742	-0.040878	-0.020881	0.000939	-0.021974
-0.005319	0.052952	0.051018	0.007095	0.018345
0.009202	-0.004357	-0.006875	0.011989	-0.016372
-0.006648	0.035427	0.049216	-0.024949	0.010050
0.001020	0.017404	0.017084	-0.035568	-0.001709
0.007095	-0.024515	-0.012674	0.011513	-0.004407
0.002633	0.007636	0.014863	-0.055633	-0.009121
-0.005607	-0.045074	-0.055745	0.087272	-0.012460
0.002312	0.040575	0.033916	-0.124565	0.044866
0.001703	-0.000273	-0.006943	-0.008507	0.001916
-0.007700	0.034638	0.046287	-0.084411	0.004298
0.005495	-0.015112	-0.018145	-0.026586	-0.015850
0.001117	0.012877	0.017363	-0.074568	0.020604
-0.011719	0.030348	0.027592	0.087076	0.006382
0.008961	-0.018687	-0.022275	-0.046374	-0.010898
-0.003640	-0.015666	-0.005224	0.038813	-0.001192
0.008629	0.028182	0.025212	-0.060629	-0.000239
-0.005853	-0.043141	-0.044492	0.037776	-0.017810
0.002672	-0.026061	-0.038144	0.139133	-0.009271
-0.002498	0.010284	0.008987	-0.047081	-0.003683
0.003850	-0.028154	-0.018637	0.074885	-0.019876
0.008226	-0.045688	-0.054759	0.088690	-0.017977
-0.005525	0.013375	-0.019129	0.005018	0.000255
-0.002493	-0.009293	-0.021853	0.000274	-0.014148
-0.007024	0.033601	0.028535	0.004272	-0.007280
0.002279	-0.014535	-0.009313	-0.089382	0.012191
-0.001903	0.030719	0.036227	-0.043722	0.015603
0.001590	0.029085	0.028826	-0.059666	0.014614
0.005350	-0.046758	-0.071833	0.036020	-0.022001
-0.012186	-0.026782	-0.030557	0.058002	-0.012090
0.005181	-0.004516	0.004133	-0.047020	-0.014599
0.007889	-0.009311	0.003971	-0.007186	0.002361
-0.000906	-0.036593	-0.055202	0.023247	-0.012125
0.006414	-0.024899	-0.035990	0.173463	-0.012005
-0.003316	-0.012499	-0.014594	-0.022820	0.011474
-0.005603	-0.033955	-0.054923	0.151891	-0.014431
0.005775	-0.018602	-0.047499	0.006398	-0.013005
-0.006449	0.015401	0.015730	-0.008628	0.017570
0.000409	0.061298	0.075314	-0.104659	0.008272
0.003871	-0.003701	-0.007009	-0.021550	-0.002927
0.002575	-0.060448	-0.107367	0.112427	-0.033883
-0.005000	0.018235	0.022684	-0.049385	0.009877
0.006793	0.038928	0.039709	-0.026553	0.022940
-0.001018	-0.027510	-0.050945	0.019167	-0.008036
-0.009355	-0.033819	-0.086974	0.037672	-0.009458
0.009399	-0.011761	-0.018433	0.021642	-0.005718
-0.004686	-0.014492	0.009300	-0.019541	-0.004653
0.012321	-0.014122	-0.018665	-0.049275	0.002466
-0.008626	0.037707	0.070677	-0.085069	0.021122
0.003270	0.050795	0.077749	-0.081179	0.019897
-0.000304	-0.005875	-0.010702	0.031962	0.004978
-0.003399	0.067267	0.115951	-0.075405	0.032655
-0.000894	-0.005957	0.006334	0.063439	0.012569
-0.008507	0.036921	0.038728	-0.022834	-0.002001
0.003174	-0.008230	-0.002467	-0.005997	-0.001754
0.000967	-0.000019	-0.006778	0.034269	0.001754
0.004100	-0.011443	-0.018365	-0.006221	0.006487
-0.003315	-0.042138	-0.063951	0.036658	-0.018575
0.003721	0.027328	0.026797	-0.035115	0.010835
-0.004136	-0.005952	-0.009143	0.000062	-0.008811
0.010035	0.020711	0.032907	-0.026904	-0.016314
-0.006436	-0.051191	-0.061160	0.013720	-0.019463
0.001294	0.039385	0.036413	-0.034551	0.010687
0.005148	0.021116	0.033481	-0.042448	-0.016205
0.002739	-0.012950	-0.024236	0.008537	0.003945
0.002407	0.034503	0.056507	-0.051527	0.004452
-0.002070	0.008883	0.021994	-0.023458	0.015299
0.007262	-0.010690	0.009378	-0.010516	0.006413
0.002433	-0.031986	-0.035541	0.029312	-0.017540
-0.001660	-0.017356	-0.039784	0.016385	-0.021834
-0.006409	-0.001466	-0.008394	0.016647	-0.010695
0.004120	0.003576	0.009532	-0.004141	-0.008097
-0.002333	-0.009781	-0.003564	0.003182	0.002706
-0.004221	0.036809	0.053787	-0.065086	0.013423
0.008920	0.004370	0.012343	-0.007099	-0.002670
-0.003017	0.014466	0.017161	-0.032660	0.005333
-0.008659	-0.009784	-0.025254	-0.013312	-0.005333
0.005386	-0.007497	-0.005099	-0.027644	-0.008054
0.000929	0.042426	0.047374	-0.016558	0.018692
-0.006020	0.004733	0.017951	-0.010622	0.002642
0.000380	-0.003060	-0.037388	-0.005613	0.010499
0.000036	-0.024726	-0.036435	-0.036055	-0.015790
-0.002628	0.030197	0.008169	-0.041057	0.015790
0.003518	0.004886	-0.008198	-0.021993	-0.002614
0.001064	-0.001004	0.003997	-0.041050	-0.007884
0.006355	-0.008419	-0.015952	0.071477	0.005263
0.000401	-0.023464	-0.022599	0.068649	-0.010554
-0.002419	-0.006982	-0.013055	0.055022	0.005291
0.001541	-0.013149	-0.015583	0.026013	-0.005822
0.007365	0.008742	-0.013889	0.006205	-0.016052
-0.003940	-0.022263	-0.022245	0.017993	-0.014123
-0.003132	0.008667	0.021493	0.000246	-0.004661
0.002739	0.014951	0.022267	-0.037761	-0.006617
0.007014	-0.016645	-0.013191	0.014879	-0.012526
0.000535	-0.019498	-0.010306	0.015627	-0.000280
-0.002370	0.031039	0.058841	-0.048023	0.001959
0.001343	-0.011165	0.013908	-0.011290	-0.009836
0.002713	-0.019698	-0.030782	0.049756	-0.015367
-0.003052	-0.007561	-0.017304	0.003196	0.002005
0.001645	0.009334	0.006170	0.025691	-0.000573
-0.002584	0.001546	-0.011243	0.081609	-0.002868
0.004427	-0.002055	-0.001051	-0.097231	0.001148
0.002036	0.000000	-0.001051	0.000000	0.000000
0.005025	0.000000	-0.001051	0.000000	0.000000
0.002783	0.000000	-0.014673	0.000000	0.000000
0.001305	0.004410	-0.001306	0.028328	-0.002066
-0.002400	0.012735	0.018251	0.004712	-0.002662
-0.011099	0.041901	0.039958	-0.056225	0.032924
0.011193	-0.002237	-0.005593	-0.038737	0.003148
-0.003355	0.006999	0.005652	-0.034553	-0.011494
-0.000007	-0.015470	-0.006051	0.009708	-0.009000
0.009045	-0.021391	-0.013372	0.002165	-0.014985
-0.006482	0.018635	0.006176	-0.029209	0.007374
0.009179	0.002484	0.012148	-0.025311	-0.006486
-0.004447	0.003062	0.011911	-0.007757	0.007661
-0.000926	0.001327	0.001776	-0.012037	-0.004118
0.002653	-0.012481	-0.009349	-0.005914	-0.000885
0.003698	0.002527	0.002335	-0.020964	0.002063
0.001967	-0.027636	-0.041441	0.013559	-0.031094
0.001483	-0.012131	-0.009475	0.035282	-0.006703
0.004482	-0.009208	-0.019374	0.010887	-0.001530
-0.001791	-0.020599	-0.023203	0.023601	-0.003374
0.001211	-0.004585	0.010487	-0.080820	-0.004928
0.003790	-0.006660	-0.016774	0.007166	0.014711
-0.001943	-0.036117	-0.027536	0.031795	0.005461
0.000733	0.001533	0.000683	0.298509	0.006033
-0.001558	0.014177	-0.011806	-0.002717	-0.002107
0.003607	0.025750	0.050196	-0.057239	0.006010
-0.007910	0.008117	0.008696	-0.077175	-0.003000
0.007456	0.006754	0.010774	-0.012452	-0.001203
0.005025	-0.032398	-0.021292	0.027535	-0.016379
-0.014139	0.007349	0.014968	-0.008615	0.005489
0.008994	-0.016935	-0.005048	0.009850	-0.004878
0.001774	-0.014032	-0.006941	-0.023994	-0.012610
-0.010971	-0.008763	-0.004947	0.004075	0.004940
0.007481	0.024789	0.027597	-0.061017	-0.005559
-0.004096	-0.025381	-0.035815	0.037427	-0.019704
0.010953	-0.004330	0.013482	0.002575	-0.017203
-0.005711	0.024740	0.036511	-0.025161	0.015623
-0.002862	0.019045	0.010775	-0.019767	0.004734
-0.004239	0.019417	0.008975	-0.040504	0.002830
0.005627	-0.027405	-0.026453	0.017696	-0.021581
0.004328	-0.019317	-0.018108	0.022472	-0.003535
-0.006675	0.008995	0.010558	-0.039979	0.010250
0.005864	-0.015750	-0.021352	0.005290	-0.018007
-0.003804	-0.037393	-0.024216	0.109887	-0.007818
0.002575	-0.009285	-0.006073	0.013513	0.001307
-0.007488	0.021298	0.010866	-0.022988	0.018765
0.007663	0.013993	0.016686	-0.060820	-0.020726
0.008494	0.002966	0.014357	-0.008272	-0.003934
-0.001290	-0.031595	-0.039308	0.023041	0.001969
0.001241	-0.007979	-0.008314	0.000482	0.001638
0.000006	-0.007766	-0.013946	-0.000710	-0.010530
0.000459	-0.022890	-0.017092	0.007884	-0.007304
0.003758	-0.024095	-0.026565	0.024565	-0.010720
-0.001262	-0.008065	-0.019819	0.022080	0.011054
-0.004630	-0.036921	-0.023383	0.039429	0.008624
-0.012920	0.061204	0.038588	-0.027607	0.057434
0.001430	0.070023	0.096829	-0.039888	0.017618
-0.011669	0.032926	0.027562	0.051806	0.042879
0.000564	-0.013095	-0.006495	0.084880	-0.003234
0.002564	0.015194	0.018841	0.032358	0.031592
0.004438	-0.015216	-0.022143	-0.004475	-0.014658
-0.008448	0.033720	0.053105	-0.098646	0.019212
0.010989	-0.058345	-0.060508	0.082738	-0.024146
-0.001965	0.024968	0.015255	0.021050	-0.007007
0.006285	-0.002948	-0.000831	-0.019327	-0.000293
-0.004235	-0.023491	-0.032545	-0.011417	-0.013276
0.009377	0.003724	0.014538	-0.067716	-0.009549
0.004616	-0.042814	-0.037978	0.101749	-0.033230
0.001072	0.006312	0.009151	-0.041912	-0.001862
-0.012038	0.040475	0.036174	-0.050561	0.032088
0.005280	0.016199	0.018282	-0.013102	0.015222
-0.002470	0.017514	0.023320	-0.027134	-0.002966
0.002061	0.033854	0.037103	-0.019773	0.023489
-0.002214	-0.014469	-0.010568	-0.016892	-0.008451
0.003295	-0.001896	-0.015377	-0.024927	-0.008523
-0.001288	-0.027896	-0.016897	-0.038018	-0.019071
-0.001394	0.010470	0.012650	-0.065997	0.025250
0.002279	0.012897	0.017840	-0.074457	0.013114
0.001560	0.016058	0.017022	-0.015691	-0.009016
0.007718	-0.009064	-0.013086	-0.024133	-0.008803
-0.006613	0.001191	0.001084	0.009779	-0.003543
0.001357	0.000000	0.001084	0.000000	0.000000
0.002165	0.000000	0.001084	0.000000	0.000000
0.003807	0.000000	0.006276	0.000000	0.000000
0.000679	0.016358	0.026144	-0.077834	0.009873
0.002917	-0.020332	-0.020150	-0.015176	-0.021364
0.002677	-0.012583	-0.014326	0.021699	-0.007632
-0.008168	0.028484	0.029635	0.003850	0.006111
0.011226	-0.002978	0.001618	0.004699	0.008493
0.003100	0.004367	0.006203	-0.030789	-0.021060
0.001449	0.000000	0.000000	0.000000	0.000000
-0.002777	0.000000	-0.002138	0.000000	0.000000
0.004915	0.011109	0.003137	0.022452	-0.001546
0.010271	0.020266	0.028491	-0.067837	0.000619
-0.010011	-0.011050	-0.000644	-0.003444	-0.036207
0.012363	-0.028440	-0.036257	0.079012	-0.012908
-0.003386	0.009724	0.006602	-0.020794	-0.002602
0.002349	-0.001774	0.005447	0.027118	-0.008174
0.000165	0.000337	0.013159	-0.030054	-0.002959
-0.004002	-0.000608	0.004228	-0.035932	-0.005282
-0.009671	0.011464	0.006686	-0.033280	-0.008310
0.019503	-0.000371	-0.011746	-0.059033	-0.012765
-0.004159	-0.043533	-0.057805	0.213811	-0.022911
0.008042	0.003471	-0.002046	-0.006280	-0.001038
-0.009573	0.001368	0.003763	-0.001105	-0.003816
0.006654	0.007631	-0.000469	-0.057232	-0.002088
0.008629	-0.002107	0.027920	-0.017722	-0.018988
0.003289	-0.004026	-0.011594	0.013377	-0.003913
-0.008844	0.002060	-0.007349	0.015081	0.014857
0.002646	0.019908	0.020427	-0.053445	0.020505
0.012224	0.006613	0.003046	-0.025018	-0.022262
-0.013528	0.007573	0.011943	-0.027051	-0.001056
0.003442	0.018732	0.014432	0.012518	0.011553
-0.003680	-0.002927	0.008991	0.004457	-0.047034
-0.007176	0.008009	0.000946	-0.035271	0.017002
0.017385	-0.009767	-0.001783	0.005760	-0.035783
-0.019166	0.019304	0.019311	-0.052704	0.015127
0.006703	-0.012355	-0.009669	0.006627	-0.028977
-0.004595	0.009324	0.007591	-0.024200	-0.016724
0.004557	0.012263	0.022716	-0.041840	-0.014283
0.000445	0.009646	0.012050	-0.014212	0.005815
0.008582	-0.013806	-0.010068	0.022729	-0.014013
-0.007998	0.020865	0.025410	-0.013337	0.022482
-0.000912	0.008238	0.008365	0.005845	0.034285
-0.004784	0.004109	0.011140	-0.018079	0.035296
0.006282	-0.015370	-0.027839	0.029628	-0.004659
-0.012075	0.007931	0.017155	-0.041161	0.005373
0.001264	-0.022466	-0.031574	0.046867	-0.006811
-0.004161	-0.005110	-0.000923	0.042879	-0.003243
-0.000397	0.001726	0.003646	0.006689	-0.012346
-0.004576	-0.001687	-0.002680	-0.021067	0.067799
0.003566	0.001790	-0.005907	-0.015351	0.013901
0.007477	-0.008048	-0.015104	0.049699	-0.026614
-0.000429	-0.023324	-0.017273	0.037067	-0.003464
-0.002767	0.021691	0.029109	-0.070663	0.017541
-0.001386	0.004220	0.008230	-0.020007	0.016904
-0.001044	-0.006388	-0.007829	-0.030288	-0.016563
-0.012254	0.035111	0.027282	-0.005628	0.022246
0.004815	-0.001327	0.004295	0.004759	0.035689
0.000051	-0.012042	-0.018101	0.000277	-0.002576
0.002587	-0.013353	-0.014627	0.021248	-0.016911
-0.007215	0.012825	0.016551	-0.045263	0.000000
0.001088	0.016421	0.020047	-0.016502	-0.008564
-0.010227	-0.003423	0.004595	-0.008520	0.050631
0.012113	-0.009039	-0.002260	-0.017811	0.015910
-0.003744	-0.006799	-0.009282	0.098074	0.005556
0.007164	-0.000051	-0.001721	-0.023583	-0.011142
0.007515	-0.015507	-0.021389	0.049913	0.018196
-0.006190	0.003745	0.004738	-0.006518	0.000916
0.010421	-0.001038	-0.002113	-0.018855	-0.018802
-0.004606	0.021598	0.030547	-0.073813	0.020632
0.002946	-0.015174	-0.020261	0.023632	-0.020632
-0.000014	0.017727	0.027585	-0.025365	0.029432
-0.005501	-0.007147	-0.004094	0.022300	-0.003329
-0.006712	0.009539	0.009148	-0.025444	0.006647
-0.004853	0.011832	0.019074	-0.014818	0.032586
0.009351	-0.012740	-0.007836	0.024630	0.032404
0.002139	-0.008755	-0.006920	0.063078	-0.015928
0.002239	0.014412	0.023312	-0.044462	-0.000287
-0.007436	-0.019469	-0.019488	0.092553	-0.008930
0.004856	0.001410	0.000647	-0.016434	-0.012813
-0.006886	0.011096	0.002093	-0.048359	-0.036107
0.007253	0.007186	0.005483	0.000000	0.024018
-0.008384	0.006225	0.014067	0.000000	-0.002079
0.005293	-0.000053	-0.009028	-0.003588	0.024374
-0.005536	0.016582	0.023547	-0.040851	0.026622
0.001024	0.005354	0.006370	-0.010234	-0.018245
-0.007208	0.006647	0.002687	-0.017193	0.002586
0.002757	0.002910	-0.003981	-0.017625	-0.002586
-0.003016	-0.009213	-0.018945	0.007760	0.006023
-0.015098	0.007919	-0.013414	-0.031950	0.008542
-0.001287	0.006803	-0.010554	-0.053629	0.000000
0.000059	-0.011368	-0.013684	0.081027	-0.003977
0.001656	-0.010590	-0.017268	0.014807	-0.000285
-0.000049	0.007138	0.010594	-0.013754	0.004829
0.002034	0.013003	0.015502	-0.044404	-0.006539
0.004513	-0.003476	-0.018640	0.003613	0.001995
-0.001367	0.014123	0.014326	0.010581	0.011040
-0.011895	0.001610	-0.009052	0.029202	0.042982
0.004947	0.017343	0.024687	-0.004793	0.002155
0.008143	-0.003538	-0.011325	0.005364	-0.011367
0.010427	-0.005274	-0.005735	-0.013997	-0.020625
-0.008942	0.004989	0.011014	0.003728	-0.021059
0.013266	-0.010158	-0.014143	0.024288	0.007914
-0.003756	-0.013888	-0.014605	0.070039	-0.014177
-0.000355	0.005853	0.001163	-0.019991	0.013613
0.009121	-0.007702	-0.011359	0.011571	-0.041409
-0.004423	0.004744	0.007674	-0.014001	0.008187
-0.008343	0.014291	0.023083	-0.058704	0.004648
0.009782	0.002218	0.000738	-0.046624	-0.010490
-0.007014	0.006192	0.012617	0.007256	0.002925
0.010254	-0.012188	-0.017049	-0.019144	-0.010275
-0.005086	-0.027250	-0.023132	0.167817	-0.019667
-0.002729	-0.005164	-0.000774	0.039950	-0.003920
0.005133	-0.000692	-0.002281	-0.016516	-0.004239
-0.000675	-0.010237	-0.011900	0.095655	-0.008225
-0.001837	-0.004275	-0.000045	0.015946	-0.016657
0.013911	-0.008758	-0.020787	0.025123	0.006202
-0.006519	-0.016990	-0.013275	0.054580	-0.022508
0.007173	0.017711	0.028177	-0.108464	0.004102
-0.002110	0.000605	-0.001512	-0.018243	0.041930
-0.011640	0.031877	0.033010	-0.083806	0.046602
0.015770	-0.004561	-0.001711	0.016296	-0.015392
-0.002698	-0.008143	-0.012081	0.015884	0.006127
0.003657	-0.001888	-0.004637	-0.011287	-0.007005
-0.006952	0.023239	0.030834	-0.059443	0.025164
0.003892	-0.005691	-0.000624	-0.004186	-0.016705
-0.003986	0.016267	0.016163	-0.009741	0.023821
0.004153	-0.004605	-0.005723	0.021322	0.000284
-0.010285	0.008953	0.003374	-0.031325	0.019930
-0.001616	-0.005196	0.001110	-0.005749	-0.002226
0.008358	-0.001123	-0.008889	-0.023547	0.005833
-0.005540	0.001514	0.009048	-0.005964	-0.002495
0.004266	0.001339	-0.005484	-0.009469	-0.015387
0.009134	-0.018182	-0.023198	0.113357	-0.004521
-0.005084	-0.011698	-0.012447	0.024066	0.009583
-0.000598	0.000606	-0.006799	-0.034868	-0.006755
-0.004433	0.012269	0.019228	-0.058781	0.010115
-0.003838	0.013684	0.018626	-0.017703	0.006409
-0.002819	0.004405	0.004376	-0.025592	-0.003618
-0.003094	0.006044	0.010427	-0.060592	0.014393
0.001395	-0.004189	-0.004076	-0.028308	-0.013000
-0.009983	0.019339	0.029112	-0.010640	0.021483
0.009168	-0.004155	-0.004999	-0.023342	-0.008483
-0.005205	-0.009258	-0.008397	0.040698	0.001099
-0.001661	0.005563	0.007364	-0.016877	0.023601
0.011151	0.011930	0.008206	-0.022448	0.013845
-0.007470	-0.008124	-0.011467	0.015665	-0.007697
0.003286	-0.005604	-0.004458	0.008124	-0.002401
0.006362	0.001467	0.005724	-0.015975	-0.003478
0.004795	0.000440	-0.001972	0.002332	-0.018121
-0.000175	0.010509	0.008241	-0.038897	-0.016511
-0.001974	-0.026236	-0.029233	0.135340	-0.008919
0.021119	-0.001901	-0.000275	0.004705	-0.008999
-0.013813	-0.002849	-0.003547	0.031776	0.010957
0.002284	-0.005696	0.001272	0.039822	-0.006166
0.001393	0.012475	0.007959	-0.022298	-0.008186
-0.009265	0.013553	0.009684	-0.046452	0.026019
0.003375	0.001786	0.007017	-0.105501	0.007429
0.012640	-0.000866	0.001835	0.037495	-0.000274
-0.008790	0.004811	0.004030	-0.045450	0.017935
0.005131	-0.002004	0.004688	0.007566	0.002690
-0.002846	0.018936	0.020504	-0.038062	0.013606
0.011143	-0.005286	-0.005676	0.012550	-0.008515
-0.004661	0.008624	0.013347	-0.085027	-0.007242
-0.000274	-0.001537	0.001177	0.026688	-0.004316
0.007180	-0.011335	-0.005386	0.011619	-0.027406
-0.001584	-0.006451	-0.008159	0.065058	-0.003898
-0.000300	0.006156	0.003361	-0.036257	0.004731
-0.000486	-0.005009	-0.005635	0.019414	-0.003337
0.002858	0.008412	0.014677	-0.056561	0.005556
0.000683	0.000778	0.001856	0.000316	-0.026099
0.005592	0.005695	0.002854	0.011005	-0.004560
-0.004139	-0.001095	0.004085	0.005043	0.000000
0.006914	-0.001932	-0.013372	0.010830	-0.014095
-0.002806	0.006685	0.010784	-0.013842	-0.000290
-0.003739	-0.000334	0.007050	-0.000624	0.006930
0.000934	-0.001709	-0.000975	0.021673	-0.005193
0.000619	0.001152	-0.003459	-0.043348	-0.004930
0.003874	0.002913	-0.000084	0.008421	0.001743
0.000402	0.000000	-0.000084	0.000000	0.000000
-0.001929	0.000000	-0.000084	0.000000	0.000000
0.001477	0.000000	0.004344	0.000000	0.000000
0.004576	0.002380	0.004049	0.017851	0.010405
-0.000107	0.008105	0.006610	0.065247	-0.002303
0.003024	0.010874	0.008062	-0.043543	0.009180
0.003108	0.003189	0.004492	-0.013144	-0.003432
0.000962	-0.003462	0.002716	-0.053382	-0.022017
-0.004954	-0.009026	-0.006133	0.017462	-0.007350
0.013017	0.008166	0.010897	-0.049813	-0.007701
-0.001671	-0.005003	0.005024	0.049042	-0.032027
-0.009695	-0.004121	-0.009641	0.011957	-0.003691
0.006023	0.004507	0.000631	-0.031790	0.007369
-0.008282	0.010119	-0.000638	-0.020662	0.005491
-0.003236	0.003984	0.002015	-0.012443	0.003038
-0.010350	0.012284	0.013405	-0.056929	0.000606
-0.003556	0.004936	-0.000502	0.021625	0.004235
0.020295	-0.008103	-0.008832	0.018525	-0.013676
-0.000591	0.004414	0.005116	-0.056695	0.005797
0.002119	0.005214	0.012499	0.028636	-0.009476
-0.012685	-0.000606	0.005799	-0.026946	-0.012361
-0.003135	-0.004788	-0.005529	0.047869	0.051216
0.018200	0.005886	0.006890	-0.015215	-0.006818
-0.019556	0.002531	-0.001341	0.048624	-0.003874
-0.000871	-0.012075	-0.013315	0.096159	0.044101
0.009460	-0.006536	-0.018070	0.003019	-0.005443
-0.007034	0.007279	0.024482	0.002380	-0.006918
0.004958	-0.007342	-0.003751	0.021354	-0.011346
-0.000094	-0.008457	-0.015568	0.002087	-0.003517
0.000607	0.000759	-0.003042	-0.020487	-0.005889
0.015380	0.003983	0.008380	-0.037145	-0.012781
-0.009214	0.010705	0.010968	-0.047223	-0.003296
-0.004687	0.001287	0.003422	-0.021164	0.005089
0.015815	0.002559	0.006351	-0.026411	-0.013225
-0.007562	0.001008	-0.001285	-0.029569	0.000303
-0.005930	-0.008790	-0.001137	0.014334	-0.003940
0.002901	0.007842	0.008991	-0.002749	0.000607
0.003320	0.006977	0.001373	-0.048226	-0.012829
-0.011788	0.001403	-0.008904	-0.039506	-0.001230
0.009556	0.013470	0.010431	0.002512	0.013452
-0.010630	-0.006951	-0.009452	-0.003493	0.008166
0.005704	-0.000571	0.001331	0.069942	-0.003621
0.007932	-0.012869	-0.007426	0.082646	-0.017074
-0.016739	0.005196	-0.007168	-0.035297	-0.009578
0.005090	0.003198	-0.005259	0.007940	0.001551
0.004454	0.002944	0.008742	-0.037417	-0.010282
-0.005949	0.006269	-0.009588	-0.035254	0.004998
-0.015844	0.009687	0.003464	-0.047600	0.014233
0.009094	-0.007118	-0.006228	-0.032409	0.017058
-0.002347	0.004892	0.007829	-0.021431	-0.013072
0.015254	-0.004200	0.000311	0.027972	-0.048591
-0.002924	0.005375	0.002056	-0.008499	-0.018480
-0.006625	-0.011798	-0.018204	0.084991	-0.004263
-0.004728	0.005620	0.023244	0.001277	0.011111
0.012916	-0.030162	-0.023472	0.245523	-0.005867
-0.010099	0.004201	0.003762	0.025136	-0.001636
0.001281	-0.024309	-0.028733	0.119591	-0.005253
-0.003706	0.003965	0.017523	-0.023074	0.014379
-0.001186	0.018775	0.019019	-0.110956	-0.014709
0.009413	-0.018234	-0.016408	0.051062	-0.004290
-0.010668	0.006469	0.004902	-0.025490	0.002642
0.003080	-0.020710	-0.020030	0.118303	-0.009278
0.001581	0.000195	0.001948	-0.007022	0.007297
-0.015819	-0.006081	-0.007311	0.005505	-0.016326
0.005384	0.014657	0.010723	-0.090486	-0.011147
-0.002920	0.006140	0.009279	-0.054389	0.010475
0.004097	0.011566	0.016579	-0.033219	0.030456
-0.002068	-0.003882	-0.002719	0.015649	-0.004248
0.008216	0.001416	-0.000704	-0.014812	-0.005911
-0.000403	0.012268	0.019853	-0.080709	0.014713
-0.017166	0.018875	0.013096	-0.098252	0.056473
-0.000705	0.010980	0.015378	-0.036172	0.004591
0.008844	-0.009323	-0.007863	0.054189	-0.013836
0.004570	-0.003088	0.000592	0.008482	-0.009957
-0.009413	0.001485	0.005832	-0.002656	0.004679
0.004288	0.000000	0.005832	0.000000	0.000000
-0.003004	0.000000	0.005832	0.000000	0.000000
-0.006922	0.000000	0.006163	0.000000	0.000000
0.006766	-0.011527	-0.020843	0.085757	0.009627
0.001837	-0.002326	-0.016512	0.010794	-0.001498
0.001856	0.007714	0.007947	-0.065072	-0.015410
-0.002908	-0.002177	0.000883	0.009331	-0.001829
-0.008105	0.007982	0.015869	-0.029639	0.010319
0.004492	-0.008057	-0.013347	0.004455	0.008419
0.004073	0.011264	0.002925	-0.202925	-0.004802
-0.007545	0.006813	0.009135	-0.002141	0.009879
0.003196	-0.006813	-0.005785	0.120759	0.003568
0.003780	-0.000914	0.000689	0.011049	0.003851
-0.006874	-0.015857	-0.016614	0.117150	0.002363
0.015908	-0.008959	-0.014535	0.065181	-0.000885
-0.004666	-0.004104	-0.006336	-0.010780	-0.008004
-0.001795	0.008456	0.014183	-0.014882	-0.008068
0.008042	-0.001266	0.002009	-0.009734	0.004789
0.001722	0.007696	0.007618	-0.087584	-0.003290
-0.006841	-0.020108	-0.029481	0.125207	0.018698
-0.013003	-0.000536	-0.012353	-0.032916	0.031262
0.009159	-0.027707	-0.029036	0.232299	-0.001997
0.003211	0.014822	0.018657	-0.126283	0.000856
-0.000316	-0.011734	-0.014842	0.061561	0.005974
-0.004183	0.013903	0.023268	-0.048403	0.008472
0.008213	-0.003043	-0.005502	-0.012454	-0.009607
0.002259	-0.014041	-0.009367	0.053382	-0.014010
-0.004672	0.004527	0.014624	-0.056862	0.006028
0.002056	0.020571	0.023250	-0.085925	0.015337
-0.000901	-0.009196	-0.006872	0.089581	-0.006504
-0.004527	-0.000818	0.002771	-0.031031	-0.003980
0.005557	0.006026	0.011734	-0.056772	0.006246
0.004246	-0.005053	-0.005852	-0.002018	-0.006816
-0.003581	0.013587	0.011971	-0.067235	-0.008874
0.011291	0.005300	0.005652	-0.032732	-0.017987
-0.007490	-0.007458	-0.012868	0.028659	0.018275
-0.002868	0.004808	0.006154	0.015020	0.013986
0.003509	-0.012383	-0.005980	0.036715	-0.000851
-0.003147	0.005986	0.001490	-0.042378	0.003398
0.004406	0.002230	0.014139	-0.012149	0.001413
0.004454	0.012104	0.014818	-0.067710	0.003945
-0.001734	0.006296	0.001748	0.022469	-0.001689
-0.004711	0.000330	-0.001922	-0.016226	-0.003669
-0.014813	-0.006512	-0.003624	0.008228	0.011525
0.009822	0.003263	0.008195	-0.018358	0.008072
-0.005157	-0.003239	0.001261	-0.010628	0.013767
0.005557	-0.014233	-0.016719	0.092120	0.001366
0.007387	0.009912	0.013614	-0.086401	-0.027126
-0.015015	0.008400	0.006694	-0.019421	0.011716
0.001721	0.000963	0.003692	0.015612	0.005807
0.008038	0.006119	0.005669	-0.048529	0.015865
-0.004656	-0.000166	-0.001476	0.009791	-0.004351
0.001040	-0.010741	-0.013054	0.028130	0.007061
-0.000679	0.005342	0.007802	-0.025916	-0.002167
0.004510	0.009527	-0.004291	-0.030319	-0.020828
-0.000529	-0.003566	-0.003365	0.003713	0.006349
-0.000623	0.007772	0.007090	0.040710	0.015021
-0.007346	-0.004012	-0.008911	0.020565	0.001625
0.010722	-0.006273	-0.012840	0.003368	-0.015821
-0.005069	-0.004508	-0.008205	-0.006522	-0.001651
0.014594	-0.008415	-0.010174	-0.021322	-0.021153
-0.007141	0.000846	0.001923	0.020476	-0.000281
-0.000074	-0.007484	-0.008840	0.030305	0.000563
0.002674	-0.000076	-0.002006	0.014410	-0.009323
0.002045	0.002731	0.003174	0.000000	-0.001136
0.000446	-0.000526	0.001170	0.000000	0.001136
-0.002305	-0.004604	-0.002722	0.033120	-0.004837
-0.004498	0.001245	0.002792	-0.010300	0.017529
0.005196	-0.002034	-0.010023	0.006785	-0.004213
-0.001095	-0.010525	-0.020530	0.012661	0.000563
0.008369	-0.000042	-0.003664	-0.046709	-0.022185
-0.004978	-0.004934	-0.000987	0.020205	0.000000
-0.008240	0.004100	0.004712	0.010372	0.004877
-0.000382	0.008304	0.009350	-0.056822	0.026826
0.001127	-0.017928	-0.019983	0.033676	-0.010926
-0.009795	-0.001555	-0.003652	-0.019121	0.003655
0.003751	-0.009769	-0.005197	0.079908	0.009497
-0.007698	0.009155	0.016428	-0.026654	0.006926
0.007869	0.003030	0.002971	0.001496	-0.000276
-0.000006	0.018802	0.018521	-0.044391	-0.007206
-0.003946	0.000908	0.001734	-0.026994	-0.019664
-0.001556	-0.006412	0.003396	0.018738	-0.006261
0.005593	0.007426	0.012408	-0.033720	-0.002000
-0.000253	-0.011909	-0.006422	0.038903	-0.007177
-0.001692	0.004260	0.012154	-0.017222	-0.008971
0.019303	-0.026384	-0.028265	0.170982	-0.028304
-0.008891	-0.008921	-0.009031	0.067814	0.002389
-0.003244	0.010173	0.015594	-0.059285	-0.002689
0.000965	-0.008559	-0.006287	0.050263	0.008934
0.001151	-0.002492	0.008917	0.025589	-0.006245
0.013652	-0.002691	-0.005588	-0.015312	-0.008990
-0.007427	0.009095	0.009155	-0.012816	0.012861
-0.000626	0.004667	0.004056	-0.021267	-0.007158
-0.001065	0.002361	0.005474	-0.037979	0.004182
0.000443	0.000830	0.006512	-0.017026	-0.002985
-0.003403	-0.001807	-0.001451	-0.022036	-0.004194
-0.010749	0.014499	0.017217	-0.066459	0.018147
-0.000343	0.001306	-0.000968	-0.045653	0.000884
0.002451	0.000245	0.000653	0.034883	-0.011256
0.001914	0.009572	0.009095	-0.059885	-0.004778
-0.007548	0.005330	0.005794	-0.015670	-0.000898
0.003694	-0.003439	-0.005052	0.030218	0.000000
0.009148	-0.011736	-0.012948	0.055219	-0.015397
-0.002713	0.005258	0.004152	-0.036030	0.006066
-0.000098	0.005561	0.007140	-0.027620	0.011425
-0.009731	0.008921	0.011837	-0.064436	0.031487
0.000497	0.001932	-0.000328	-0.006653	-0.002611
0.007480	0.002477	0.002041	-0.011701	0.005214
0.007327	-0.001247	0.003670	0.000064	-0.003763
-0.001651	-0.006966	-0.008210	0.013161	-0.017555
0.003922	0.006983	0.007834	-0.042198	-0.008596
-0.002908	0.012911	0.011928	-0.001856	0.006528
0.000097	-0.004673	-0.005197	0.008718	-0.005635
-0.008236	-0.004373	0.001071	0.021853	0.003563
0.004973	-0.000046	0.005183	-0.018178	-0.002374
-0.001462	0.009313	0.015983	-0.004399	-0.009252
0.002064	-0.006065	-0.005220	-0.012581	-0.004508
0.008485	0.007384	0.010131	-0.075765	0.002407
-0.004239	-0.010516	-0.007918	0.117527	-0.011180
-0.002141	-0.010622	-0.013606	0.069551	-0.011614
0.000864	0.005571	0.000646	-0.041321	0.009789
0.002877	-0.004524	-0.005094	0.036601	-0.011019
0.001602	0.002878	0.002014	-0.004262	0.004913
-0.000071	0.004136	0.009608	-0.015764	0.011269
0.007976	-0.011487	-0.008110	0.042590	-0.005162
-0.003182	0.024300	0.029976	-0.129557	0.006977
-0.007394	0.009844	0.010726	0.024886	0.007229
0.003526	0.000844	0.000742	0.013242	-0.013597
-0.001821	-0.001500	-0.001065	-0.005147	-0.000913
-0.000469	-0.001566	-0.005350	-0.068192	0.005466
0.008181	-0.005557	-0.003216	0.067224	-0.026701
-0.005938	-0.002741	0.002719	0.015567	0.000933
-0.000632	-0.010493	-0.009165	0.062224	-0.013138
0.001369	0.001514	0.000534	-0.015955	0.000630
-0.000044	-0.007982	-0.013148	0.059435	-0.008850
0.005520	0.001584	-0.002009	-0.057737	0.000635
-0.000429	-0.002987	0.002150	0.025069	-0.004770
-0.000326	0.011073	0.012595	-0.068913	0.005087
0.003369	-0.009470	-0.014627	0.064471	-0.016307
-0.001527	0.005943	0.010665	-0.028719	0.002576
0.005162	-0.000098	0.005068	-0.022546	0.000643
0.002601	-0.021412	-0.024003	0.156246	-0.011636
-0.002038	0.002883	0.002492	-0.001444	-0.000325
-0.004549	0.016145	0.014148	-0.051161	0.008742
0.006534	0.011738	0.014586	-0.048880	0.011220
0.000703	-0.004038	-0.005283	0.000887	-0.004473
-0.003080	0.007324	0.008312	0.023304	-0.003528
0.000608	0.008472	0.007312	-0.034953	0.014990
0.005910	0.001085	0.006069	-0.025552	-0.006989
-0.001136	-0.001986	-0.008059	-0.035521	-0.017364
0.006504	0.004916	0.000072	-0.011312	0.024036
-0.007021	-0.001058	-0.000670	0.002183	-0.001267
0.000539	-0.001868	-0.001834	-0.062450	-0.015980
-0.003007	0.003963	0.006084	-0.038410	0.002574
0.006513	0.012832	0.009923	0.004812	-0.020452
0.002393	0.000344	-0.006459	0.020750	-0.011546
-0.003741	-0.003694	-0.000604	0.052465	0.004964
-0.000228	-0.007012	-0.008236	0.019943	-0.000661
0.002303	0.013058	0.012413	-0.030961	0.003298
-0.005784	-0.003583	-0.016892	0.009902	0.014709
0.004546	-0.008287	-0.020217	-0.009835	-0.007164
0.000980	-0.006478	-0.000626	0.017296	-0.011504
0.001296	0.001546	-0.000828	-0.014910	-0.006966
0.004330	-0.005143	-0.000229	-0.000066	-0.003001
0.002987	0.009762	0.010381	-0.022082	-0.011080
0.001364	-0.004061	-0.004275	-0.013624	0.001350
-0.000855	-0.000420	-0.006661	0.025596	0.015058
-0.002990	-0.007130	-0.002141	0.049242	-0.007668
0.003953	0.011380	0.017400	-0.048908	-0.007053
-0.007361	0.003875	0.007373	-0.015016	0.022990
0.016710	-0.007358	-0.009862	0.006155	-0.031111
-0.009621	-0.004270	-0.006875	0.046118	-0.015064
-0.000050	0.005311	0.003896	-0.041275	-0.009357
0.000742	-0.003282	-0.001480	0.022755	-0.006287
0.000265	-0.007333	-0.003421	-0.031042	-0.004213
-0.000982	0.005578	0.008600	-0.044479	0.000000
0.002618	0.009907	0.007462	-0.000849	-0.003525
-0.003957	0.002218	0.007749	0.014549	0.003173
0.004773	-0.002993	-0.009258	-0.000838	-0.015251
-0.013334	0.002017	0.003529	-0.060376	0.023663
0.009910	-0.017405	-0.017514	0.056878	0.017987
0.003040	0.005093	0.009768	-0.046180	-0.015199
-0.002144	0.001590	-0.005675	-0.036243	0.017254
0.004162	0.009535	0.007024	-0.030127	0.005119
0.005469	0.003548	0.005024	-0.021402	-0.017858
-0.001914	0.000806	-0.001452	-0.007641	0.001039
0.002501	-0.001327	-0.000040	0.033815	0.004834
0.000351	0.001868	0.002385	-0.012962	0.019107
0.000785	0.000609	-0.001390	0.016624	0.018748
0.002945	0.000206	-0.003975	0.002951	-0.015712
-0.009440	-0.001775	-0.000953	0.043990	-0.000674
0.000060	0.008993	0.006211	0.011509	-0.010507
-0.009811	0.001974	0.005807	-0.008841	0.009157
0.005138	-0.008824	-0.004172	0.019929	-0.001689
-0.004602	0.007057	0.014147	-0.050053	-0.014305
-0.010773	0.005554	0.014054	-0.035317	-0.001030
0.004701	-0.000036	-0.000803	-0.008091	-0.006546
0.000059	-0.007462	-0.008003	0.041653	0.002072
0.011674	-0.008571	-0.009817	0.047374	0.001034
-0.006623	0.004698	0.005697	-0.056199	-0.018432
-0.004034	0.005330	0.009741	-0.037539	0.004553
-0.003438	0.006939	0.009622	-0.022580	-0.002099
-0.002297	-0.001655	-0.001245	0.038065	0.002448
-0.002784	-0.001552	0.000146	0.021283	-0.004902
0.002617	-0.006891	-0.011335	0.053978	0.014980
0.005800	0.003053	0.002603	-0.039732	-0.006592
-0.003426	-0.001423	-0.005611	0.017265	-0.005585
-0.004870	0.008623	0.007114	-0.049332	0.004191
0.008337	-0.000572	-0.006621	-0.016468	0.006601
-0.003554	0.002980	0.002489	-0.027352	0.009991
-0.000061	-0.005424	-0.010979	0.004829	-0.017290
0.000313	0.011136	0.013522	-0.025301	0.000697
0.001067	0.006492	0.004994	-0.015273	-0.000697
-0.003394	0.003178	0.004931	-0.013611	0.005912
-0.001922	-0.005781	-0.009804	0.003528	0.007943
-0.006207	0.007372	0.000876	-0.015406	-0.015950
-0.004763	0.006018	0.004982	0.009981	0.002444
0.006442	-0.000284	-0.005619	-0.005195	0.051973
0.001607	-0.002805	-0.002651	0.003293	-0.007643
0.006206	0.000189	0.012794	0.048221	-0.004681
-0.003598	0.011614	0.017728	-0.013697	0.001340
0.003153	-0.001156	-0.003962	-0.005028	0.007668
0.003843	0.004561	0.000010	0.045248	0.011229
-0.000869	-0.005331	-0.009737	0.033476	0.007525
0.002013	-0.000878	-0.005263	-0.003500	0.006174
0.001190	0.005855	0.006391	-0.041280	0.026847
-0.000230	-0.001590	-0.013955	-0.001381	0.010353
0.006300	-0.005057	0.002294	0.024101	-0.003439
-0.002333	-0.006301	-0.006811	0.028252	-0.002823
-0.002991	0.000121	-0.001490	-0.030080	0.006886
0.007489	0.014204	0.009979	-0.092237	-0.002498
-0.006146	-0.001838	-0.003550	0.028880	0.000938
-0.001755	0.006884	0.005548	-0.029404	0.002496
0.000625	0.001907	0.000503	0.031942	0.008379
-0.003120	-0.000337	-0.002325	-0.006273	-0.007756
0.011170	0.007416	0.007685	-0.042208	-0.022041
-0.005417	0.004005	-0.000938	0.020893	-0.010240
0.007861	-0.005522	0.002593	0.025051	0.011513
-0.001615	-0.004585	-0.016306	0.015302	0.015773
0.001251	-0.007028	-0.001882	0.023338	0.002813
0.003691	0.002713	0.005201	-0.050144	-0.004379
-0.005536	-0.000156	-0.000531	0.049737	0.005627
-0.004531	0.007184	0.005166	-0.065719	-0.013495
0.007758	-0.014410	-0.019551	0.130599	-0.003165
-0.003064	0.003147	0.005138	-0.027348	0.003165
-0.000472	0.004627	0.005283	-0.069094	0.008181
-0.007825	-0.004396	-0.005846	0.029685	-0.018982
-0.005669	0.003510	0.001556	-0.022306	-0.011888
-0.001620	-0.003656	-0.004770	0.020179	0.014440
-0.000072	0.011318	0.013412	-0.069935	-0.006713
0.002187	0.000000	0.013412	0.000000	0.000000
-0.001282	0.000000	0.013412	0.000000	0.000000
-0.000205	0.000000	-0.001852	0.000000	0.000000
-0.000993	-0.004184	-0.009279	0.015756	-0.013882
0.002383	0.000780	-0.004030	-0.007027	-0.021026
-0.003705	0.003019	0.000726	-0.043915	-0.007331
-0.001082	-0.006827	-0.008642	0.070135	-0.006375
0.004493	0.008752	0.006547	-0.056942	0.003696
-0.002873	0.004649	0.001739	-0.041432	-0.005717
-0.001540	0.004223	0.007888	-0.205195	-0.014951
0.008743	-0.000019	0.000982	0.028796	0.005122
-0.002459	-0.001619	0.003479	0.048329	-0.005122
-0.004994	-0.005067	-0.004864	0.061855	-0.000342
0.000206	0.004880	0.005461	-0.003585	-0.007908
-0.003713	-0.001395	-0.001791	0.000945	0.002758
0.009090	-0.019361	-0.020614	0.177479	-0.015262
0.001358	-0.020720	-0.023175	0.267115	-0.011955
0.002263	0.003236	0.005289	-0.044303	-0.007456
-0.000722	-0.003127	-0.011220	-0.003232	0.002847
-0.003727	0.000253	-0.003396	-0.015286	0.008140
0.000655	0.007353	0.016101	-0.068965	-0.006365
-0.002189	0.003233	-0.002674	-0.000345	-0.003910
-0.001436	-0.000008	0.000186	-0.017420	0.001779
-0.001827	-0.016504	-0.016343	0.106702	-0.013961
-0.003824	-0.004141	-0.006094	0.014177	-0.008326
-0.003691	0.000066	-0.007291	-0.002807	-0.002912
0.003052	0.006894	0.014972	-0.042489	0.000000
0.001176	0.004347	0.010112	-0.024877	-0.009156
0.001271	0.007981	0.005730	-0.054156	0.010613
0.000541	0.007923	0.009200	-0.071626	-0.004744
-0.009987	0.003504	-0.000072	-0.035319	0.020992
0.007367	-0.003295	-0.004797	0.027942	-0.008994
0.002524	-0.004972	-0.009533	0.076814	-0.020815
-0.006364	-0.005193	-0.009409	0.033913	-0.010759
-0.004126	0.009036	0.030365	-0.055131	0.009282
0.001247	0.000558	0.001330	0.001443	-0.002590
0.003327	-0.001721	-0.001750	0.022034	-0.000371
-0.004389	-0.001195	-0.002037	0.012685	-0.002598
0.006889	0.016576	0.023444	-0.099728	-0.004096
-0.004427	0.003145	0.002010	0.002306	0.010763
-0.005579	0.002493	-0.005245	-0.019143	0.010648
0.004703	0.005403	0.007263	0.006007	-0.012126
-0.002031	-0.003968	0.002391	0.018037	-0.016400
0.003555	-0.000436	-0.004189	0.004953	-0.004142
-0.006334	0.008986	0.011198	-0.028684	0.001885
0.006106	-0.001318	0.010902	0.022814	0.000377
-0.006615	0.000735	-0.000099	-0.024614	0.001129
-0.009148	-0.003426	-0.001222	0.023314	-0.021285
-0.006577	0.013862	0.016884	-0.036725	-0.020571
0.005561	0.001308	0.010546	0.004042	0.000392
-0.003671	-0.005092	-0.006610	0.007644	0.003131
0.001410	-0.003851	-0.006405	0.024503	-0.006272
-0.000300	0.008231	0.012100	-0.039212	-0.022267
-0.005032	-0.002249	-0.007078	0.009356	-0.010509
0.003446	-0.004238	-0.000679	-0.001975	0.002840
-0.008758	0.007290	0.008804	-0.011052	0.011281
0.008484	0.004624	-0.004650	0.000240	0.007583
-0.009164	-0.001369	-0.005201	-0.003844	0.007921
0.009420	-0.003193	0.008163	0.060407	0.031070
-0.004140	0.000189	0.006132	-0.026717	0.009894
0.012671	0.008508	0.008619	-0.052074	-0.006839
-0.012456	-0.006539	-0.015174	0.044519	-0.008807
0.007518	0.006802	0.005547	-0.043457	-0.031649
-0.006341	0.001782	0.004944	-0.002452	-0.026143
-0.006356	0.002510	0.001035	-0.031342	0.007308
0.004980	-0.009552	-0.008878	0.040143	-0.004460
0.002580	-0.010096	-0.015562	0.062732	-0.011443
-0.009166	0.008776	0.007844	-0.044244	0.017519
0.007469	0.008913	0.007718	-0.049384	0.001614
0.004879	-0.000598	0.003392	0.017255	-0.016670
-0.012121	0.009477	0.007002	-0.041477	0.015056
-0.004778	-0.001176	-0.004887	0.015819	0.010446
0.009253	-0.002783	-0.000142	0.014742	0.019395
0.001429	0.006375	-0.000897	-0.023386	0.003912
-0.000879	-0.013959	-0.014614	0.069294	-0.020514
0.005484	0.018705	0.014038	-0.079130	0.005961
0.005067	0.004929	0.016039	0.039108	0.018450
0.006282	-0.001802	-0.000810	0.064962	-0.001168
-0.011958	0.006894	0.011616	-0.030994	0.007758
0.003758	0.006256	0.012439	-0.019688	0.009996
-0.004972	0.000661	0.003859	0.005121	0.001529
0.003851	-0.002358	0.001730	0.036536	-0.008439
0.001844	0.013833	0.012718	-0.020930	0.007675
0.005770	-0.001325	0.005188	0.016308	0.005718
-0.000462	0.001644	0.016142	0.061368	-0.004190
-0.010384	-0.002294	-0.008356	-0.026036	-0.020047
0.003399	0.001494	-0.005349	0.042879	-0.004293
-0.001736	-0.000303	0.000761	-0.031573	0.011664
0.005612	0.002790	0.000397	-0.022894	-0.006982
0.002571	0.006549	0.003990	-0.016936	0.006209
-0.002525	-0.002360	-0.009355	0.029282	0.006939
-0.000654	0.001152	-0.001888	0.035710	0.019403
0.000375	0.010370	0.013848	-0.026437	0.010122
0.008801	-0.001745	-0.002827	0.010599	-0.004861
0.003256	-0.008155	-0.005916	0.033441	0.003741
-0.002621	-0.008394	-0.002641	0.034234	0.019231
-0.001595	0.004358	-0.004570	0.017813	-0.001833
0.002709	0.011347	0.007374	-0.047462	0.005124
-0.001761	0.007855	0.009591	-0.016940	-0.007329
0.004941	-0.003986	-0.000820	0.062082	-0.005532
-0.005789	-0.007261	-0.009650	-0.000478	-0.021305
-0.002504	-0.002214	0.003179	0.030430	-0.007965
0.000960	-0.004940	-0.006126	-0.011806	-0.016123
-0.006762	-0.001112	-0.004077	0.026354	0.000000
-0.004298	-0.002156	-0.005786	0.024976	-0.010895
0.000002	0.012970	0.011253	-0.074476	0.002345
0.003551	-0.000437	-0.000492	0.028232	-0.003519
0.001227	-0.011069	-0.010646	0.026027	0.000392
0.004228	-0.002738	-0.002117	0.004543	0.000783
-0.001377	-0.010433	-0.017589	0.036677	-0.011411
-0.001520	-0.008212	-0.009706	0.007338	0.008276
-0.001597	0.004267	0.006656	0.014211	0.002743
0.002840	-0.001058	-0.004478	-0.016816	-0.001175
0.010334	0.009753	0.013023	-0.047710	-0.020987
0.003474	0.005619	0.000390	-0.069119	-0.021846
-0.005129	-0.004349	-0.002339	0.007997	-0.003688
0.000877	0.005691	0.011179	0.006145	-0.002878
-0.004290	0.009539	0.019521	-0.033600	0.013088
-0.002805	0.003045	0.016437	-0.016220	0.004460
0.001222	-0.004524	0.001698	-0.011425	0.018834
0.001375	0.005747	0.002959	-0.020854	-0.001589
-0.007721	0.000031	-0.004274	0.033652	0.027066
0.000588	-0.008588	-0.010243	0.050165	-0.010113
0.000554	0.003815	0.001630	0.005961	0.002343
-0.002348	0.002002	-0.002746	-0.016669	0.010475
0.000722	0.006697	0.005999	-0.065961	0.002698
-0.003297	-0.000845	-0.005952	0.003185	-0.006953
-0.003171	0.005780	0.011836	-0.026151	-0.001163
0.006258	-0.014165	-0.016560	0.073316	-0.019989
-0.004542	-0.004466	-0.004138	0.029270	0.001187
-0.004904	0.006510	0.009925	-0.045486	0.019190
0.006740	0.019841	0.027318	-0.045551	0.023386
-0.002843	-0.004415	-0.007314	0.018514	0.005291
0.001326	0.011552	0.024362	-0.016715	0.003762
-0.001484	-0.004526	-0.003134	0.030470	0.016757
0.000274	0.004611	0.008338	-0.023676	-0.001478
-0.003799	0.004884	0.012857	0.024330	0.012496
0.000222	0.005974	0.007977	-0.000944	-0.001828
0.002720	-0.012144	-0.011046	0.077389	-0.004400
0.013726	-0.012531	-0.013491	0.084210	0.007323
-0.007049	-0.001789	-0.001140	-0.010756	0.001822
-0.003307	0.001639	0.002050	0.004304	-0.004014
-0.002733	0.002963	0.007663	-0.008124	0.008012
0.004652	-0.007641	-0.005473	0.035383	0.008308
0.000333	-0.009999	-0.009457	0.045754	0.016411
0.004011	0.002681	0.017692	-0.058984	0.001414
-0.006171	0.001578	-0.002408	-0.003751	0.005286
-0.000976	-0.006272	-0.011050	0.017465	-0.003168
0.000985	-0.019477	-0.024489	0.119832	-0.012061
0.002311	0.003552	0.009473	-0.058322	0.013823
-0.008007	-0.005513	-0.006545	0.016877	-0.017398
0.005674	0.012619	0.010384	-0.048804	-0.001434
0.005889	-0.005665	-0.007485	-0.000647	0.030032
-0.003821	0.003567	0.008341	-0.025131	0.018963
0.003513	-0.017440	-0.008532	0.072621	0.009856
-0.006465	-0.002239	0.000475	0.003415	0.003713
-0.002011	0.025047	0.025509	-0.058224	0.002020
0.004132	-0.000383	0.003786	-0.002491	0.007036
0.005849	-0.001151	0.003532	-0.036038	0.015571
-0.013417	0.016206	0.023163	-0.078617	0.002298
-0.005874	-0.000738	-0.003273	0.016580	0.009466
0.003980	0.001100	0.002770	0.001767	0.007122
0.001880	-0.000007	0.001040	0.000588	-0.013314
-0.002356	-0.005207	-0.001674	-0.020735	0.022306
-0.008368	-0.000163	0.018309	-0.015262	-0.005771
0.007624	0.012642	0.018551	-0.045391	-0.003543
-0.004797	0.002633	-0.002860	0.014289	0.007074
0.006317	-0.001166	-0.006494	0.018832	-0.013224
-0.004197	-0.006851	-0.004341	0.025328	-0.026651
0.006332	0.002446	-0.008523	-0.010554	0.009954
0.003118	0.007280	0.009565	-0.039142	0.041073
-0.008958	0.006596	0.010792	-0.023681	-0.020811
0.011905	-0.001215	-0.005552	-0.041134	-0.000971
-0.002656	0.006059	0.012075	-0.042273	-0.003894
-0.003799	-0.004744	-0.007446	0.009033	-0.028357
-0.003007	0.002969	0.002323	-0.002406	0.004005
0.012680	-0.005486	-0.002593	0.041850	0.002329
-0.010851	0.002929	0.003994	0.008977	0.018113
0.002399	-0.004657	-0.009333	0.012404	-0.001306
-0.003619	0.015005	0.015617	-0.056880	-0.019469
0.001223	0.005601	-0.002755	-0.022094	-0.005346
0.004245	-0.002568	-0.008054	0.018148	0.005679
-0.001326	0.005716	0.019571	-0.010677	-0.011727
-0.002871	-0.003560	-0.002647	0.016089	0.010728
0.004434	0.002004	-0.005461	-0.097425	-0.007363
-0.001672	-0.001912	-0.004386	-0.045646	0.027826
0.008891	0.002597	0.005414	0.035051	-0.005898
-0.002234	0.004328	0.001521	-0.007155	-0.000657
-0.000571	-0.003960	-0.003859	0.038775	-0.007592
-0.004421	-0.000366	-0.000277	0.012077	0.007921
0.004102	0.006669	0.004302	-0.074842	-0.010907
-0.001255	-0.002032	-0.001691	0.038334	0.002655
-0.010683	0.001834	-0.002063	0.001108	0.005619
0.002845	0.010349	0.015384	-0.018919	0.020552
0.004982	-0.000095	0.003158	-0.018930	-0.006804
-0.000957	0.001216	0.001814	0.012310	-0.009144
-0.002024	0.000000	0.001814	0.000000	0.000000
-0.001109	0.000000	0.000616	0.000000	0.000000
-0.001572	-0.002614	-0.002342	0.038230	-0.013202
0.004516	0.003358	0.003725	0.024088	0.015821
0.000641	-0.012163	-0.013745	0.062781	-0.010850
-0.001715	0.008382	0.003022	0.015650	0.013789
0.013647	0.004629	0.004530	0.000956	-0.007199
0.000782	0.012800	0.020584	0.002277	-0.029664
-0.001235	-0.000709	0.001830	0.011379	-0.003389
0.002923	0.006609	0.002934	-0.028992	-0.001359
-0.007349	0.001630	0.004082	0.033623	0.010146
-0.002284	-0.002703	-0.002732	0.016539	0.013701
0.006258	0.005857	0.013025	-0.036223	0.006616
-0.010555	-0.000051	0.011282	-0.047264	-0.008609
0.012040	-0.008153	-0.011211	0.050278	-0.004667
-0.003439	0.001146	-0.004446	0.015803	0.001669
0.001072	-0.010131	-0.010216	0.067875	-0.007365
-0.001150	-0.007318	-0.017981	0.032284	0.008365
0.000503	0.008763	0.005291	-0.023145	0.023709
0.003046	-0.008471	-0.008645	0.016586	0.008102
0.005903	-0.004512	-0.007024	0.022897	0.005793
-0.001633	-0.000773	-0.001890	-0.027712	-0.006439
-0.004779	0.008948	0.018161	-0.039721	0.016021
0.000322	0.017693	0.027875	-0.005657	0.012006
-0.005594	0.016288	0.016221	-0.017096	-0.001257
0.003389	-0.004005	-0.006154	0.065181	0.004080
0.004205	0.002266	0.009503	0.015182	-0.001567
-0.007376	0.010334	0.022092	-0.029593	0.015871
0.004432	-0.014405	-0.014579	0.049653	-0.006815
-0.005723	0.001960	-0.007634	-0.003252	-0.005924
-0.000555	-0.000602	-0.009690	0.009976	0.001562
0.000508	0.000164	0.014138	-0.000063	0.018866
-0.000647	-0.008203	-0.010471	-0.008445	-0.003991
0.001079	0.012316	0.026369	-0.047134	-0.007410
-0.007137	-0.009106	-0.008889	0.022146	-0.001551
0.003029	0.009432	0.020317	-0.008866	0.005571
0.000870	0.000803	0.007829	0.034937	0.000000
-0.002547	-0.005508	-0.018995	0.002163	0.000925
0.003223	0.007873	0.018130	-0.050447	0.002156
0.003285	0.005397	0.007455	-0.053974	-0.021145
-0.003127	-0.004020	-0.000395	0.029340	-0.003463
-0.000681	0.002405	0.009757	-0.010815	0.007853
0.001265	0.009901	0.012371	-0.041939	-0.006277
-0.004245	-0.000240	-0.000595	0.015694	0.024570
-0.002145	0.006636	0.008073	-0.039005	0.002761
-0.001009	0.001294	0.003596	0.002289	0.016107
0.005181	-0.015886	-0.014223	0.064622	-0.012438
-0.002115	0.011366	0.014224	-0.051650	0.004872
0.010259	-0.009640	-0.015248	0.036321	0.021933
-0.002183	-0.003989	-0.009628	0.022426	0.009759
-0.002071	0.004314	-0.012407	0.001372	0.000000
-0.005100	-0.003701	-0.009345	0.036752	-0.000589
0.002752	-0.004557	-0.004129	0.023514	0.012001
-0.002360	0.007683	0.001785	-0.064250	-0.003206
0.001241	0.012192	0.021385	-0.047435	0.012185
0.005585	0.007507	0.016305	-0.079285	0.007469
0.002315	0.001895	-0.002754	0.004911	-0.017321
0.001052	0.002102	0.012073	0.020929	0.012156
0.008193	-0.000374	0.000105	0.003345	-0.006060
-0.004416	0.002936	0.000958	-0.026843	0.010366
-0.001590	-0.000500	0.002150	0.026083	-0.008053
-0.004291	0.001954	0.007785	-0.009692	0.000866
0.000900	0.008937	-0.005672	-0.010872	-0.005497
-0.007691	0.000000	0.000063	-0.006299	0.007514
0.009408	0.004596	0.000290	-0.039708	-0.014501
-0.005663	-0.010841	-0.011206	0.079924	0.000584
-0.002262	-0.002415	-0.008708	0.022746	0.030196
0.004693	0.005859	0.005303	-0.013868	0.010147
0.009884	0.011487	0.015224	-0.049719	0.005872
-0.004195	-0.003680	0.000662	0.053870	-0.005591
0.003711	0.006569	0.005055	-0.013479	0.015025
0.005258	-0.009454	-0.010075	0.038751	0.001380
-0.000804	0.002919	0.010189	-0.017241	-0.001932
-0.006619	0.000255	0.000190	-0.010030	0.004136
-0.006944	-0.009118	-0.022004	0.017559	-0.003584
0.004314	0.002954	0.000814	0.033163	0.002482
0.003317	-0.015078	-0.018308	0.053496	-0.003588
-0.003382	-0.005391	-0.002055	0.010496	0.005239
-0.000072	0.003437	-0.000306	-0.036201	0.016638
0.000117	0.000000	-0.000306	0.000000	0.000000
0.004746	0.000000	-0.000306	0.000000	0.000000
0.008301	0.000000	-0.004473	0.000000	0.000000
-0.001201	0.012126	0.015236	-0.035759	0.000816
-0.003910	0.009387	0.013134	-0.004889	-0.005998
0.001960	0.008718	0.005109	-0.079117	0.005726
-0.000623	-0.005908	-0.014504	0.066754	-0.000544
0.003020	0.002659	0.001157	-0.016702	0.015387
0.002006	0.003238	0.007547	-0.021477	0.007207
0.005124	-0.007409	0.003459	0.030391	-0.012040
0.002709	-0.004836	-0.009611	-0.010906	-0.000808
-0.007540	0.000000	-0.009611	0.000000	0.000000
0.001332	0.000000	0.011545	0.000000	0.000000
0.001207	-0.009056	-0.008996	0.047392	0.004005
0.005982	0.007626	0.007008	-0.042621	0.006639
-0.000243	0.010019	0.015226	-0.067020	-0.009307
-0.006706	-0.000757	0.004337	0.047295	0.007188
0.006412	0.005622	0.005659	-0.020267	0.001325
-0.002382	-0.006404	-0.000906	0.008850	-0.014677
0.006842	-0.002909	0.007855	0.017397	0.021277
-0.002135	-0.021606	-0.020447	0.095052	-0.003427
-0.005155	-0.016760	-0.021083	0.132708	-0.023782
0.004452	0.003319	0.005904	-0.023618	-0.009783
-0.013250	-0.032272	-0.047695	0.129487	0.014369
0.013516	-0.002364	-0.006263	0.085604	-0.010281
-0.003414	0.007283	0.030658	-0.047890	-0.007644
0.007253	-0.026866	-0.024515	0.172515	-0.020768
-0.007331	0.024225	0.021776	-0.108469	0.005580
-0.005253	-0.012551	-0.015267	0.100070	-0.006700
0.007639	0.016195	0.018830	-0.086434	-0.001121
-0.006369	0.019123	0.015699	-0.071922	0.002800
0.000942	-0.005918	-0.005463	0.037874	0.002793
0.007411	-0.024514	-0.022377	0.155549	0.013572
-0.005048	0.007392	0.016257	-0.063683	0.013390
0.004866	0.003464	0.001975	-0.064179	0.004063
0.007056	0.002505	0.006752	-0.039425	-0.017729
-0.007063	-0.008842	-0.007855	0.057048	0.016105
-0.001880	-0.024321	-0.021996	0.086369	0.007553
-0.000609	0.005581	0.009794	-0.052765	0.003220
-0.007864	-0.029538	-0.040559	0.103236	-0.027704
0.002530	0.017740	0.015327	-0.105317	0.004123
-0.002376	-0.009482	-0.015037	0.087940	-0.007157
-0.003311	-0.022609	-0.033656	0.085656	-0.010553
0.005651	-0.000466	0.009966	-0.009789	0.011657
0.001475	0.023371	0.029575	-0.112418	0.015063
-0.001026	-0.006304	-0.002169	0.001730	-0.002994
-0.001984	0.007243	0.011353	-0.047579	0.013001
0.000621	0.008716	0.009335	-0.053456	0.006705
0.004330	0.000903	-0.000384	-0.049180	0.006129
-0.004443	0.005964	0.009885	-0.019023	0.007939
-0.003062	0.002981	-0.001361	-0.020337	0.006306
0.005151	-0.003356	0.000756	0.044132	0.005225
0.000040	-0.006320	-0.011731	0.020028	0.002082
-0.001794	0.000578	0.000504	0.006742	0.000000
0.010496	0.022039	0.027279	-0.067128	-0.008880
0.001673	0.017384	0.019812	-0.116112	0.003666
-0.001769	0.002948	0.003620	-0.012152	0.004694
-0.000585	0.000654	0.009400	-0.008430	-0.003910
-0.005059	-0.012636	-0.010227	0.103489	0.015291
0.006583	0.009133	0.011975	-0.065909	-0.001544
0.000288	-0.002569	-0.001135	0.007306	-0.011139
-0.007314	0.005791	0.010585	-0.023525	0.005455
0.005323	-0.013760	-0.015851	0.078998	-0.011202
-0.005083	0.005548	0.001912	-0.029520	0.007829
0.000766	-0.018217	-0.024456	0.098759	-0.012556
-0.002101	-0.014892	-0.024201	0.080408	-0.017794
-0.004438	-0.006444	-0.005745	0.022057	0.003744
-0.001802	-0.003277	-0.006398	-0.012720	0.008506
0.008181	0.023380	0.033233	-0.121511	-0.007172
-0.002349	0.003810	-0.000946	-0.014711	0.000533
0.002643	-0.009602	-0.008658	0.027402	-0.008026
-0.002231	0.019804	0.025028	-0.075090	0.000269
-0.005204	0.003694	0.000492	0.012410	0.008822
0.013395	0.002001	0.005234	-0.032259	0.007161
-0.008432	0.011707	0.020525	-0.042714	-0.009559
0.007407	0.005444	0.012336	-0.037956	-0.007499
-0.003127	-0.003804	-0.010816	0.058388	0.000269
0.004267	-0.012290	-0.013544	0.068802	0.000000
-0.004560	0.015644	0.033128	-0.069572	0.002148
0.002947	-0.008506	-0.006417	0.049727	0.016753
0.004029	0.011426	0.024946	-0.045009	-0.016753
-0.006413	-0.016927	-0.020426	0.108912	-0.001879
0.000166	0.002340	0.011591	0.003186	-0.001075
0.000457	0.011448	-0.506334	-0.083552	0.008570
-0.003548	-0.009700	0.515308	0.084334	-0.001601
-0.001952	0.001783	0.003542	-0.049311	0.015899
0.001566	0.012242	-0.505243	-0.045022	0.007073
0.005707	0.013401	0.538245	-0.058246	-0.008651
0.002264	0.004348	0.007003	-0.003309	-0.008461
-0.004615	0.001465	-0.000545	-0.010628	-0.001063
0.002214	-0.001780	-0.004358	-0.027640	-0.002129
0.002568	-0.006062	-0.011196	0.027697	-0.013139
-0.004812	0.004628	0.001401	-0.054048	-0.019625
-0.000491	-0.008932	-0.016168	0.028841	0.004942
-0.002247	0.005908	0.011890	-0.032812	-0.003842
0.001762	-0.000336	0.003079	-0.034875	-0.003857
0.001297	0.007289	0.007162	0.006947	-0.001657
0.002272	0.002289	0.003801	0.018581	0.012638
0.000560	0.004345	-0.000485	-0.017449	-0.007123
-0.002978	-0.003431	-0.011372	0.003326	-0.009948
0.003245	0.003558	-0.000088	-0.029826	-0.002224
0.000393	0.003811	0.012151	0.008037	0.002224
-0.003457	-0.005858	-0.004502	0.029156	0.011596
0.001011	-0.011145	-0.011377	0.070592	0.013090
-0.004341	-0.010895	-0.011563	0.052223	-0.003800
-0.002029	0.002660	0.003069	-0.072658	-0.003542
0.003097	-0.003012	-0.003722	0.059591	0.007342
-0.001306	0.013287	0.012704	-0.092361	0.005943
0.000911	0.002330	0.003230	-0.001958	-0.008656
0.001359	-0.002744	0.001834	0.002569	0.003525
-0.003712	0.004096	0.013413	-0.051197	-0.002168
0.004726	0.000404	-0.000872	0.009598	0.016681
-0.002949	-0.006035	-0.011569	0.033071	-0.015325
-0.000080	0.014891	0.024009	-0.067669	-0.001356
0.004047	0.002996	0.006045	-0.012404	-0.007899
-0.002696	-0.012825	-0.535699	0.096208	-0.021001
-0.001012	0.000883	0.000026	0.010613	-0.011798
-0.002147	0.014104	0.533068	-0.071090	0.005635
0.001688	0.004494	0.005029	0.004690	0.006162
0.000601	0.001317	-0.003759	-0.001219	0.005847
-0.000060	0.000000	-0.001028	0.009772	0.005813
0.004407	-0.001311	-0.002982	0.000000	-0.005813
-0.003249	-0.004461	-0.004656	0.000000	0.011044
0.001517	0.007018	0.020524	-0.062794	-0.010489
-0.003466	0.006065	0.011240	-0.014684	0.002771
-0.005466	-0.001224	-0.521625	0.000896	0.008815
0.002726	0.000507	0.517748	0.031923	0.003286
-0.002204	0.004729	0.001883	-0.041695	0.018419
-0.001469	0.000640	-0.528605	-0.013268	-0.001074
0.003809	0.009053	0.535832	-0.055042	-0.002960
-0.004100	-0.001546	-0.523728	-0.021183	0.007517
0.002489	0.001631	0.510452	0.037308	-0.000267
-0.000385	-0.011061	-0.018721	0.081722	-0.007519
-0.001433	0.010934	0.017224	-0.048715	0.004035
0.006675	-0.000289	0.000226	-0.008200	0.004553
-0.002938	0.002908	-0.002147	-0.045787	0.002669
-0.002269	0.006760	0.009542	-0.020294	0.011659
0.001288	-0.001344	-0.007193	-0.014937	-0.001318
0.001181	0.003277	-0.000704	-0.021176	0.002897
0.004920	0.002120	0.006871	0.006159	-0.005010
0.002210	-0.006973	-0.003915	0.010471	-0.010096
-0.004128	-0.006284	-0.007471	0.060825	-0.002138
0.004321	-0.002521	0.000650	-0.028863	-0.015370
-0.003926	0.004129	0.000184	-0.029649	-0.011754
0.001763	-0.011383	-0.019268	0.051546	0.008760
-0.004852	0.004928	0.000693	-0.034091	0.015148
0.004384	0.012303	0.014898	-0.040228	0.005088
0.001794	0.006535	0.013677	-0.003995	-0.010471
-0.003123	-0.000114	0.000492	0.000371	0.007529
0.006443	0.002102	-0.006525	-0.005647	-0.005911
-0.002963	-0.000202	-0.001527	-0.028188	-0.011655
-0.000458	0.007873	0.009638	0.007407	0.007605
0.001189	-0.002604	-0.001156	0.015101	-0.006515
0.003348	0.006416	0.000070	-0.025041	0.007867
-0.003354	-0.001055	-0.014212	-0.007791	0.004045
0.004069	-0.012062	-0.007660	-0.000930	-0.008649
-0.003565	0.002759	0.002759	-0.006688	-0.004898
0.002671	0.000845	0.002095	-0.045825	0.001363
0.004584	-0.001257	-0.008989	0.029223	-0.002455
-0.003335	-0.005080	-0.009530	0.031243	0.010323
0.006165	-0.006547	-0.528821	0.062595	-0.013880
0.002351	-0.015108	0.497162	0.140415	0.001916
0.004192	-0.000454	0.003733	-0.039108	-0.004111
-0.004422	0.014037	0.013749	-0.083339	0.006843
0.005430	-0.010012	-0.007524	0.070992	-0.007667
0.005081	-0.013909	-0.015809	0.060578	-0.009112
-0.002716	0.007968	0.007863	-0.001494	0.000000
-0.002883	0.011939	0.007627	-0.069180	0.005257
-0.000465	-0.001694	-0.006491	0.018191	0.006327
-0.000145	0.005329	-0.002454	-0.109411	0.011179
-0.005057	0.000920	-0.004694	-0.032783	0.005408
0.006895	0.008028	0.005435	0.008952	0.006720
0.001603	-0.000136	-0.000584	-0.055987	0.000268
-0.006789	0.008994	0.007337	0.000950	0.004809
-0.002153	0.006141	0.012524	-0.044168	0.009021
-0.001793	0.005798	0.003639	-0.045084	0.003691
0.001975	-0.002041	0.001529	0.086240	0.005773
0.004815	-0.008272	-0.011364	0.077848	0.006780
-0.003599	0.005393	0.007607	-0.045748	0.000260
0.001881	-0.000731	-0.002356	0.000000	0.003631
-0.004002	-0.010297	-0.015921	0.072410	0.001552
-0.000533	0.000000	-0.015921	0.000000	0.000000
0.000809	0.000000	-0.015921	0.000000	0.000000
-0.000040	0.000000	-0.501751	0.000000	0.000000
0.003180	-0.001201	0.521438	0.007730	0.005867
0.002743	0.001517	-0.522001	0.038797	-0.003312
0.002532	0.013612	0.543862	-0.020597	-0.005629
-0.005504	-0.001209	0.003709	0.012135	0.003075
-0.002361	-0.006501	-0.000946	0.035347	-0.004615
-0.006587	-0.010316	-0.011135	0.050185	0.012261
0.004536	0.000225	-0.522325	0.046045	-0.002796
-0.002206	0.002613	0.520907	-0.028027	0.005838
-0.003791	-0.005633	-0.009594	0.045300	0.004041
-0.001434	0.019412	0.026022	-0.199595	-0.005308
0.003304	0.001393	0.003098	0.006038	0.010337
-0.001193	0.002393	0.003919	0.016489	-0.001004
-0.002330	-0.007047	-0.007866	0.076185	-0.000502
0.003329	-0.005337	-0.011089	0.025984	-0.000503
0.001796	-0.001213	-0.001217	0.008682	0.006513
-0.001300	0.010683	0.013482	-0.086065	-0.000250
0.000006	-0.006239	-0.010823	0.082652	-0.007269
0.002724	-0.000844	0.004042	0.013895	0.002262
-0.002925	0.011239	0.016317	-0.083702	0.005257
-0.002931	-0.005135	-0.002787	0.034562	0.006471
0.002619	-0.004807	-0.015319	0.027044	0.000992
0.003048	0.006677	0.009220	0.006426	0.003957
-0.000466	0.004596	0.012133	-0.032226	-0.002719
0.005768	-0.006625	-0.001438	0.041317	-0.001982
-0.004779	0.009572	0.008649	-0.061430	-0.001489
-0.004508	0.002654	0.009981	-0.049526	-0.010487
0.000548	0.000671	-0.000700	0.021055	-0.006547
0.002761	-0.000762	-0.000738	0.014608	0.001515
0.001180	0.004608	0.007576	-0.024281	0.000757
0.002865	-0.006668	-0.008719	0.026718	0.008784
-0.001244	0.004816	-0.512886	-0.043592	0.009203
-0.001658	-0.008557	0.506503	0.083805	0.001484
0.003911	0.006841	0.006251	-0.037243	0.004194
0.004100	0.007565	-0.002087	-0.060928	-0.005678
-0.001701	-0.000867	-0.030146	0.004217	-0.013460
-0.000295	-0.001275	-0.003908	-0.031963	0.004757
0.001862	0.004594	0.000878	0.001545	0.004983
-0.001469	-0.004619	-0.006550	0.049984	-0.000497
0.000663	-0.003312	-0.002860	0.017336	-0.002739
0.000659	0.002333	-0.007598	-0.021121	0.007946
0.002034	0.001492	0.000806	-0.021863	-0.009194
-0.000431	0.008043	0.000920	-0.000072	-0.013066
0.001306	-0.030687	-0.025576	0.259661	-0.008126
-0.000530	-0.012980	-0.016536	0.088726	-0.004600
-0.004956	-0.010555	-0.009391	0.068662	-0.004364
0.002215	-0.006193	-0.011262	-0.006786	-0.005417
-0.005846	-0.007340	0.000453	0.044381	-0.005447
0.002779	0.009628	0.012628	-0.060704	0.004412
0.003519	0.003294	-0.001066	-0.050784	0.000776
-0.003711	0.012604	0.019530	-0.055115	0.003358
-0.001142	0.002455	0.002584	-0.001454	0.008985
0.004918	-0.007571	-0.010076	0.062914	-0.006667
0.000081	-0.011553	-0.017459	0.062284	-0.005417
0.001543	-0.025487	-0.038069	0.157067	-0.007008
0.000609	0.017524	0.018925	-0.089419	0.010108
0.001850	-0.001428	-0.008297	-0.049321	0.002575
0.000598	0.014167	0.024327	-0.065195	0.007942
0.000964	0.008086	0.006322	-0.062504	-0.004347
0.004484	-0.000198	-0.005562	-0.000796	0.003581
-0.006372	0.017331	0.026328	-0.078659	0.001276
-0.001994	0.006477	-0.002568	-0.023063	0.012167
0.005340	-0.010427	-0.017224	0.105854	-0.000504
-0.000430	0.001928	0.002423	-0.012876	0.006032
-0.003778	-0.006171	-0.013564	0.052522	0.001252
0.001364	0.014099	0.011424	-0.073573	0.005490
0.003741	0.000467	0.001576	-0.032121	0.001741
-0.001674	0.002021	-0.003527	0.014521	0.006932
-0.002228	0.011684	0.012428	-0.087730	0.001972
0.003547	0.004733	0.005685	-0.031731	-0.006423
0.004268	0.000413	0.007150	-0.026568	0.005437
-0.003373	0.000000	0.007150	0.000000	0.000000
-0.001275	0.000000	0.007150	0.000000	0.000000
0.004238	0.000000	0.011023	0.000000	0.000000
-0.001040	-0.002492	-0.003543	0.040293	0.003903
0.003038	-0.000518	0.003113	0.015661	0.007520
-0.000446	0.007003	0.006549	-0.027035	0.011294
0.000821	0.012467	0.025705	0.022081	-0.006713
0.002131	-0.000654	-0.001392	0.024411	-0.005065
0.000185	-0.003795	0.008025	0.035224	-0.004119
0.000641	-0.001185	-0.001147	0.040867	0.009183
-0.001586	0.018672	0.044383	-0.030437	0.000962
0.000532	-0.003640	-0.013608	0.016432	-0.004577
0.004229	-0.005302	-0.009691	0.028563	-0.001691
-0.002558	0.010361	0.009675	-0.052948	0.005066
-0.000836	-0.000486	0.005524	0.013183	0.008625
0.003218	-0.002302	0.000656	0.000499	0.000000
0.000723	0.004923	0.004151	0.001496	-0.015385
-0.004560	0.000000	0.000000	0.000000	0.000000
0.002649	0.000000	0.002695	0.000000	0.000000
-0.004594	0.002359	0.000811	-0.014426	0.003573
0.004791	0.010693	0.012345	-0.032536	-0.007637
-0.001433	0.000437	-0.521177	-0.016793	0.005257
-0.002599	-0.006151	0.521859	0.024038	-0.005257
-0.000293	0.002876	-1.112898	-0.007127	0.002871
-0.002861	-0.006444	1.133097	0.020945	0.000955
0.004370	0.006279	-0.592302	-0.024586	0.000954
0.000097	-0.004009	0.079839	0.031167	0.012322
0.004304	0.003865	0.532690	-0.008938	0.007508
-0.007871	-0.005279	-0.018758	0.007397	0.002568
0.001532	0.001509	-0.004649	-0.018217	0.002329
0.002450	0.012226	0.009547	-0.089909	-0.000931
-0.001611	-0.001842	-0.001995	0.008493	0.002558
-0.001673	-0.000031	0.000953	-0.018793	0.005096
0.000243	0.004993	0.004695	-0.023094	0.007825
-0.002370	-0.011816	-0.015249	0.059156	-0.003905
0.001430	0.001517	0.010044	-0.024172	0.007566
0.000360	0.002305	0.001642	0.007218	0.002737
-0.001657	-0.002487	-0.000336	0.015898	0.000911
0.001149	-0.002354	-0.003510	0.014059	0.000000
0.001210	0.010184	-0.002148	-0.050932	0.006578
0.000053	0.010455	0.009647	-0.037817	0.009227
0.001703	-0.006888	-0.011401	0.072702	-0.002018
0.000630	-0.007746	-0.624770	0.019349	0.006711
-0.002047	-0.016700	0.594854	0.093333	-0.009634
-0.003630	-0.014725	-0.011340	0.076440	0.016743
0.000643	-0.001223	0.008216	-0.039443	0.003315
-0.001157	0.009608	0.016577	-0.052628	-0.000662
-0.004590	-0.007084	-0.013193	0.029762	0.009450
0.003538	0.006104	0.006904	-0.006047	0.006540
-0.000530	0.018856	0.021022	-0.095514	-0.001740
0.005912	0.009554	0.009622	-0.033310	0.002174
-0.001205	-0.002974	-0.002828	0.045011	-0.001304
0.000902	-0.002546	-0.002651	-0.020965	-0.009615
-0.003144	0.003554	0.000483	-0.029769	0.009615
0.000582	-0.010476	-0.013776	0.069976	0.000000
0.004773	-0.001085	-0.525216	-0.006314	-0.000653
-0.002054	-0.003393	0.519552	0.037924	-0.006331
-0.001083	-0.008279	-0.013416	0.038515	0.000657
0.000248	-0.001966	-0.008227	0.005087	-0.010561
-0.000819	0.010820	0.000904	-0.056565	0.006174
0.006005	0.008062	0.011344	-0.052750	0.002854
0.002829	-0.004632	-0.011005	0.044169	-0.012795
-0.001686	0.007091	0.008162	-0.040160	0.010161
-0.000330	0.004642	0.000709	-0.014040	0.008535
-0.001679	-0.006342	-0.006106	0.049472	0.009542
0.004114	0.007097	0.008259	-0.046035	0.007312
-0.001053	0.000323	-0.004193	0.011088	-0.002360
0.008184	-0.014095	-0.017170	0.076209	-0.017113
-0.005189	-0.003017	-0.009276	0.016813	0.000218
0.002262	0.016848	0.011129	-0.099587	0.009998
0.000400	0.002440	0.007050	-0.006670	0.000216
-0.002351	0.001248	0.015522	0.031605	-0.007161
0.001123	-0.004317	-0.000949	0.037134	0.005429
0.001054	-0.017072	-0.018858	0.068607	-0.009576
-0.000736	0.011529	0.007047	-0.067232	0.001966
0.002519	-0.018023	-0.024051	0.080417	-0.024300
-0.003259	0.008691	0.005053	-0.004552	0.000000
0.000533	-0.017067	-0.020917	0.066996	-0.003584
-0.004890	-0.011982	-0.015937	0.073679	-0.004949
0.002205	-0.028156	-0.031795	0.117419	-0.020046
-0.006481	-0.005493	0.000500	-0.010962	0.001150
0.003902	0.000425	-0.008323	0.013991	-0.005300
-0.001237	0.018377	0.031045	-0.111957	0.010801
-0.000629	-0.016971	-0.018066	0.158971	-0.001830
0.002402	0.004899	0.018091	-0.094803	0.007983
0.004429	-0.014926	-0.016057	0.042381	-0.014415
-0.001919	-0.011661	-0.003811	0.026755	0.000000
-0.003223	0.015674	0.035741	-0.074293	0.006432
0.005344	0.022674	0.025400	-0.113484	0.018828
-0.008252	-0.021895	-0.038380	0.191768	-0.014943
0.002996	-0.031818	-0.042816	0.158127	-0.011932
-0.005206	0.021902	0.025193	-0.125208	0.002306
-0.002829	-0.016405	-0.036866	0.077132	-0.005311
-0.004856	-0.006582	-0.015168	-0.000357	-0.012582
-0.000652	-0.033109	-0.026054	0.138473	-0.034589
0.001568	0.018471	0.041544	0.007124	0.002908
-0.000120	0.006643	0.000754	-0.149173	-0.003394
-0.001492	0.003587	-0.000562	-0.078998	-0.013692
0.006410	0.018176	0.008774	-0.135139	0.028157
-0.000238	0.000935	-0.002396	0.008838	-0.005039
0.006794	0.008303	-0.005604	-0.079640	0.001442
-0.003572	0.003792	0.008932	0.030497	-0.003610
-0.004228	-0.021035	-0.031580	0.159812	-0.005076
0.005856	0.008341	0.000256	-0.024319	-0.001455
-0.002556	0.013050	0.007977	-0.065023	0.002666
-0.000900	0.012469	0.012284	-0.028392	0.008915
-0.000042	-0.002021	0.000103	-0.013875	0.004786
-0.000102	0.003788	0.011569	-0.005632	0.001670
0.003140	-0.021592	-0.023933	0.066840	-0.016823
0.000238	0.004506	-0.002403	0.022067	0.000242
0.005074	-0.026625	-0.035035	0.098417	-0.023784
-0.002219	-0.008075	-0.010450	0.061281	-0.007972
0.001582	0.017029	0.017856	-0.080380	0.007476
0.003437	0.005292	0.007242	-0.033824	0.009144
-0.000254	0.010468	0.007693	-0.097544	0.016832
0.000297	-0.004872	-0.015906	0.070197	-0.005822
0.000331	-0.018136	-0.021784	0.132526	-0.004145
0.009317	0.020018	0.029015	-0.048666	0.021750
-0.004196	0.032178	0.047982	-0.226930	0.008095
0.004855	-0.007366	-0.009394	-0.021206	0.009441
0.000924	0.002088	-0.001215	-0.045962	-0.000235
-0.003197	-0.001432	-0.016686	-0.021313	0.001409
0.004702	-0.008982	-0.015039	0.048442	-0.010615
-0.001081	0.008680	0.003006	-0.056147	0.016230
0.000796	0.007458	0.020344	-0.029726	-0.004443
0.006525	-0.003088	-0.004367	0.039833	-0.011787
-0.003862	0.010022	0.014808	0.012025	-0.004754
-0.003126	0.004495	0.027226	-0.013098	-0.000715
-0.005117	0.001191	0.007155	0.020485	0.005706
0.006316	-0.000308	0.010589	-0.024786	-0.014327
-0.001307	0.006671	0.012217	-0.081387	0.014801
-0.006245	-0.002371	-0.007274	-0.017523	0.000947
0.007926	0.005565	-0.004441	-0.000907	-0.004033
-0.001045	-0.004007	-0.013048	-0.023061	0.009934
0.002460	0.004160	-0.005239	-0.015793	0.011233
-0.000098	-0.003225	-0.005145	0.015328	0.012259
-0.000194	-0.006267	-0.018849	0.102599	0.002526
-0.000127	-0.005712	-0.009994	0.014874	-0.001147
0.001926	0.007667	0.002928	-0.008086	-0.010384
0.002290	-0.008900	-0.012534	0.021521	-0.020861
-0.000804	-0.004651	-0.011338	0.003153	-0.021547
-0.007485	-0.013895	-0.016223	0.144684	-0.004123
0.006336	0.007703	0.001448	-0.030512	0.000729
-0.000770	-0.005339	-0.013379	0.014837	-0.012462
0.001709	0.014977	0.004917	-0.102355	-0.000246
0.003247	0.005983	0.000652	-0.041694	0.004907
0.000850	0.007105	0.006075	0.008775	0.000489
0.000810	-0.005543	0.004849	0.049588	0.002687
0.001874	0.007556	0.018124	-0.041852	0.019807
-0.003213	-0.020215	-0.034601	0.056477	-0.013969
0.002505	-0.001834	-0.026121	0.070525	-0.010239
-0.002118	-0.006278	-0.015853	0.070632	-0.003436
0.004261	0.004353	0.000226	-0.081271	0.005150
-0.000178	-0.004599	-0.006345	0.051284	-0.010574
0.002844	-0.009119	-0.010235	0.132105	-0.010188
-0.001924	-0.019264	-0.033519	0.043952	-0.012060
-0.006864	0.002058	0.032315	-0.036615	0.002777
0.004735	0.000605	0.012528	-0.052601	0.009533
0.001962	0.013394	0.009337	-0.067730	0.008454
-0.000135	-0.009391	-0.008096	0.063871	-0.012707
0.004276	-0.006766	-0.020745	-0.039315	-0.004776
-0.002019	-0.016623	-0.030496	0.065333	-0.017794
0.008044	0.013550	0.011247	-0.067100	0.005116
-0.000614	-0.023032	-0.042239	0.109443	-0.019583
-0.001816	0.006446	-0.006293	-0.054878	-0.000781
-0.001109	0.019214	0.046904	-0.044908	0.008557
0.001767	-0.011436	-0.017922	0.052665	0.000000
-0.003634	-0.004447	0.018282	-0.021160	0.006434
0.005865	0.023109	0.035575	-0.068334	0.022325
-0.006356	0.006613	0.015189	-0.015841	-0.012877
-0.007827	0.012861	0.024303	-0.095546	0.019130
0.005205	-0.007276	-0.017975	0.008184	-0.021674
0.003263	-0.014718	-0.024281	0.054242	-0.008700
-0.007750	0.019964	0.020601	-0.120265	0.003592
0.007762	0.002592	0.017772	-0.001552	0.013481
-0.001009	0.007898	0.011761	-0.051837	0.029868
0.002407	0.005610	0.008845	0.024917	0.015331
-0.003844	-0.004559	-0.010297	0.027772	-0.008001
0.002710	0.003237	0.000184	-0.087599	0.017614
-0.004522	-0.026895	-0.034890	0.114523	-0.003594
-0.007011	0.002581	-0.003658	0.013123	0.005744
0.002150	-0.016273	-0.020669	0.085258	-0.003347
0.000652	-0.001000	0.001256	-0.020710	-0.000239
-0.001700	-0.002171	-0.005526	-0.021563	-0.004080
-0.000781	0.002549	0.001302	-0.050469	-0.006515
0.002520	0.016433	0.006914	-0.139978	0.011074
0.001204	0.002052	-0.001212	0.055782	0.000239
0.000486	0.000000	-0.001212	0.000000	0.000000
0.003140	0.000000	-0.001212	0.000000	0.000000
0.009149	0.000000	0.006842	0.000000	0.000000
-0.000517	-0.000041	-0.001295	-0.012423	-0.009513
-0.010264	-0.002343	-0.001779	0.076258	-0.001674
0.009521	-0.011415	-0.010749	0.083393	-0.040792
-0.002175	-0.000771	-0.000935	-0.042475	-0.004748
0.001798	-0.018065	-0.014360	0.087718	-0.016162
-0.002447	0.001108	-0.001979	0.019911	0.001526
0.000261	0.007826	-0.007273	-0.045083	0.009109
-0.002523	-0.011024	-0.006285	0.051492	-0.016252
0.011014	-0.006458	-0.002349	-0.024036	0.003833
-0.005030	-0.005388	0.022285	0.003138	-0.006910
0.001411	0.005958	0.009311	-0.004301	-0.011883
-0.003268	-0.028664	-0.024242	0.054280	-0.008875
-0.009206	-0.004855	0.004100	0.034629	-0.020128
0.003179	-0.013157	-0.013711	0.012542	-0.005903
-0.000942	-0.012623	-0.056462	0.028376	-0.006480
-0.008206	-0.070774	-0.094941	0.254699	-0.023847
0.011743	0.020464	0.058572	0.118552	0.021134
-0.002351	-0.043424	-0.044082	-0.023311	-0.039329
0.006414	0.058335	0.039695	-0.124391	0.048790
-0.005817	-0.007591	-0.027213	-0.027135	-0.002964
0.004853	-0.006132	-0.008087	-0.008136	-0.011398
-0.002163	0.019031	0.047161	-0.050223	0.009507
0.005087	-0.013832	0.010770	0.018715	0.004316
-0.002345	-0.000776	-0.013053	-0.059592	-0.029780
-0.004154	0.021989	0.014878	-0.092838	-0.002221
0.005337	-0.000888	-0.016257	0.014639	0.003330
-0.007676	-0.040369	-0.055437	0.149703	-0.036963
-0.000266	0.008250	0.004481	-0.037629	0.008586
-0.009692	-0.019419	-0.018259	0.159369	-0.030968
0.006328	-0.003000	-0.029252	-0.009113	-0.004419
-0.001640	-0.005739	-0.018882	-0.009859	-0.003549
0.005380	0.033187	0.036076	-0.147048	0.024584
-0.002511	0.003030	0.014452	0.005224	0.001156
0.004545	0.000669	-0.008902	-0.061777	0.021426
0.000995	-0.018039	-0.035765	0.059983	-0.020272
0.000668	0.018687	0.016945	-0.091325	0.027033
0.000675	0.004930	-0.007819	0.019159	-0.007326
0.002250	-0.015058	-0.022378	0.032522	0.014599
0.005187	0.009521	0.012884	-0.035995	0.011087
-0.004281	-0.007084	-0.010474	0.019075	-0.007192
0.002173	0.019441	0.036367	-0.059658	0.005261
0.007397	0.010879	0.025930	-0.046086	0.013714
0.003110	-0.000855	-0.005231	-0.025910	-0.003821
0.003705	-0.021068	-0.020759	0.037497	-0.031669
-0.005889	-0.015446	-0.016356	0.072784	-0.034749
0.000212	-0.010070	-0.016261	0.045634	0.002627
0.000154	-0.014174	-0.018522	0.008685	-0.009665
0.005190	0.017071	0.033637	-0.055650	0.042915
0.002866	-0.016614	-0.039344	0.028702	-0.002823
-0.006731	-0.012712	-0.007770	0.006136	-0.009088
0.000766	-0.011315	-0.022888	0.019312	-0.028946
-0.003379	0.013203	0.039657	-0.027304	0.030086
0.014787	0.014887	0.037201	0.016334	0.005967
-0.001411	-0.014347	-0.027358	0.015325	-0.003405
0.004202	-0.008250	-0.018597	0.013856	-0.007132
-0.005448	-0.035714	-0.058331	0.109457	-0.019952
-0.007109	0.033630	0.075545	-0.097807	0.039793
0.005743	-0.005830	0.002806	-0.067554	0.015042
-0.004980	-0.004891	0.012240	0.013329	0.012638
-0.000011	0.000000	0.012240	0.000000	0.000000
0.002157	0.000000	0.012240	0.000000	0.000000
0.009033	0.000000	0.045403	0.000000	0.000000
0.007098	-0.003270	-0.015541	0.032848	-0.005240
-0.006533	0.009121	0.012287	-0.066851	-0.000788
0.001472	-0.005015	-0.004409	-0.014153	0.006812
0.000399	0.002372	-0.011884	-0.028433	-0.013670
-0.005423	0.033207	0.071746	-0.073563	0.020436
0.006223	0.009403	0.026443	-0.000921	0.006205
0.002682	-0.004918	-0.025406	0.037301	-0.007243
-0.002659	0.002658	-0.000443	-0.014951	-0.006511
0.000119	0.008881	0.024653	-0.056999	0.019664
0.000082	-0.006474	-0.007103	0.030119	-0.004365
0.008359	-0.007708	-0.022392	0.014748	-0.009567
-0.012464	-0.003195	-0.011502	0.062799	-0.006255
0.006826	-0.012735	-0.008801	0.042492	-0.021404
0.000433	-0.006574	-0.010820	-0.059235	0.003200
-0.002126	0.002973	-0.002686	-0.006034	0.022118
0.007049	0.015447	0.025338	-0.081397	0.021639
-0.000961	0.001449	0.018182	0.011748	0.023175
-0.003505	0.020268	0.044466	-0.093116	0.022650
0.005425	-0.010401	-0.021748	0.054850	-0.014713
0.003740	-0.007709	-0.011806	0.004176	0.018116
-0.007324	0.014670	-0.002911	-0.041499	-0.007305
-0.006683	-0.003058	0.009214	-0.013507	0.006819
0.000868	0.009823	0.017718	-0.057691	-0.001944
0.000013	0.006914	0.011311	0.032878	0.001215
-0.002851	-0.007137	-0.007997	0.016758	-0.018385
0.004289	0.003898	-0.000888	-0.016808	-0.001733
-0.010030	0.000000	0.000000	0.000000	0.000000
-0.001024	0.000000	0.035518	0.000000	0.000000
0.005367	-0.001253	-0.002549	-0.015792	-0.008766
0.001385	-0.004442	-0.018554	0.017603	-0.014534
-0.005715	0.006799	-0.004546	-0.046216	0.002973
0.000876	-0.003895	-0.017728	0.130742	-0.026829
0.002087	-0.018974	-0.020418	-0.053055	0.000000
0.005409	0.003150	-0.009296	0.004064	0.000000
-0.005092	0.004503	-0.013899	0.005683	0.023324
0.002826	0.011253	0.024971	-0.041963	0.019394
-0.004001	0.000449	-0.005664	0.008007	0.010400
0.008878	0.004051	-0.002245	-0.092794	-0.004340
-0.008376	0.012536	-0.004635	-0.032689	0.009859
0.006363	-0.017107	-0.022725	0.118169	-0.008893
0.005640	-0.005421	-0.017553	0.010373	0.019604
-0.004110	0.000237	0.016341	-0.030525	0.011065
0.002576	-0.019066	-0.015708	0.039018	-0.003048
-0.000411	0.000825	0.018061	0.070346	0.005153
-0.004496	-0.006355	-0.002550	-0.006101	0.001867
-0.000306	0.013070	-0.000287	-0.040871	0.007666
-0.004220	0.000963	-0.013908	-0.033817	0.023557
0.003917	0.007684	0.010428	-0.006457	-0.004077
-0.001741	-0.015895	-0.016511	0.092390	-0.017169
-0.008310	0.009779	-0.005422	-0.028181	0.020567
0.003745	-0.013869	-0.011004	0.037480	-0.012748
0.014008	-0.001631	-0.028913	-0.019860	0.040189
0.006203	-0.023035	-0.034755	0.059772	0.005706
-0.014857	0.000846	-0.007832	0.076623	0.028475
-0.002006	-0.008012	0.003588	-0.014057	0.001700
0.006254	-0.021264	-0.022290	-0.134893	-0.001700
-0.004720	0.002441	0.027201	0.100633	0.012890
-0.000614	0.002138	-0.007180	-0.016988	0.012933
0.001572	-0.005259	0.004103	0.008440	0.012563
0.001959	0.006119	0.024399	-0.043306	-0.008840
0.002048	-0.014526	-0.032446	0.044255	-0.000620
-0.003494	-0.005941	-0.021736	-0.018405	0.015580
0.002850	-0.018048	-0.005318	-0.166131	-0.019721
-0.002637	0.000466	-0.019831	0.175011	-0.010428
0.002605	-0.008372	0.014484	-0.001459	-0.005887
0.005035	0.013880	0.037699	-0.046570	0.003579
0.001711	-0.024570	-0.042581	0.103992	-0.023170
0.000017	-0.006544	-0.007843	0.039584	-0.002584
-0.004734	0.008499	-0.009700	-0.035713	0.031621
0.001308	-0.021341	-0.033170	0.081336	-0.003977
0.008479	-0.010357	0.003477	0.001503	0.010432
-0.014775	0.010997	0.048195	-0.007655	-0.034202
0.006407	-0.018117	-0.026826	0.047623	-0.013188
0.003107	0.017794	-0.010223	-0.046827	-0.016014
-0.005137	-0.015544	-0.020903	0.040008	0.005073
0.004679	0.014869	0.037227	-0.065433	0.002856
0.002602	-0.025225	-0.005954	0.114840	-0.002856
0.006785	-0.031428	-0.062905	0.107389	0.008326
-0.003967	0.010164	0.016680	-0.064308	-0.007007
-0.007165	-0.019841	-0.028615	-0.037204	-0.008828
-0.003859	0.012553	0.021694	0.012222	0.008608
0.006338	0.027235	0.063082	-0.062739	0.010929
0.000421	0.017213	0.064577	-0.085995	0.031035
0.003768	0.006441	0.010331	-0.000581	0.010274
-0.009982	0.000028	-0.007462	-0.021638	-0.003343
0.000647	0.018654	0.056329	-0.048642	-0.000209
0.000745	-0.013875	-0.007955	0.037302	-0.031688
-0.000874	0.006691	-0.008316	-0.026061	0.003667
0.002600	-0.012120	-0.027405	0.050289	-0.018907
-0.009030	-0.000916	-0.023324	-0.012380	-0.009257
0.003571	0.018361	0.024616	-0.049506	-0.012030
0.001467	-0.001863	0.003701	0.001868	-0.016040
-0.001750	-0.017922	-0.021143	0.009685	-0.001595
0.000962	-0.007844	-0.016789	0.068743	-0.003199
-0.004802	0.024397	0.060045	-0.089375	-0.004817
-0.001549	0.014031	0.035213	-0.036556	0.003443
-0.004340	0.002044	0.005398	0.064247	-0.038781
-0.010232	0.007692	-0.006150	0.010303	-0.003819
-0.003804	0.010330	0.017773	-0.024962	0.007623
0.005871	-0.004419	-0.028314	0.007378	-0.012897
0.000360	-0.025896	-0.057546	0.074699	-0.009905
-0.006139	0.004066	0.010691	-0.029979	0.003151
-0.002879	0.007372	0.009203	-0.068281	-0.007287
-0.000008	-0.001074	-0.009992	-0.017503	-0.004888
0.005348	-0.026432	-0.044114	0.069616	0.000245
-0.001576	0.007606	0.001512	-0.045644	-0.001961
0.006853	-0.014131	-0.023938	0.025464	0.021605
-0.008009	0.022020	0.037687	-0.091781	0.015489
-0.001796	-0.010182	-0.009751	0.062773	-0.029273
0.001078	0.002907	0.000318	-0.010843	-0.005126
-0.001328	0.001036	-0.000413	-0.004005	0.023462
-0.000778	0.020015	0.055398	-0.071648	0.011882
-0.000967	0.004720	0.004592	0.012755	-0.001182
-0.000532	-0.002338	-0.001048	0.042199	-0.020792
-0.001301	0.014857	0.037658	-0.023413	0.005299
0.001083	-0.020463	-0.011469	0.044022	-0.003610
-0.014122	-0.032712	-0.037714	0.135296	-0.017265
0.001803	-0.025258	-0.026483	0.067434	-0.023828
-0.007771	0.033627	0.068539	-0.037375	0.017184
[truncated: 2,030 more rows]
