# Supplementary material for: Cross-country information transmissions and the role of commodity markets: A multichannel Markov switching approach
Source: PLoS One. 2018 Aug 16;13(8):e0202251. doi: 10.1371/journal.pone.0202251 (PMC6095546; doi:10.1371/journal.pone.0202251)
Supplement: S1 Dataset — (ZIP) [file pone.0202251.s001.zip › IT.csv]

EUR/SDR	MIB	IT B	IT Vol	IT 5Y
-0.030019	-0.023976	-0.014689	0.000000	0.000425
0.025950	0.022033	0.014908	0.000000	0.015383
0.007715	0.002785	0.023182	0.000000	-0.013050
-0.009753	-0.003371	0.002466	0.000000	0.003806
0.000102	-0.000563	0.005828	0.000000	0.014042
-0.006271	0.002811	0.007051	0.000000	0.013437
0.012639	0.015230	0.000888	0.000000	-0.008455
0.000057	0.014502	-0.011224	0.000000	0.014392
-0.009824	0.000227	0.003192	0.000000	0.000000
0.006494	-0.010751	-0.002412	0.000000	0.000000
-0.006808	0.026250	0.007099	0.000000	-0.001227
0.007588	-0.002350	-0.006891	0.000000	-0.009253
-0.010452	-0.004761	-0.009900	0.000000	0.000620
0.008038	0.001822	0.016386	0.000000	0.004531
-0.006942	-0.006719	-0.008321	0.000000	-0.006391
-0.008118	0.012992	0.009364	0.000000	0.014985
0.006594	0.000871	-0.000785	0.000000	0.008117
0.000000	-0.004092	-0.011957	0.000000	-0.003442
-0.010688	-0.003389	-0.005685	0.000000	-0.003861
0.010799	0.006721	-0.005775	0.000000	-0.010437
0.005497	0.006299	0.002977	0.000000	-0.009508
-0.003493	-0.010887	-0.011342	0.000000	0.000208
-0.002636	-0.010780	-0.018647	0.000000	0.000623
0.001634	-0.008791	-0.007731	0.000000	-0.004993
-0.005117	0.000572	0.000735	0.000000	0.004578
0.000002	-0.013836	-0.004292	0.000000	-0.002286
-0.007365	0.001019	0.008249	0.000000	0.009938
0.008824	-0.014791	-0.006005	0.000000	-0.006614
0.006916	0.015138	0.016224	0.000000	-0.000207
-0.013309	-0.003269	0.008647	0.000000	-0.005825
-0.001499	-0.014221	-0.006937	0.000000	0.008518
-0.009512	0.007674	0.005605	0.000000	0.018447
0.007012	-0.021742	-0.023266	0.000000	-0.006316
0.006970	0.001504	0.009065	0.000000	-0.002660
-0.007205	-0.015603	-0.018516	0.000000	0.007553
-0.003105	-0.008077	-0.015638	0.000000	0.002438
-0.004476	-0.009202	-0.027779	0.000000	0.005059
0.016087	-0.016881	-0.017805	0.000000	-0.007497
-0.009241	0.010054	0.015680	0.000000	-0.003463
0.005201	-0.004927	-0.016185	0.000000	-0.016669
0.004426	-0.001323	0.002890	0.000000	-0.002077
0.007336	-0.017588	-0.007172	0.000000	0.001039
0.005787	-0.007860	-0.027677	0.000000	-0.000831
-0.011431	-0.000923	-0.007493	0.000000	0.006631
0.008411	0.020132	0.006161	0.000000	-0.001654
-0.004508	0.005689	0.004580	0.000000	-0.004146
0.003758	0.000125	0.003693	0.000000	-0.004998
-0.001682	-0.018715	-0.002155	0.000000	0.002918
-0.000340	-0.028484	-0.025598	0.000000	-0.002918
-0.015074	0.000131	-0.000188	0.000000	0.002502
-0.000279	-0.009765	-0.014550	0.000000	-0.006267
-0.009708	0.007772	-0.001926	0.000000	-0.006517
0.006724	-0.017580	-0.005423	0.000000	-0.010389
0.000135	0.000721	-0.014497	0.000000	0.006797
0.010659	0.014231	-0.012694	0.000000	0.002748
-0.011848	-0.011300	0.010404	0.000000	-0.012533
-0.004863	-0.045099	-0.033147	0.000000	-0.019426
-0.001896	0.029652	0.016379	0.000000	0.006518
0.007547	0.025404	0.019864	0.000000	0.000649
-0.004276	0.025443	0.009183	0.000000	0.002378
-0.006197	-0.014203	-0.008588	0.000000	0.006241
-0.004189	0.014768	0.004053	0.000000	0.003854
-0.001266	0.001129	0.011201	0.000000	0.000214
0.005707	0.001870	-0.002685	0.000000	-0.002567
0.018249	-0.029323	-0.020176	0.000000	-0.000429
-0.001805	0.011426	0.017050	0.000000	0.007686
-0.007934	0.015770	0.022014	0.000000	0.001275
0.010580	0.001999	-0.010363	0.000000	-0.013041
-0.010062	0.010086	0.003659	0.000000	-0.001077
-0.007747	0.010813	0.006280	0.000000	0.009221
0.001590	-0.004296	0.008283	0.000000	0.025707
0.005516	0.005223	0.004791	0.000000	0.005394
-0.004942	0.000000	0.004791	0.000000	0.000000
0.000618	0.000000	0.004791	0.000000	0.000000
-0.002916	0.000000	0.001943	0.000000	0.000000
-0.000317	0.020716	0.016114	0.000000	0.017551
0.011847	-0.005157	-0.004448	0.000000	-0.010167
-0.000522	-0.007960	-0.011573	0.000000	-0.002455
-0.006673	-0.017981	-0.009775	0.000000	-0.004106
-0.001214	0.012206	0.009435	0.000000	0.012268
0.005649	0.001821	0.000610	0.000000	-0.002442
0.005215	-0.002420	0.010230	0.000000	-0.014776
-0.013081	0.010782	0.003545	0.000000	0.017014
0.002247	0.015958	-0.006029	0.000000	0.021316
0.004041	0.000000	-0.006029	0.000000	0.000000
-0.001252	0.000000	0.007918	0.000000	0.000000
-0.004603	-0.025116	0.001569	0.000000	-0.007435
0.001603	0.003087	0.012203	0.000000	-0.009525
-0.003042	0.003697	0.009528	0.000000	-0.003468
-0.005971	-0.005389	-0.000297	0.000000	0.002041
0.006466	-0.011974	-0.011229	0.000000	-0.005316
-0.006650	0.011376	0.010121	0.000000	-0.014870
-0.002752	0.000648	0.008884	0.000000	0.011173
-0.000261	0.003281	-0.000859	0.000000	0.014909
0.004783	-0.006074	-0.014236	0.000000	0.001216
0.002732	-0.002300	-0.006369	0.000000	-0.004058
-0.001081	-0.001478	-0.001951	0.000000	-0.001628
0.000693	0.003603	0.002157	0.000000	0.006090
-0.005074	-0.006967	-0.003854	0.000000	-0.002026
-0.011659	0.014728	0.016330	0.000000	0.007073
-0.007284	-0.005093	0.010311	0.000000	-0.001411
-0.001745	0.009445	0.005632	0.000000	-0.002423
0.006910	-0.010217	-0.001050	0.000000	0.006046
-0.000929	0.004179	0.002716	0.000000	-0.005440
-0.005436	-0.010781	0.003608	0.000000	-0.002427
0.001439	-0.019100	-0.010873	0.000000	0.001214
-0.012238	-0.002689	-0.020008	0.000000	0.004440
0.002440	-0.006406	-0.003543	0.000000	-0.018700
-0.002923	-0.005045	-0.003450	0.000000	-0.004730
0.013597	0.011195	-0.008448	0.000000	-0.012237
-0.008725	-0.011324	-0.008177	0.000000	0.006241
0.006368	0.008267	0.000578	0.000000	0.005171
0.000171	0.008123	-0.001057	0.000000	0.001031
-0.008848	-0.002248	0.007494	0.000000	-0.004131
0.014454	-0.017312	-0.012182	0.000000	0.007012
-0.000323	0.003352	0.003178	0.000000	0.005738
0.008131	-0.018376	-0.011888	0.000000	-0.016482
-0.008965	-0.010170	0.000099	0.000000	0.002904
0.005268	-0.015302	-0.001216	0.000000	-0.004359
-0.007051	0.004354	-0.018396	0.000000	0.003738
0.002741	-0.010252	-0.004345	0.000000	-0.005612
-0.001479	-0.007690	-0.005012	0.000000	-0.005643
0.003905	0.006217	0.013660	0.000000	-0.006519
-0.001371	0.009888	0.002357	0.000000	-0.003593
0.005268	-0.011555	-0.008123	0.000000	0.009063
-0.004570	0.003603	0.007503	0.000000	-0.002942
-0.014034	0.012429	0.010316	0.000000	0.007547
0.007114	0.004189	0.003785	0.000000	0.015954
-0.001495	0.021606	0.005315	0.000000	-0.005152
0.001029	-0.007582	-0.015602	0.000000	0.012320
-0.002478	-0.003680	-0.010416	0.000000	0.001631
-0.008469	-0.002071	-0.001970	0.000000	0.002442
0.014995	-0.022117	-0.014326	0.000000	-0.010215
-0.000154	0.001195	-0.002786	0.000000	0.007365
0.002812	-0.005907	-0.001369	0.000000	-0.007776
0.000536	-0.012334	-0.012088	0.000000	-0.009494
-0.003377	0.000691	-0.015065	0.000000	0.004965
0.000967	0.003612	0.001601	0.000000	0.002473
-0.002048	-0.002287	-0.010066	0.000000	-0.004539
0.010455	-0.017025	-0.040952	0.000000	-0.001656
0.011110	-0.013787	-0.008550	0.000000	-0.008320
-0.008912	0.013927	0.016319	0.000000	0.002711
-0.001005	-0.004809	0.001022	0.000000	-0.009207
0.000296	0.006519	0.003456	0.000000	-0.002104
0.005615	-0.002552	-0.003020	0.000000	-0.000843
0.006604	-0.007355	-0.013662	0.000000	0.002947
-0.005878	0.006203	-0.000970	0.000000	-0.003791
0.000729	0.013818	0.008844	0.000000	-0.011460
-0.001509	0.009107	0.002907	0.000000	0.000427
0.001560	0.002935	0.000352	0.000000	-0.005134
0.003092	0.006471	0.005527	0.000000	0.001286
0.001917	-0.005923	-0.003790	0.000000	0.005979
0.001143	-0.001891	-0.006910	0.000000	-0.005765
-0.003036	0.009011	-0.001413	0.000000	-0.003217
-0.001625	0.001982	-0.001886	0.000000	0.000859
0.002643	-0.007297	-0.010422	0.000000	0.000858
0.009171	-0.008728	-0.019661	0.000000	-0.017523
-0.002793	-0.014914	-0.019191	0.000000	-0.007008
0.001104	0.004634	0.002580	0.000000	0.000659
0.010042	0.008266	0.015908	0.000000	0.007222
0.003258	0.000000	0.000000	0.000000	-0.002839
-0.006831	0.000000	-0.020521	0.000000	-0.003286
0.009153	-0.019975	-0.008423	0.000000	-0.013473
-0.003913	-0.001198	0.011982	0.000000	0.001111
0.003602	0.001682	0.025234	0.000000	0.008626
-0.008035	0.003809	0.024156	0.000000	0.005271
0.006446	0.003795	0.006062	0.000000	0.002188
-0.000984	0.017179	0.006045	0.000000	0.008272
-0.002958	-0.003200	-0.010896	0.000000	-0.001953
0.001535	-0.009438	-0.003653	0.000000	-0.015321
-0.006862	0.002950	0.013938	0.000000	-0.002208
0.009449	-0.020894	-0.010533	0.000000	-0.014024
-0.008560	-0.007563	0.004721	0.000000	-0.002918
-0.005275	-0.009834	-0.011498	0.000000	-0.004055
-0.012587	-0.000496	0.001576	0.000000	0.030895
0.001005	-0.032940	-0.035845	0.000000	0.006110
0.011991	-0.034623	-0.038866	0.000000	-0.012257
0.010079	-0.007580	-0.022871	0.000000	-0.014864
-0.015719	-0.009255	0.001242	0.000000	0.008014
0.016675	-0.078669	-0.074136	0.000000	-0.051643
-0.008330	0.004282	0.006662	0.000000	0.024903
0.004842	0.013244	0.013518	0.000000	0.001593
0.005305	-0.068480	-0.068201	0.000000	-0.019980
-0.001224	0.000614	-0.007445	0.000000	0.004398
0.004467	-0.020536	-0.049044	0.000000	-0.007883
-0.000432	-0.023114	-0.065531	0.000000	-0.000932
0.001048	-0.053012	-0.093636	0.000000	0.005113
-0.012231	-0.050988	-0.022137	0.000000	0.001621
0.004563	0.076276	0.091372	0.000000	0.005539
0.004987	0.028742	0.025788	0.000000	-0.013672
0.000325	0.020473	0.026150	0.000000	-0.000467
-0.004625	0.020243	0.020559	0.000000	-0.011032
-0.006457	0.047885	0.055039	0.000000	0.006821
0.009009	-0.026237	-0.048251	0.000000	-0.004699
0.001284	0.012173	-0.032645	0.000000	-0.013038
-0.005126	0.010713	-0.005302	0.000000	-0.018787
0.004527	0.031468	0.022116	0.000000	0.002671
-0.001002	-0.025741	-0.008285	0.000000	-0.004618
0.002393	0.017054	-0.012933	0.000000	0.001461
-0.008940	-0.010368	0.003117	0.000000	0.010165
0.002075	0.033765	0.052528	0.000000	0.002405
-0.006747	0.021860	0.035484	0.000000	0.008610
0.011631	-0.019518	-0.036693	0.000000	-0.005972
-0.005840	-0.019234	-0.041182	0.000000	-0.006972
0.002974	0.017287	0.018609	0.000000	-0.003625
-0.005181	0.021464	0.038894	0.000000	0.004831
-0.000475	-0.009515	0.002184	0.000000	-0.005073
-0.003575	-0.021738	-0.032254	0.000000	-0.005099
-0.008039	0.024443	0.021974	0.000000	-0.004636
0.005666	0.030352	0.037025	0.000000	0.002199
0.002166	0.000063	0.021163	0.000000	-0.008577
-0.000744	-0.024866	-0.041408	0.000000	-0.015877
-0.001009	0.028396	0.031395	0.000000	-0.001502
0.009953	-0.015693	-0.029514	0.000000	-0.013870
-0.004597	-0.040163	-0.041168	0.000000	-0.018970
-0.004543	0.017541	0.012881	0.000000	0.002068
0.000562	0.002057	0.019066	0.000000	-0.021405
0.001339	-0.003758	-0.006153	0.000000	0.008669
-0.000540	0.022052	0.025565	0.000000	-0.012635
-0.005599	-0.014809	-0.022158	0.000000	-0.001591
0.000559	0.011055	0.020958	0.000000	-0.018207
-0.003682	0.020743	0.003695	0.000000	0.012086
0.004440	-0.009110	-0.027409	0.000000	0.007977
-0.001113	-0.028720	-0.035197	0.000000	-0.003980
-0.010679	0.031418	0.024280	0.000000	0.025982
0.005049	-0.000919	-0.028592	0.000000	0.022289
-0.001336	0.007552	0.009911	0.000000	0.028473
0.003261	0.014191	0.018039	0.000000	0.016848
-0.002574	0.024829	0.052359	0.000000	-0.003396
0.002842	-0.017962	-0.000448	0.000000	-0.002432
-0.004259	-0.000987	0.015200	0.000000	0.023349
-0.000797	0.007072	0.013264	0.000000	0.005931
0.000114	0.002967	0.016164	0.000000	-0.005217
0.003424	-0.007697	-0.021892	0.000000	-0.008596
0.005634	-0.018736	-0.021509	0.000000	0.034181
0.001747	-0.002984	0.020255	0.000000	-0.019186
-0.003664	0.003893	-0.022715	0.000000	-0.010449
0.010768	-0.000846	-0.007809	0.000000	-0.018309
-0.006656	-0.009200	-0.024793	0.000000	-0.007566
0.000031	0.012894	0.016194	0.000000	-0.000980
-0.002341	0.037473	0.054164	0.000000	0.047411
0.007849	0.004175	-0.014032	0.000000	0.017847
-0.005049	-0.005801	-0.008787	0.000000	0.011875
0.002350	-0.024629	-0.014242	0.000000	-0.003183
0.001148	0.001359	-0.001871	0.000000	-0.010531
0.004511	-0.014577	-0.011820	0.000000	-0.020461
-0.006210	-0.025206	-0.035934	0.000000	0.013533
0.010215	-0.004731	0.016110	0.000000	0.001621
-0.003182	0.031939	0.031449	0.000000	0.019249
0.003868	-0.007653	-0.004633	0.000000	-0.013251
-0.001623	-0.010191	-0.012923	0.000000	-0.010171
0.000054	-0.013934	-0.009626	0.000000	0.007869
-0.010078	0.023179	0.032113	0.000000	0.010092
-0.007609	0.000000	0.032113	0.000000	0.000684
0.001937	0.000000	0.032113	0.000000	0.000000
0.002545	0.000000	0.032113	0.000000	0.000000
0.002280	0.000000	0.033521	0.000000	0.000000
0.002024	0.001424	-0.004515	0.000000	0.002686
0.003623	0.000000	-0.004515	0.000000	0.000000
0.015395	0.000000	-0.022222	0.000000	0.000000
-0.010350	0.022220	0.011446	0.000000	-0.005633
-0.002019	-0.004251	-0.015921	0.000000	0.009221
0.001372	-0.009083	0.009168	0.000000	-0.020811
0.000399	0.005029	0.001831	0.000000	-0.000229
-0.003585	0.005157	0.021610	0.000000	0.021487
0.000297	-0.021509	-0.012930	0.000000	-0.006510
0.000754	0.006548	-0.008895	0.000000	-0.000451
0.000815	-0.025975	-0.024413	0.000000	0.020077
-0.012135	0.014063	0.006319	0.000000	0.007700
0.004324	-0.015467	-0.005862	0.000000	-0.007038
-0.001202	0.012254	0.025199	0.000000	0.005063
0.004610	0.003308	0.019396	0.000000	0.007002
-0.001244	-0.012532	-0.013342	0.000000	-0.004809
0.004975	0.007519	0.015806	0.000000	0.013493
-0.010991	0.002998	0.005527	0.000000	-0.005419
0.004104	0.008128	0.016700	0.000000	0.019585
-0.010883	0.004646	0.005215	0.000000	0.021089
-0.001946	0.010338	0.014194	0.000000	0.004373
0.003279	-0.006487	0.007997	0.000000	-0.010233
-0.007962	-0.006748	-0.016944	0.000000	-0.004207
-0.000672	0.003799	0.006368	0.000000	-0.001688
0.005054	-0.001680	-0.010413	0.000000	-0.006142
0.007241	-0.016450	-0.018113	0.000000	-0.017574
-0.005425	-0.017788	-0.037586	0.000000	-0.003032
0.001503	-0.016635	-0.028141	0.000000	0.001084
0.004317	0.005977	-0.003396	0.000000	0.025031
-0.000270	0.003414	-0.003834	0.000000	-0.005721
0.003539	-0.001917	-0.000259	0.000000	0.002759
0.000132	-0.007704	0.007371	0.000000	0.006758
-0.008723	0.015929	0.022860	0.000000	0.009219
0.006144	0.010810	0.001447	0.000000	-0.006276
-0.000552	-0.012068	-0.031393	0.000000	-0.011397
-0.003326	-0.004888	-0.001022	0.000000	-0.000212
0.008303	-0.021782	-0.048762	0.000000	0.003603
-0.010439	-0.003988	0.013211	0.000000	-0.000423
0.002575	0.010533	-0.007122	0.000000	0.003591
0.006244	-0.007673	-0.019173	0.000000	-0.013802
-0.008274	0.013357	0.006627	0.000000	0.008940
-0.004065	0.005977	0.021966	0.000000	0.001271
0.004093	0.033528	0.035326	0.000000	0.002536
0.003827	0.002076	0.025501	0.000000	-0.002536
-0.006274	0.007795	0.007034	0.000000	0.004645
0.004805	0.025157	0.035052	0.000000	0.006091
0.001088	-0.003656	-0.009868	0.000000	0.014344
0.004328	0.008539	0.009401	0.000000	0.009245
0.000626	-0.002970	-0.001448	0.000000	0.012397
-0.009247	0.010266	0.017297	0.000000	0.005037
0.002943	-0.007236	0.003684	0.000000	-0.004229
0.001340	-0.009027	0.011674	0.000000	0.000000
0.000484	0.007574	0.032737	0.000000	0.001412
0.003993	0.005229	-0.001356	0.000000	0.005827
-0.000425	0.003821	-0.007367	0.000000	0.005794
0.003693	-0.003761	0.006230	0.000000	-0.003392
-0.002329	0.010614	0.018499	0.000000	-0.000600
0.003507	-0.008687	-0.029685	0.000000	0.002796
-0.003126	0.002404	0.002625	0.000000	0.005370
-0.002947	0.003655	0.019750	0.000000	0.006328
0.000951	-0.011277	-0.026592	0.000000	0.004720
0.000830	0.006391	0.048187	0.000000	-0.006101
-0.006295	-0.004850	-0.006030	0.000000	-0.004550
-0.000048	0.016798	0.075085	0.000000	0.004945
0.000574	0.000000	0.075085	0.000000	0.000000
0.010086	0.000000	0.075085	0.000000	0.000000
-0.003647	0.000000	0.008608	0.000000	0.000000
0.001042	0.002860	0.013663	0.000000	-0.010538
-0.004344	-0.012001	-0.036214	0.000000	-0.012268
0.000619	0.000301	0.012290	0.000000	-0.002634
-0.004140	-0.022586	-0.020921	0.000000	0.004049
0.007794	0.005618	0.005275	0.000000	0.004637
-0.003999	0.012050	-0.001111	0.000000	0.001809
0.004451	-0.016314	0.012661	0.000000	-0.005234
-0.003477	0.004785	0.038643	0.000000	-0.003234
-0.000629	0.002628	0.008583	0.000000	-0.010380
0.003959	0.028193	0.003365	0.000000	0.019450
0.004583	-0.003328	-0.022999	0.000000	-0.004021
0.000476	-0.005612	0.014791	0.000000	0.000403
0.000332	0.004510	0.019304	0.000000	0.000805
-0.002670	-0.010093	0.006697	0.000000	-0.010721
-0.000774	-0.000211	-0.008992	0.000000	0.004464
0.003533	0.000060	-0.000451	0.000000	-0.006908
0.005055	-0.014709	-0.012531	0.000000	-0.012308
0.000993	-0.004655	-0.000364	0.000000	-0.003101
-0.002093	-0.001044	-0.001251	0.000000	0.008042
-0.001260	-0.002153	-0.006588	0.000000	-0.000822
0.006515	0.000000	-0.006588	0.000000	0.000000
-0.005286	0.000000	-0.017937	0.000000	0.000000
0.013996	-0.010944	0.013468	0.000000	-0.012228
-0.002912	0.001014	-0.006705	0.000000	-0.001847
-0.002134	-0.007441	-0.015431	0.000000	-0.000822
-0.008589	0.019876	-0.010777	0.000000	0.012260
0.006560	-0.013133	-0.023358	0.000000	0.006680
0.001759	-0.013244	-0.011782	0.000000	0.003826
-0.003344	0.014637	0.023168	0.000000	0.002409
-0.005748	0.016764	0.026252	0.000000	0.012155
0.011717	0.000249	-0.020587	0.000000	-0.001983
-0.006941	-0.000623	-0.010514	0.000000	-0.005173
0.009757	-0.005246	0.007558	0.000000	0.004578
-0.002247	-0.020943	-0.015447	0.000000	-0.013595
-0.001241	0.001022	0.015495	0.000000	-0.004236
0.003006	-0.010272	-0.009393	0.000000	-0.005879
-0.003646	-0.002682	-0.010883	0.000000	-0.001628
0.001868	-0.004572	-0.022554	0.000000	0.002644
-0.000717	0.002856	-0.015437	0.000000	0.006075
0.005766	-0.000648	0.032082	0.000000	-0.002021
0.005032	-0.003574	-0.007900	0.000000	-0.005477
-0.000759	-0.015580	0.005029	0.000000	-0.003872
-0.003613	-0.003577	-0.014325	0.000000	0.006310
0.008178	-0.013594	0.005826	0.000000	-0.000609
-0.002696	-0.025442	-0.026083	0.000000	-0.009589
0.001140	0.000172	0.011902	0.000000	-0.002052
0.009131	-0.007096	0.006217	0.000000	0.000205
-0.006660	-0.009212	-0.003261	0.000000	-0.003498
0.000688	0.008969	0.028428	0.000000	-0.006825
0.004555	0.025182	0.019275	0.000000	0.004142
-0.005854	-0.019121	-0.010470	0.000000	-0.008509
0.001791	-0.019986	-0.026786	0.000000	-0.014063
-0.001396	-0.018849	-0.032392	0.000000	-0.012763
0.000309	0.035896	0.031671	0.000000	0.007465
0.005901	0.000762	0.013791	0.000000	-0.003832
0.001752	-0.010437	-0.026979	0.000000	-0.004275
0.006683	-0.025323	-0.019165	0.000000	0.003208
0.002676	-0.003161	-0.004874	0.000000	0.001067
-0.007032	-0.027432	-0.034437	0.000000	-0.010938
0.012561	0.014794	0.027039	0.000000	0.009444
-0.007722	-0.011914	-0.003541	0.000000	-0.017021
0.009390	0.004672	-0.012628	0.000000	0.003471
-0.004236	0.030616	0.021078	0.000000	0.002811
0.004936	0.005644	0.007246	0.000000	0.004094
-0.002280	-0.030368	-0.045606	0.000000	-0.012116
-0.005229	-0.021317	-0.059213	0.000000	0.000870
-0.000912	0.007686	-0.030062	0.000000	0.008662
-0.004053	0.041730	0.053813	0.000000	0.010083
0.011730	-0.003376	-0.020136	0.000000	-0.002351
-0.000992	-0.003816	0.000323	0.000000	-0.001285
-0.006405	-0.022149	-0.036462	0.000000	-0.014892
0.001528	-0.031133	-0.056002	0.000000	-0.012692
0.002260	-0.008516	-0.032519	0.000000	-0.003972
0.006165	-0.044182	-0.037081	0.000000	-0.009776
0.002670	0.003411	-0.010530	0.000000	0.008227
-0.000915	0.019876	0.030237	0.000000	0.007501
0.005220	0.016629	0.038841	0.000000	-0.001320
-0.004724	-0.042143	-0.039006	0.000000	-0.012401
-0.000842	-0.042376	-0.040576	0.000000	-0.008503
-0.011651	-0.013383	-0.035841	0.000000	0.000000
0.006323	-0.010837	-0.019716	0.000000	-0.020891
0.005060	0.014241	0.024342	0.000000	0.002979
-0.018672	0.003560	-0.007843	0.000000	-0.007809
0.005010	0.047160	0.065777	0.000000	0.016465
0.000889	0.002112	-0.010335	0.000000	0.002718
-0.003220	0.006704	0.011386	0.000000	-0.014353
0.009767	-0.031485	-0.039840	0.000000	-0.015027
-0.005878	-0.007083	-0.028861	0.000000	-0.019761
-0.004742	-0.021387	-0.010245	0.000000	-0.021372
-0.005319	0.038699	0.034003	0.000000	0.018517
0.009202	-0.010922	-0.013149	0.000000	-0.014883
-0.006648	0.029368	0.041599	0.000000	0.008668
0.001020	0.014484	0.002295	0.000000	-0.001199
0.007095	-0.017979	-0.012759	0.000000	-0.002644
0.002633	0.011589	-0.002064	0.000000	-0.008702
-0.005607	-0.032087	-0.040063	0.000000	-0.013443
0.002312	0.000000	0.000000	0.000000	0.044045
0.001703	0.000000	0.033595	0.000000	-0.000235
-0.007700	0.033290	0.042392	0.000000	0.004934
0.005495	-0.008372	0.000936	0.000000	-0.016779
0.001117	0.008827	0.025984	0.000000	0.020288
-0.011719	0.013843	0.030781	0.000000	0.005357
0.008961	-0.012556	-0.020664	0.000000	-0.012623
-0.003640	-0.004702	0.011629	0.000000	-0.001412
0.008629	0.023923	0.040915	0.000000	0.001177
-0.005853	-0.036545	-0.032118	0.000000	-0.020443
0.002672	-0.023444	-0.027724	0.000000	-0.007957
-0.002498	0.006872	0.018050	0.000000	-0.002424
0.003850	-0.015857	-0.017298	0.000000	-0.020346
0.008226	-0.037678	-0.044042	0.000000	-0.016480
-0.005525	0.011535	0.000277	0.000000	-0.000252
-0.002493	-0.009720	-0.012189	0.000000	-0.015736
-0.007024	0.025993	0.029010	0.000000	-0.004102
0.002279	-0.022004	0.005134	0.000000	0.012762
-0.001903	0.029803	0.021657	0.000000	0.014602
0.001590	0.017848	0.035313	0.000000	0.016115
0.005350	-0.034683	-0.031600	0.000000	-0.021629
-0.012186	-0.017082	-0.014990	0.000000	-0.012900
0.005181	-0.000990	-0.006440	0.000000	-0.014359
0.007889	-0.010118	-0.007409	0.000000	0.000258
-0.000906	-0.031069	-0.024890	0.000000	-0.010121
0.006414	-0.017697	-0.044519	0.000000	-0.007330
-0.003316	-0.015079	-0.018225	0.000000	0.008633
-0.005603	-0.050102	-0.059925	0.000000	-0.017341
0.005775	-0.001122	-0.029581	0.000000	-0.010658
-0.006449	0.014253	-0.003292	0.000000	0.011983
0.000409	0.032295	0.041403	0.000000	0.013148
0.003871	-0.005864	-0.034325	0.000000	-0.005238
0.002575	-0.045746	-0.063852	0.000000	-0.027421
-0.005000	0.008470	0.015333	0.000000	0.005920
0.006793	0.021027	-0.016581	0.000000	0.018081
-0.001018	-0.004803	-0.023912	0.000000	-0.006609
-0.009355	-0.031012	-0.076286	0.000000	-0.005319
0.009399	-0.004028	0.005435	0.000000	-0.009108
-0.004686	-0.021940	-0.022896	0.000000	-0.002155
0.012321	-0.008677	-0.043471	0.000000	-0.002701
-0.008626	0.032799	0.041221	0.000000	0.022725
0.003270	0.035194	0.065520	0.000000	0.019113
-0.000304	-0.011641	-0.015762	0.000000	0.002331
-0.003399	0.064038	0.091697	0.000000	0.030827
-0.000894	-0.014384	-0.024278	0.000000	0.010482
-0.008507	0.024190	0.021928	0.000000	-0.003980
0.003174	-0.005344	-0.019207	0.000000	-0.001996
0.000967	0.010489	-0.003191	0.000000	0.003490
0.004100	-0.008719	0.018076	0.000000	0.005213
-0.003315	-0.020087	-0.033566	0.000000	-0.016476
0.003721	0.024607	-0.035020	0.000000	0.045513
-0.004136	-0.006290	-0.032340	0.000000	-0.008696
0.010035	0.009462	0.024074	0.000000	-0.015648
-0.006436	-0.036177	0.020760	0.000000	-0.016899
0.001294	0.034078	0.043232	0.000000	0.009479
0.005148	0.010498	0.017291	0.000000	-0.016521
0.002739	-0.012387	-0.024257	0.000000	0.006039
0.002407	0.045126	0.077459	0.000000	0.003256
-0.002070	0.006266	0.004182	0.000000	0.013906
0.007262	-0.011291	-0.042348	0.000000	0.004920
0.002433	-0.029967	-0.063843	0.000000	-0.016329
-0.001660	-0.009705	-0.020727	0.000000	-0.022450
-0.006409	-0.014714	-0.009554	0.000000	-0.007682
0.004120	0.017546	0.053826	0.000000	-0.007742
-0.002333	-0.003562	-0.000497	0.000000	0.002587
-0.004221	0.029150	0.041290	0.000000	0.012837
0.008920	-0.001421	-0.009558	0.000000	-0.005115
-0.003017	0.016177	0.038435	0.000000	0.005115
-0.008659	-0.000206	-0.000739	0.000000	-0.005115
0.005386	0.004394	-0.002047	0.000000	-0.010309
0.000929	0.030267	0.056549	0.000000	0.017972
-0.006020	0.002581	0.032003	0.000000	0.002541
0.000380	0.003799	0.039487	0.000000	0.005063
0.000036	-0.017532	-0.037031	0.000000	-0.015267
-0.002628	0.032820	0.047031	0.000000	0.017790
0.003518	0.008522	0.008372	0.000000	-0.002522
0.001064	-0.000309	-0.003521	0.000000	-0.007605
0.006355	-0.001042	0.000180	0.000000	0.007605
0.000401	-0.028957	-0.061180	0.000000	-0.010152
-0.002419	0.001152	0.005131	0.000000	0.000000
0.001541	-0.021150	-0.000774	0.000000	-0.005885
0.007365	-0.004553	-0.009991	0.000000	-0.014735
-0.003940	-0.026716	-0.016089	0.000000	-0.015484
-0.003132	0.014293	-0.001435	0.000000	-0.003975
0.002739	0.008831	0.019678	0.000000	-0.006660
0.007014	-0.013254	-0.005783	0.000000	-0.011561
0.000535	-0.014147	-0.040297	0.000000	0.000000
-0.002370	0.027115	0.073114	0.000000	0.002701
0.001343	-0.007926	-0.011748	0.000000	-0.008940
0.002713	-0.023190	-0.013569	0.000000	-0.014527
-0.003052	-0.010136	-0.010677	0.000000	0.002482
0.001645	0.017912	0.000255	0.000000	-0.000551
-0.002584	0.000837	0.005222	0.000000	-0.003589
0.004427	0.000000	0.005222	0.000000	0.000277
0.002036	0.000000	0.005222	0.000000	0.000000
0.005025	0.000000	0.005222	0.000000	0.000000
0.002783	0.000000	-0.018596	0.000000	0.000000
0.001305	0.006658	0.013646	0.000000	-0.000850
-0.002400	0.000000	0.013646	0.000000	-0.003409
-0.011099	0.000000	0.063254	0.000000	0.032753
0.011193	0.003715	0.012767	0.000000	0.001926
-0.003355	0.010660	0.022791	0.000000	-0.010778
-0.000007	-0.012863	-0.023277	0.000000	-0.005573
0.009045	-0.011831	-0.026563	0.000000	-0.014069
-0.006482	0.013219	0.017527	0.000000	0.007622
0.009179	-0.004373	-0.009081	0.000000	-0.007338
-0.004447	0.002904	0.001209	0.000000	0.006213
-0.000926	0.001877	-0.001153	0.000000	-0.003667
0.002653	-0.010202	-0.013243	0.000000	0.000847
0.003698	0.002304	-0.003542	0.000000	0.001411
0.001967	-0.034145	-0.029550	0.000000	-0.028018
0.001483	-0.014000	-0.018400	0.000000	-0.008151
0.004482	-0.015161	-0.009777	0.000000	-0.002048
-0.001791	-0.015395	-0.003038	0.000000	-0.005581
0.001211	-0.003161	-0.008005	0.000000	-0.004132
0.003790	-0.010940	-0.010598	0.000000	-0.014599
-0.001943	-0.018979	-0.031725	0.000000	0.006283
0.000733	-0.000552	-0.014506	0.000000	0.005057
-0.001558	0.011337	0.005247	0.000000	-0.000891
0.003607	0.019134	0.014659	0.000000	0.007692
-0.007910	0.004760	-0.007738	0.000000	-0.004727
0.007456	0.009804	0.050195	0.000000	0.001775
0.005025	-0.030114	-0.030912	0.000000	-0.002071
-0.014139	0.019155	0.037524	0.000000	0.004433
0.008994	-0.013014	-0.015137	0.000000	-0.005026
0.001774	0.000900	0.012781	0.000000	-0.011926
-0.010971	-0.007856	-0.024325	0.000000	0.001798
0.007481	0.029566	0.035162	0.000000	-0.004802
-0.004096	-0.010485	-0.012297	0.000000	-0.017909
0.010953	-0.001513	0.026422	0.000000	-0.017612
-0.005711	0.015644	0.030420	0.000000	0.014237
-0.002862	0.013891	0.020020	0.000000	0.002149
-0.004239	0.014255	-0.026058	0.000000	0.002756
0.005627	-0.022418	-0.018138	0.000000	-0.021327
0.004328	-0.003406	-0.002033	0.000000	-0.002502
-0.006675	0.017562	0.009409	0.000000	0.008731
0.005864	0.002619	-0.015961	0.000000	-0.017855
-0.003804	-0.025620	-0.022753	0.000000	-0.007614
0.002575	-0.003878	-0.003918	0.000000	-0.000956
-0.007488	0.021967	0.026731	0.000000	0.021757
0.007663	0.005557	0.030722	0.000000	-0.020483
0.008494	-0.008325	-0.023484	0.000000	-0.004787
-0.001290	-0.016377	-0.037206	0.000000	0.001598
0.001241	-0.012004	0.008827	0.000000	-0.000639
0.000006	-0.027560	-0.038983	0.000000	-0.007378
0.000459	-0.015791	-0.006470	0.000000	-0.009056
0.003758	-0.022068	-0.048080	0.000000	-0.011765
-0.001262	0.000143	-0.013173	0.000000	0.010139
-0.004630	-0.033767	-0.020492	0.000000	0.010037
-0.012920	0.038986	0.060755	0.000000	0.056066
0.001430	0.036611	0.064053	0.000000	0.016914
-0.011669	0.023980	0.045318	0.000000	0.044230
0.000564	-0.010927	-0.022232	0.000000	-0.008055
0.002564	0.014928	0.026107	0.000000	0.030159
0.004438	-0.013623	-0.015502	0.000000	-0.016389
-0.008448	0.030689	0.043599	0.000000	0.018629
0.010989	-0.032129	-0.036408	0.000000	-0.024630
-0.001965	0.017146	0.033494	0.000000	-0.004884
0.006285	-0.000664	-0.019337	0.000000	-0.002596
-0.004235	-0.016887	-0.013176	0.000000	-0.011326
0.009377	0.004719	-0.002261	0.000000	-0.011456
0.004616	-0.031707	-0.041482	0.000000	-0.031206
0.001072	0.009123	0.030943	0.000000	-0.001830
-0.012038	0.030400	0.025696	0.000000	0.031262
0.005280	0.011150	-0.003508	0.000000	0.012061
-0.002470	0.001714	0.008928	0.000000	-0.001463
0.002061	0.025884	0.043693	0.000000	0.022583
-0.002214	-0.000171	-0.003878	0.000000	-0.006895
0.003295	-0.004935	-0.010731	0.000000	-0.007523
-0.001288	-0.008641	-0.027281	0.000000	-0.017285
-0.001394	0.005712	0.016354	0.000000	0.024231
0.002279	0.003360	0.012203	0.000000	0.013181
0.001560	0.009586	0.023621	0.000000	-0.010013
0.007718	-0.008125	-0.003136	0.000000	-0.008373
-0.006613	0.011951	-0.005937	0.000000	-0.003485
0.001357	0.000000	-0.005937	0.000000	0.000000
0.002165	0.000000	-0.005937	0.000000	0.000000
0.003807	0.000000	0.000191	0.000000	0.000000
0.000679	0.010155	0.030453	0.000000	0.009417
0.002917	-0.006954	-0.007978	0.000000	-0.021914
0.002677	-0.018328	-0.021166	0.000000	-0.006609
-0.008168	0.023653	0.014543	0.000000	0.007806
0.011226	-0.001255	0.007788	0.000000	0.006260
0.003100	0.000126	0.001864	0.000000	-0.021325
0.001449	0.000000	0.001864	0.000000	0.000000
-0.002777	0.000000	0.003251	0.000000	0.000000
0.004915	0.007829	0.006959	0.000000	-0.003036
0.010271	0.012573	0.007580	0.000000	0.002429
-0.010011	-0.002790	0.001728	0.000000	-0.036761
0.012363	-0.014857	-0.034127	0.000000	-0.012029
-0.003386	0.001625	0.011978	0.000000	-0.000956
0.002349	-0.001500	-0.009528	0.000000	-0.009609
0.000165	-0.001335	0.016002	0.000000	-0.004839
-0.004002	0.002835	0.020643	0.000000	-0.005188
-0.009671	0.010930	0.038459	0.000000	-0.008488
0.019503	0.001193	-0.009176	0.000000	-0.013534
-0.004159	-0.034517	-0.035424	0.000000	-0.021499
0.008042	0.001064	0.007081	0.000000	-0.001019
-0.009573	-0.008241	-0.019343	0.000000	-0.003746
0.006654	0.017300	0.027073	0.000000	-0.003075
0.008629	0.004751	0.017312	0.000000	-0.020398
0.003289	0.000000	-0.009564	0.000000	-0.003850
-0.008844	0.014201	0.007656	0.000000	0.014274
0.002646	0.015916	0.032128	0.000000	0.021543
0.012224	0.006369	0.025372	0.000000	-0.025006
-0.013528	0.008737	0.011386	0.000000	0.001386
0.003442	0.010011	-0.012440	0.000000	0.009309
-0.003680	-0.011496	-0.011915	0.000000	-0.043485
-0.007176	0.002926	0.005505	0.000000	0.015295
0.017385	-0.003408	-0.002179	0.000000	-0.033743
-0.019166	0.010071	-0.002653	0.000000	0.014498
0.006703	-0.011437	-0.005797	0.000000	-0.026250
-0.004595	0.006734	0.025079	0.000000	-0.018267
0.004557	0.008077	0.028593	0.000000	-0.013255
0.000445	0.004508	0.003799	0.000000	0.003045
0.008582	-0.007484	-0.025573	0.000000	-0.013777
-0.007998	0.014678	0.029446	0.000000	0.021728
-0.000912	0.004026	0.003937	0.000000	0.035195
-0.004784	0.008507	0.022959	0.000000	0.033999
0.006282	-0.010499	-0.014268	0.000000	-0.005292
-0.012075	0.006623	0.006623	0.000000	0.004236
0.001264	-0.026361	-0.012086	0.000000	-0.006715
-0.004161	0.005566	0.012193	0.000000	-0.001775
-0.000397	0.004352	-0.000199	0.000000	-0.013591
-0.004576	-0.007568	-0.001942	0.000000	0.063480
0.003566	-0.000716	0.013844	0.000000	0.014094
0.007477	-0.017992	-0.027868	0.000000	-0.024626
-0.000429	-0.019561	-0.025556	0.000000	-0.005136
-0.002767	0.008477	0.020645	0.000000	0.018368
-0.001386	-0.003818	0.003242	0.000000	0.017043
-0.001044	0.004310	-0.003950	0.000000	-0.018730
-0.012254	0.024397	0.033781	0.000000	0.023688
0.004815	0.001677	0.009741	0.000000	-0.002972
0.000051	-0.007088	-0.017318	0.000000	-0.002317
0.002587	-0.006774	-0.001905	0.000000	-0.015028
-0.007215	0.009864	-0.005302	0.000000	0.001345
0.001088	0.010323	0.016664	0.000000	-0.008775
-0.010227	-0.001111	-0.004502	0.000000	0.049274
0.012113	-0.003738	-0.014761	0.000000	0.016323
-0.003744	-0.005634	-0.006720	0.000000	0.009793
0.007164	0.004119	0.015476	0.000000	-0.009476
0.007515	-0.010066	-0.009655	0.000000	0.015118
-0.006190	0.003019	-0.005234	0.000000	0.004678
0.010421	-0.003220	-0.004304	0.000000	-0.016628
-0.004606	0.009949	0.026112	0.000000	0.019424
0.002946	-0.009022	-0.002413	0.000000	-0.022275
-0.000014	0.010139	0.021497	0.000000	0.031233
-0.005501	-0.010461	-0.007988	0.000000	-0.005241
-0.006712	0.002455	-0.000899	0.000000	0.011678
-0.004853	0.010078	0.011469	0.000000	0.033942
0.009351	-0.008552	-0.007420	0.000000	0.035112
0.002139	-0.006442	-0.013075	0.000000	-0.015807
0.002239	0.003347	-0.000578	0.000000	-0.000869
-0.007436	-0.010522	-0.009709	0.000000	-0.008444
0.004856	0.000732	-0.000407	0.000000	-0.014728
-0.006886	0.006766	0.010190	0.000000	-0.035950
0.007253	0.007442	0.003370	0.000000	0.024610
-0.008384	0.005874	0.007367	0.000000	-0.002103
0.005293	0.001394	-0.002282	0.000000	0.024656
-0.005536	0.012416	0.003654	0.000000	0.026352
0.001024	0.000000	0.000000	0.000000	-0.019917
-0.007208	0.000000	0.004854	0.000000	0.000583
0.002757	0.000819	-0.003832	0.000000	-0.003503
-0.003016	-0.006179	-0.004608	0.000000	0.008734
-0.015098	-0.000471	-0.009054	0.000000	0.008083
-0.001287	0.004347	-0.012422	0.000000	-0.002015
0.000059	-0.009738	-0.006116	0.000000	-0.004331
0.001656	-0.007605	-0.005367	0.000000	0.000289
-0.000049	0.006144	0.011210	0.000000	0.003753
0.002034	0.004101	-0.007040	0.000000	-0.005780
0.004513	-0.006475	-0.012428	0.000000	0.002027
-0.001367	0.008912	0.012316	0.000000	0.008641
-0.011895	0.002196	0.010674	0.000000	0.040191
0.004947	0.012612	0.025501	0.000000	0.003849
0.008143	-0.000967	-0.015189	0.000000	-0.010206
0.010427	-0.001085	0.008238	0.000000	-0.021295
-0.008942	0.012365	-0.013679	0.000000	-0.020313
0.013266	-0.010700	-0.022146	0.000000	0.008060
-0.003756	-0.010268	-0.003009	0.000000	-0.013276
-0.000355	0.001016	0.000044	0.000000	0.012702
0.009121	-0.003756	-0.000804	0.000000	-0.041886
-0.004423	0.000078	0.000014	0.000000	0.008341
-0.008343	0.009558	0.010490	0.000000	0.004144
0.009782	0.001552	-0.005229	0.000000	-0.010692
-0.007014	0.011907	0.021161	0.000000	0.003874
0.010254	-0.000498	0.004911	0.000000	-0.009864
-0.005086	-0.024324	-0.021038	0.000000	-0.017882
-0.002729	-0.002044	-0.011980	0.000000	-0.005212
0.005133	0.001180	-0.003294	0.000000	-0.001846
-0.000675	-0.008328	-0.011570	0.000000	-0.012396
-0.001837	-0.008038	-0.005102	0.000000	-0.013815
0.013911	-0.001439	-0.008134	0.000000	0.005360
-0.006519	-0.015280	-0.019746	0.000000	-0.024834
0.007173	0.013758	0.025633	0.000000	0.003540
-0.002110	-0.001403	-0.004108	0.000000	0.041837
-0.011640	0.019904	0.021819	0.000000	0.044880
0.015770	-0.006749	0.000303	0.000000	-0.014239
-0.002698	-0.002141	-0.003724	0.000000	0.005364
0.003657	0.000833	-0.006417	0.000000	-0.005364
-0.006952	0.013588	0.013942	0.000000	0.021868
0.003892	-0.005256	-0.004544	0.000000	-0.013241
-0.003986	0.010717	0.009019	0.000000	0.021972
0.004153	-0.000428	-0.002730	0.000000	0.000869
-0.010285	0.011532	0.004890	0.000000	0.018644
-0.001616	-0.001348	-0.002940	0.000000	-0.003131
0.008358	-0.005021	-0.008861	0.000000	0.007101
-0.005540	0.000232	0.015492	0.000000	-0.000849
0.004266	0.002243	-0.001011	0.000000	-0.017432
0.009134	-0.014865	-0.011452	0.000000	-0.002309
-0.005084	-0.009375	-0.010228	0.000000	0.053444
-0.000598	0.000712	-0.003575	0.000000	-0.006044
-0.004433	0.006504	0.003304	0.000000	0.008506
-0.003838	0.007047	0.006678	0.000000	0.005721
-0.002819	0.004671	0.013839	0.000000	-0.003265
-0.003094	0.006618	0.022364	0.000000	0.013536
0.001395	0.001927	0.010827	0.000000	-0.013263
-0.009983	0.013917	-0.000541	0.000000	0.020764
0.009168	0.000873	0.005852	0.000000	-0.009115
-0.005205	-0.005478	-0.003571	0.000000	0.001883
-0.001661	0.005288	0.004978	0.000000	0.023118
0.011151	0.011881	0.026490	0.000000	0.013307
-0.007470	-0.003155	-0.003233	0.000000	-0.007545
0.003286	-0.008499	-0.014479	0.000000	-0.002877
0.006362	0.005184	0.007677	0.000000	-0.001835
0.004795	0.006545	0.020329	0.000000	-0.017737
-0.000175	0.004116	0.001597	0.000000	-0.016155
-0.001974	-0.015996	-0.019066	0.000000	-0.008724
0.021119	0.005600	0.003917	0.000000	-0.008249
-0.013813	-0.002191	-0.009434	0.000000	0.013438
0.002284	-0.002992	-0.007996	0.000000	-0.005189
0.001393	-0.000038	-0.001285	0.000000	-0.008249
-0.009265	0.018860	0.025836	0.000000	0.025891
0.003375	0.002156	0.017705	0.000000	0.005634
0.012640	0.000446	0.004171	0.000000	-0.000268
-0.008790	0.005553	-0.007164	0.000000	0.016455
0.005131	0.002470	-0.002859	0.000000	0.002104
-0.002846	0.011788	0.011375	0.000000	0.013307
0.011143	-0.000910	0.003185	0.000000	-0.009113
-0.004661	0.007150	0.003864	0.000000	-0.004982
-0.000274	0.005662	0.035965	0.000000	-0.004743
0.007180	-0.006748	-0.016343	0.000000	-0.028941
-0.001584	-0.004791	-0.003466	0.000000	-0.000272
-0.000300	0.000036	-0.016350	0.000000	0.003529
-0.000486	-0.007559	-0.021258	0.000000	-0.002985
0.002858	0.007995	0.011112	0.000000	0.005692
0.000683	-0.004848	-0.004946	0.000000	-0.025179
0.005592	0.006156	0.018811	0.000000	-0.004166
-0.004139	-0.002837	0.003777	0.000000	0.000278
0.006914	0.000983	0.015218	0.000000	-0.014010
-0.002806	0.005298	0.009013	0.000000	0.000564
-0.003739	-0.009235	-0.029583	0.000000	0.007025
0.000934	-0.018208	-0.026417	0.000000	-0.005053
0.000619	-0.001042	0.017727	0.000000	-0.003948
0.003874	0.000000	0.017727	0.000000	0.001130
0.000402	0.000000	0.017727	0.000000	0.000000
-0.001929	0.000000	0.017727	0.000000	0.000000
0.001477	0.000000	-0.007198	0.000000	0.000000
0.004576	-0.004934	-0.006931	0.000000	0.008719
-0.000107	0.000000	-0.006931	0.000000	0.000280
0.003024	0.000000	0.013272	0.000000	0.008919
0.003108	0.005317	-0.009962	0.000000	-0.004728
0.000962	0.004422	0.003533	0.000000	-0.021131
-0.004954	-0.016959	-0.057378	0.000000	-0.007718
0.013017	0.011556	0.034391	0.000000	-0.006333
-0.001671	-0.002257	0.022650	0.000000	-0.031088
-0.009695	0.001093	-0.019660	0.000000	-0.004478
0.006023	-0.002843	-0.039024	0.000000	0.008047
-0.008282	0.008651	0.031718	0.000000	0.005919
-0.003236	0.004009	0.006238	0.000000	0.002063
-0.010350	0.004280	0.015230	0.000000	0.001177
-0.003556	0.009715	0.021443	0.000000	0.001763
0.020295	-0.003311	-0.009869	0.000000	-0.013003
-0.000591	0.003453	0.007579	0.000000	0.006818
0.002119	-0.001494	0.001472	0.000000	-0.009200
-0.012685	0.001245	-0.003309	0.000000	-0.011394
-0.003135	-0.000569	-0.001876	0.000000	0.019116
0.018200	0.004472	0.020414	0.000000	-0.006232
-0.019556	0.002405	-0.008654	0.000000	-0.002683
-0.000871	-0.009762	-0.004423	0.000000	0.042659
0.009460	-0.009282	-0.012435	0.000000	-0.005450
-0.007034	0.002374	-0.010099	0.000000	-0.006058
0.004958	-0.006667	-0.004784	0.000000	-0.012227
-0.000094	0.000795	0.011959	0.000000	-0.003815
0.000607	-0.005507	-0.024606	0.000000	-0.005898
0.015380	0.002250	-0.010080	0.000000	-0.012500
-0.009214	0.011175	0.008953	0.000000	-0.003300
-0.004687	0.000323	0.002977	0.000000	0.004198
0.015815	-0.000143	0.000219	0.000000	-0.012344
-0.007562	-0.000789	0.010204	0.000000	-0.001516
-0.005930	-0.010855	-0.014799	0.000000	-0.004257
0.002901	0.003366	0.010790	0.000000	0.000305
0.003320	0.006376	0.003367	0.000000	-0.012876
-0.011788	-0.000467	-0.005022	0.000000	-0.002162
0.009556	0.006339	-0.002068	0.000000	0.013209
-0.010630	-0.007381	-0.025702	0.000000	0.007600
0.005704	0.004485	0.011362	0.000000	-0.002426
0.007932	-0.006537	-0.011398	0.000000	-0.016838
-0.016739	0.002016	0.001502	0.000000	-0.008060
0.005090	0.002694	-0.001185	0.000000	0.000311
0.004454	0.002722	0.009782	0.000000	-0.009692
-0.005949	0.008229	-0.005959	0.000000	0.005327
-0.015844	0.003612	-0.010639	0.000000	0.012423
0.009094	-0.002867	-0.012324	0.000000	0.019561
-0.002347	0.004033	-0.000254	0.000000	-0.014020
0.015254	0.001270	0.025659	0.000000	-0.048422
-0.002924	0.002958	-0.005223	0.000000	-0.017550
-0.006625	-0.003593	-0.002799	0.000000	-0.003284
-0.004728	0.000318	0.015618	0.000000	0.011773
0.012916	-0.023375	-0.013551	0.000000	-0.004888
-0.010099	-0.005322	-0.011694	0.000000	-0.002289
0.001281	-0.024510	-0.041008	0.000000	-0.005911
-0.003706	0.002638	-0.006848	0.000000	0.013414
-0.001186	0.009490	-0.000371	0.000000	-0.014733
0.009413	-0.013766	-0.016457	0.000000	-0.004297
-0.010668	0.000782	-0.003222	0.000000	0.001324
0.003080	-0.014552	-0.000345	0.000000	-0.009973
0.001581	0.000076	0.006870	0.000000	0.008318
-0.015819	0.000264	-0.011334	0.000000	-0.016369
0.005384	0.013318	0.020273	0.000000	-0.010496
-0.002920	0.001303	-0.007404	0.000000	0.009485
0.004097	0.014080	0.002886	0.000000	0.029893
-0.002068	-0.002535	-0.006694	0.000000	-0.003606
0.008216	-0.001215	-0.015182	0.000000	-0.004278
-0.000403	0.009240	0.019185	0.000000	0.015058
-0.017166	0.017259	0.024326	0.000000	0.054990
-0.000705	0.006971	0.014044	0.000000	0.002150
0.008844	-0.002675	-0.010944	0.000000	-0.012971
0.004570	-0.003901	0.013093	0.000000	-0.009997
-0.009413	0.003472	-0.006697	0.000000	0.004073
0.004288	0.000000	-0.006697	0.000000	0.000000
-0.003004	0.000000	-0.006697	0.000000	0.000000
-0.006922	0.000000	0.014850	0.000000	0.000000
0.006766	-0.006989	-0.008612	0.000000	0.009977
0.001837	-0.001134	-0.010269	0.000000	-0.001204
0.001856	0.005305	-0.003747	0.000000	-0.016093
-0.002908	-0.003109	-0.024500	0.000000	-0.001838
-0.008105	0.006173	0.013962	0.000000	0.010676
0.004492	-0.006350	-0.005081	0.000000	0.008459
0.004073	0.005611	0.002564	0.000000	-0.004825
-0.007545	0.002566	0.001430	0.000000	0.009627
0.003196	0.002139	0.011845	0.000000	0.004481
0.003780	-0.000280	0.003783	0.000000	0.003273
-0.006874	-0.008727	-0.006865	0.000000	0.002670
0.015908	-0.006489	-0.005564	0.000000	-0.001779
-0.004666	-0.003242	-0.006247	0.000000	-0.007149
-0.001795	0.007538	0.005190	0.000000	-0.006900
0.008042	-0.002625	0.001617	0.000000	0.003906
0.001722	0.005666	0.003020	0.000000	0.040834
-0.006841	-0.020839	-0.029152	0.000000	0.017689
-0.013003	-0.001696	0.006006	0.000000	0.029811
0.009159	-0.022574	-0.012752	0.000000	-0.001373
0.003211	0.012336	0.033457	0.000000	0.000275
-0.000316	-0.010786	0.019805	0.000000	0.006847
-0.004183	0.010421	0.017948	0.000000	0.008154
0.008213	-0.003877	-0.009815	0.000000	-0.008700
0.002259	-0.012166	-0.013936	0.000000	-0.014025
-0.004672	0.004478	0.007315	0.000000	0.005248
0.002056	0.016336	0.018593	0.000000	0.015038
-0.000901	-0.003311	0.004435	0.000000	-0.005169
-0.004527	-0.002262	-0.000208	0.000000	-0.004648
0.005557	-0.009986	0.018837	0.000000	0.007100
0.004246	-0.004141	-0.012970	0.000000	-0.006278
-0.003581	0.010248	0.012576	0.000000	-0.008525
0.011291	0.004063	-0.004407	0.000000	-0.016428
-0.007490	-0.001243	-0.014602	0.000000	0.016152
-0.002868	0.000402	0.008336	0.000000	0.014807
0.003509	-0.004543	-0.005862	0.000000	-0.001089
-0.003147	0.003592	0.000926	0.000000	0.003536
0.004406	-0.000512	-0.004504	0.000000	0.001357
0.004454	0.007913	0.018310	0.000000	0.004059
-0.001734	0.009003	0.007472	0.000000	-0.001622
-0.004711	0.002157	0.003912	0.000000	-0.004609
-0.014813	-0.002085	0.005663	0.000000	0.010273
0.009822	0.006172	0.001047	0.000000	0.007770
-0.005157	-0.000787	-0.005555	0.000000	0.012202
0.005557	-0.007330	0.004526	0.000000	0.002107
0.007387	0.011617	0.009084	0.000000	-0.023693
-0.015015	0.003878	-0.002848	0.000000	0.009118
0.001721	0.002837	-0.001457	0.000000	0.006121
0.008038	0.001946	0.005169	0.000000	-0.014700
-0.004656	-0.008625	0.005465	0.000000	-0.002966
0.001040	-0.005791	-0.008810	0.000000	0.005655
-0.000679	0.003722	0.007629	0.000000	-0.001075
0.004510	0.005450	0.003454	0.000000	-0.021465
-0.000529	0.001597	0.011120	0.000000	0.006570
-0.000623	0.004106	0.010766	0.000000	0.015164
-0.007346	-0.002688	0.003911	0.000000	0.001879
0.010722	-0.005042	0.000540	0.000000	-0.016225
-0.005069	-0.005425	-0.011803	0.000000	-0.001091
0.014594	-0.001110	-0.004945	0.000000	-0.023193
-0.007141	0.001146	0.006851	0.000000	-0.000279
-0.000074	-0.005239	-0.014345	0.000000	0.000000
0.002674	-0.001584	0.002827	0.000000	-0.007573
0.002045	0.003346	0.004003	0.000000	-0.001409
0.000446	0.003048	0.001104	0.000000	0.001127
-0.002305	-0.007223	-0.001755	0.000000	-0.004799
-0.004498	0.001586	-0.000785	0.000000	0.016835
0.005196	-0.004583	-0.011863	0.000000	-0.003065
-0.001095	-0.007662	-0.002392	0.000000	0.000279
0.008369	0.000073	-0.014443	0.000000	-0.022289
-0.004978	-0.003908	0.003795	0.000000	0.000570
-0.008240	0.001901	0.010174	0.000000	0.003984
-0.000382	0.004300	0.003410	0.000000	0.025517
0.001127	-0.013288	-0.014095	0.000000	-0.010296
-0.009795	-0.000295	0.000182	0.000000	0.003072
0.003751	-0.008961	-0.006982	0.000000	0.009713
-0.007698	0.007116	0.010028	0.000000	0.006332
0.007869	-0.000628	-0.000507	0.000000	0.001097
-0.000006	0.012340	0.008746	0.000000	-0.008534
-0.003946	0.005133	-0.001449	0.000000	-0.020107
-0.001556	-0.003966	0.004851	0.000000	-0.006225
0.005593	0.002840	0.004191	0.000000	-0.002558
-0.000253	-0.009387	-0.007870	0.000000	-0.005422
-0.001692	-0.004561	0.001771	0.000000	-0.010643
0.019303	-0.017628	-0.012930	0.000000	-0.027857
-0.008891	-0.008781	-0.012225	0.000000	0.002376
-0.003244	0.006113	0.002185	0.000000	-0.002971
0.000965	-0.010248	-0.013766	0.000000	0.009181
0.001151	-0.002321	-0.020723	0.000000	-0.006804
0.013652	-0.001945	-0.009018	0.000000	-0.009544
-0.007427	0.009573	0.013083	0.000000	0.012804
-0.000626	-0.000113	0.007762	0.000000	-0.007424
-0.001065	0.001323	0.002367	0.000000	0.003867
0.000443	0.000981	-0.002569	0.000000	-0.002081
-0.003403	-0.003287	-0.005657	0.000000	-0.004473
-0.010749	0.011178	0.015899	0.000000	0.017479
-0.000343	0.000449	-0.000524	0.000000	0.001174
0.002451	0.002802	0.005331	0.000000	-0.011210
0.001914	0.004393	0.010353	0.000000	-0.004162
-0.007548	0.005962	0.007698	0.000000	-0.001192
0.003694	-0.002773	-0.003884	0.000000	-0.000597
0.009148	-0.003561	-0.003708	0.000000	-0.014428
-0.002713	0.009541	0.008426	0.000000	0.005134
-0.000098	0.007553	0.016721	0.000000	0.011381
-0.009731	0.010501	0.007927	0.000000	0.030790
0.000497	-0.000253	-0.015470	0.000000	-0.002313
0.007480	-0.001158	-0.013171	0.000000	0.006060
0.007327	-0.000616	0.005040	0.000000	-0.002016
-0.001651	-0.005229	0.000367	0.000000	-0.019209
0.003922	0.004505	0.001316	0.000000	-0.010338
-0.002908	0.008841	0.005805	0.000000	0.008279
0.000097	-0.002446	-0.004382	0.000000	-0.006499
-0.008236	-0.001802	0.003092	0.000000	0.004141
0.004973	0.001010	0.007192	0.000000	-0.002364
-0.001462	0.006789	0.001705	0.000000	-0.009811
0.002064	-0.001075	0.000351	0.000000	-0.004492
0.008485	0.006750	0.010142	0.000000	0.002099
-0.004239	-0.003888	-0.005718	0.000000	-0.010235
-0.002141	-0.002361	0.003609	0.000000	-0.012483
0.000864	0.002326	-0.016667	0.000000	0.009453
0.002877	-0.005698	-0.005601	0.000000	-0.011293
0.001602	0.004840	0.005533	0.000000	0.003982
-0.000071	0.002144	0.004481	0.000000	0.011852
0.007976	-0.008063	-0.001962	0.000000	-0.004542
-0.003182	0.018889	0.006081	0.000000	0.006051
-0.007394	0.006721	0.006772	0.000000	0.006914
0.003526	0.003710	0.011839	0.000000	-0.012966
-0.001821	-0.001469	-0.010956	0.000000	-0.000607
-0.000469	0.002795	0.003135	0.000000	0.004242
0.008181	-0.002480	0.004954	0.000000	-0.026971
-0.005938	-0.000315	0.012426	0.000000	0.000932
-0.000632	-0.006706	-0.001797	0.000000	-0.013121
0.001369	0.002428	0.014724	0.000000	0.000943
-0.000044	-0.003203	-0.010997	0.000000	-0.008202
0.005520	-0.000988	-0.006460	0.000000	-0.000317
-0.000429	-0.002013	-0.001629	0.000000	-0.005401
-0.000326	0.007258	0.011090	0.000000	0.005084
0.003369	-0.005880	-0.006701	0.000000	-0.015331
-0.001527	0.004931	0.007120	0.000000	0.002892
0.005162	0.002106	0.013183	0.000000	0.000642
0.002601	-0.011532	-0.020057	0.000000	-0.011613
-0.002038	0.001418	-0.001989	0.000000	-0.000325
-0.004549	0.011586	0.005328	0.000000	0.007115
0.006534	0.006700	0.010244	0.000000	0.011216
0.000703	-0.002542	-0.001694	0.000000	-0.004151
-0.003080	0.010060	0.005171	0.000000	-0.002884
0.000608	0.003102	0.010819	0.000000	0.013389
0.005910	0.001856	0.002486	0.000000	-0.005079
-0.001136	0.003395	-0.004616	0.000000	-0.016365
0.006504	0.003963	0.004902	0.000000	0.022077
-0.007021	0.003811	0.026316	0.000000	-0.001267
0.000539	-0.002210	0.008094	0.000000	-0.014683
-0.003007	0.000544	-0.002199	0.000000	0.001606
0.006513	0.010054	-0.007795	0.000000	-0.020104
0.002393	0.001145	0.009300	0.000000	-0.010868
-0.003741	-0.002763	-0.010410	0.000000	0.003306
-0.000228	-0.007586	-0.012070	0.000000	0.000000
0.002303	0.013941	0.026592	0.000000	0.003953
-0.005784	0.001039	-0.005817	0.000000	0.014685
0.004546	-0.004834	-0.003686	0.000000	-0.005848
0.000980	-0.002932	-0.018276	0.000000	-0.011800
0.001296	-0.001418	-0.005785	0.000000	-0.006616
0.004330	0.002835	0.001129	0.000000	-0.002659
0.002987	0.005646	0.008494	0.000000	-0.011042
0.001364	-0.002349	-0.003045	0.000000	0.000673
-0.000855	-0.003061	-0.004839	0.000000	0.014024
-0.002990	-0.002192	-0.004925	0.000000	-0.007989
0.003953	0.010146	0.011190	0.000000	-0.007380
-0.007361	0.001737	0.007130	0.000000	0.022308
0.016710	-0.002038	0.001753	0.000000	-0.029404
-0.009621	0.003171	-0.001347	0.000000	-0.014689
-0.000050	0.005650	0.003725	0.000000	-0.009682
0.000742	0.003276	0.002346	0.000000	-0.005575
0.000265	-0.006662	-0.007217	0.000000	-0.003500
-0.000982	0.006034	0.004090	0.000000	0.000351
0.002618	0.002970	0.007723	0.000000	-0.003511
-0.003957	0.002140	0.000122	0.000000	0.002810
0.004773	-0.001712	-0.006635	0.000000	-0.013774
-0.013334	0.001416	0.011539	0.000000	0.022504
0.009910	-0.004153	0.003506	0.000000	0.018943
0.003040	0.006421	0.002334	0.000000	-0.014779
-0.002144	0.002622	-0.006919	0.000000	0.017165
0.004162	0.007273	0.010477	0.000000	0.006446
0.005469	0.003115	0.004316	0.000000	-0.017054
-0.001914	0.000000	0.004316	0.000000	0.001719
0.002501	0.000000	-0.006095	0.000000	0.003770
0.000351	0.002592	0.003316	0.000000	0.020319
0.000785	-0.000518	-0.005804	0.000000	0.017282
0.002945	0.000486	0.007669	0.000000	-0.012600
-0.009440	0.000000	0.007669	0.000000	-0.002338
0.000060	0.000000	-0.004552	0.000000	-0.009746
-0.009811	0.002866	0.002519	0.000000	0.008742
0.005138	-0.003802	0.004834	0.000000	-0.002682
-0.004602	0.003127	0.013262	0.000000	-0.015562
-0.010773	0.001768	0.001413	0.000000	-0.003073
0.004701	0.000193	0.001114	0.000000	-0.006175
0.000059	-0.012736	-0.012626	0.000000	0.002063
0.011674	-0.003095	-0.004996	0.000000	0.001030
-0.006623	0.007089	0.001465	0.000000	-0.018349
-0.004034	0.006234	-0.004757	0.000000	0.003836
-0.003438	0.002251	0.009341	0.000000	-0.002091
-0.002297	-0.001029	-0.003992	0.000000	0.001742
-0.002784	0.004076	0.010643	0.000000	-0.004187
0.002617	-0.002855	0.001958	0.000000	0.013889
0.005800	0.001861	-0.002287	0.000000	-0.006920
-0.003426	-0.004756	-0.004829	0.000000	-0.006270
-0.004870	0.005750	0.001728	0.000000	0.003488
0.008337	-0.001827	-0.006144	0.000000	0.007285
-0.003554	-0.001124	-0.005113	0.000000	0.009632
-0.000061	-0.003895	0.004093	0.000000	-0.017614
0.000313	0.010459	0.000625	0.000000	0.000697
0.001067	0.005760	0.007298	0.000000	-0.000697
-0.003394	0.001522	-0.005482	0.000000	0.006252
-0.001922	-0.000824	0.002911	0.000000	0.008619
-0.006207	0.011319	0.015421	0.000000	-0.015569
-0.004763	0.004473	0.000903	0.000000	0.002438
0.006442	0.004267	0.006883	0.000000	-0.001392
0.001607	-0.002334	0.016692	0.000000	-0.008395
0.006206	0.001027	0.002203	0.000000	-0.006343
-0.003598	0.006019	0.004415	0.000000	0.000353
0.003153	-0.000650	-0.001298	0.000000	0.009495
0.003843	0.001979	0.019872	0.000000	0.012176
-0.000869	-0.007099	-0.015036	0.000000	0.006205
0.002013	0.000591	-0.002130	0.000000	0.006167
0.001190	-0.004769	-0.006301	0.000000	0.024293
-0.000230	-0.010458	-0.011397	0.000000	0.009950
0.006300	-0.005318	0.009287	0.000000	-0.004300
-0.002333	-0.003402	-0.005058	0.000000	-0.004651
-0.002991	0.000096	-0.007414	0.000000	0.006969
0.007489	0.010800	0.012114	0.000000	-0.001655
-0.006146	0.003334	-0.004438	0.000000	-0.000663
-0.001755	0.003103	0.000829	0.000000	0.001656
0.000625	-0.000501	0.000791	0.000000	0.007582
-0.003120	-0.000971	-0.003281	0.000000	-0.009238
0.011170	0.008055	0.005373	0.000000	-0.021441
-0.005417	0.002360	-0.011851	0.000000	-0.010896
0.007861	-0.005849	-0.005287	0.000000	0.008522
-0.001615	-0.002656	0.006468	0.000000	0.015494
0.001251	-0.008199	0.001979	0.000000	0.002337
0.003691	-0.000694	-0.001972	0.000000	-0.005349
-0.005536	0.001167	0.011607	0.000000	0.006682
-0.004531	0.007820	0.017963	0.000000	-0.013410
0.007758	-0.012244	-0.018731	0.000000	0.001012
-0.003064	0.001962	-0.001107	0.000000	0.003366
-0.000472	0.007212	0.009230	0.000000	0.011028
-0.007825	0.001912	0.001577	0.000000	0.013862
-0.005669	0.001127	0.013759	0.000000	0.027479
-0.001620	-0.001879	0.005377	0.000000	0.016132
-0.000072	0.006560	0.015257	0.000000	-0.007875
0.002187	0.000000	0.015257	0.000000	0.000000
-0.001282	0.000000	0.015257	0.000000	0.000000
-0.000205	0.000000	-0.006192	0.000000	0.000000
-0.000993	0.000777	-0.007521	0.000000	-0.013692
0.002383	0.002976	0.013552	0.000000	-0.020733
-0.003705	0.005526	-0.000584	0.000000	-0.006239
-0.001082	-0.003887	-0.009056	0.000000	-0.006941
0.004493	0.000927	0.001250	0.000000	0.003642
-0.002873	0.003791	0.011232	0.000000	-0.006299
-0.001540	0.010648	-0.000146	0.000000	-0.014741
0.008743	-0.001340	0.004653	0.000000	0.005050
-0.002459	0.001218	0.000569	0.000000	-0.004038
-0.004994	-0.005586	0.000039	0.000000	0.000000
0.000206	0.000887	-0.000237	0.000000	-0.007105
-0.003713	-0.003400	-0.002219	0.000000	0.004405
0.009090	-0.023944	-0.029204	0.000000	-0.013615
0.001358	-0.024306	-0.017767	0.000000	-0.010334
0.002263	0.001127	0.003643	0.000000	-0.006601
-0.000722	-0.001996	0.002155	0.000000	0.003132
-0.003727	0.004374	-0.006664	0.000000	0.007960
0.000655	0.005249	0.000000	0.000000	-0.005877
-0.002189	0.001244	0.001873	0.000000	-0.003821
-0.001436	-0.001340	0.016952	0.000000	0.002434
-0.001827	-0.012077	-0.017202	0.000000	-0.012930
-0.003824	-0.003399	0.006652	0.000000	-0.005998
-0.003691	0.002267	-0.003172	0.000000	-0.001416
0.003052	0.007702	0.014283	0.000000	-0.000709
0.001176	0.002373	0.004354	0.000000	-0.009979
0.001271	0.001344	0.008081	0.000000	0.009269
0.000541	0.005391	-0.000617	0.000000	-0.005337
-0.009987	-0.000732	-0.010124	0.000000	0.020481
0.007367	-0.002135	0.000293	0.000000	-0.008424
0.002524	-0.009907	-0.007463	0.000000	-0.019937
-0.006364	0.002574	0.007652	0.000000	-0.010119
-0.004126	0.007077	0.000097	0.000000	0.007960
0.001247	0.001148	-0.003938	0.000000	-0.003972
0.003327	-0.001276	-0.000471	0.000000	0.000362
-0.004389	-0.008751	-0.021405	0.000000	-0.001810
0.006889	0.016191	0.015008	0.000000	-0.002539
-0.004427	0.002152	-0.000841	0.000000	0.009400
-0.005579	0.001295	-0.004786	0.000000	0.012160
0.004703	-0.002940	0.007755	0.000000	0.026659
-0.002031	-0.001616	-0.004412	0.000000	-0.014645
0.003555	0.001014	-0.001939	0.000000	-0.003519
-0.006334	0.006348	0.004281	0.000000	0.002113
0.006106	-0.001954	-0.008127	0.000000	0.002108
-0.006615	0.005505	0.018157	0.000000	0.002454
-0.009148	-0.004370	0.010398	0.000000	-0.019803
-0.006577	0.011652	0.006731	0.000000	-0.016928
0.005561	0.000872	-0.005293	0.000000	-0.002182
-0.003671	-0.005648	-0.014674	0.000000	0.004359
0.001410	-0.003103	0.001181	0.000000	-0.003631
-0.000300	0.009186	0.013291	0.000000	-0.018356
-0.005032	0.001212	-0.005776	0.000000	-0.009680
0.003446	0.002668	-0.004641	0.000000	0.001869
-0.008758	0.003093	0.008777	0.000000	0.006699
0.008484	0.006925	0.003839	0.000000	0.008127
-0.009164	0.001839	-0.001883	0.000000	0.006966
0.009420	-0.001256	0.006903	0.000000	0.031646
-0.004140	0.003366	0.006143	0.000000	0.008811
0.012671	0.000794	-0.002207	0.000000	-0.005983
-0.012456	-0.014668	-0.002566	0.000000	-0.006729
0.007518	0.004266	0.002179	0.000000	-0.030305
-0.006341	-0.001049	0.005591	0.000000	-0.024848
-0.006356	0.000154	-0.003499	0.000000	0.005617
0.004980	-0.010334	-0.013913	0.000000	-0.003366
0.002580	-0.010127	-0.007355	0.000000	-0.028888
-0.009166	0.009534	0.006431	0.000000	0.016826
0.007469	0.004578	0.002711	0.000000	0.002273
0.004879	0.004897	0.007783	0.000000	-0.013715
-0.012121	0.005827	0.005689	0.000000	0.012957
-0.004778	0.003621	-0.000869	0.000000	0.010921
0.009253	-0.002975	0.002844	0.000000	0.018186
0.001429	0.005453	0.010315	0.000000	0.002938
-0.000879	-0.016822	-0.020960	0.000000	-0.017759
0.005484	0.017982	0.019040	0.000000	0.004098
0.005067	0.006570	0.013063	0.000000	0.017687
0.006282	-0.004314	-0.008635	0.000000	-0.001096
-0.011958	0.008519	0.030763	0.000000	0.007286
0.003758	0.005780	0.004871	0.000000	0.008674
-0.004972	-0.004573	-0.010559	0.000000	0.001438
0.003851	0.001928	0.000626	0.000000	-0.009024
0.001844	0.011163	0.008868	0.000000	0.005785
0.005770	-0.004056	-0.010197	0.000000	0.005393
-0.000462	0.000269	-0.004657	0.000000	-0.005393
-0.010384	0.001970	0.003008	0.000000	-0.019291
0.003399	0.002204	-0.000558	0.000000	-0.005528
-0.001736	0.000476	0.002195	0.000000	0.009928
0.005612	0.000832	-0.001749	0.000000	-0.006608
0.002571	0.003441	-0.001583	0.000000	0.005143
-0.002525	-0.002401	-0.002740	0.000000	0.005846
-0.000654	-0.002258	0.006535	0.000000	0.018766
0.000375	0.009297	0.002621	0.000000	0.008544
0.008801	-0.001032	-0.002670	0.000000	-0.004263
0.003256	-0.011722	-0.006664	0.000000	0.002134
-0.002621	-0.004967	-0.000432	0.000000	0.018653
-0.001595	0.006340	0.005294	0.000000	0.000697
0.002709	0.006122	0.006016	0.000000	0.003825
-0.001761	0.008085	0.015390	0.000000	-0.006267
0.004941	-0.003091	-0.005216	0.000000	-0.005604
-0.005789	-0.004106	-0.009616	0.000000	-0.018792
-0.002504	0.000000	0.000000	0.000000	-0.010072
0.000960	0.000000	-0.000789	0.000000	-0.014934
-0.006762	-0.003130	-0.007897	0.000000	0.000000
-0.004298	-0.007823	-0.003793	0.000000	-0.009958
0.000002	0.014636	0.014909	0.000000	0.000741
0.003551	0.000267	-0.009317	0.000000	-0.001854
0.001227	-0.009083	0.000202	0.000000	-0.000742
0.004228	0.006530	0.001307	0.000000	0.000000
-0.001377	-0.007488	-0.009103	0.000000	-0.008577
-0.001520	-0.009719	-0.008791	0.000000	0.005230
-0.001597	0.004043	0.009036	0.000000	0.002605
0.002840	-0.001899	-0.005375	0.000000	0.000743
0.010334	0.011281	0.008904	0.000000	-0.018363
0.003474	0.004881	0.014351	0.000000	-0.019477
-0.005129	-0.000505	0.000642	0.000000	-0.005414
0.000877	0.004091	-0.004701	0.000000	-0.003107
-0.004290	0.005369	-0.001899	0.000000	0.011985
-0.002805	0.003085	-0.000718	0.000000	0.004601
0.001222	0.002168	0.000969	0.000000	-0.006910
0.001375	0.001959	-0.001207	0.000000	-0.001928
-0.007721	0.001605	-0.000945	0.000000	0.025154
0.000588	-0.006261	-0.009507	0.000000	-0.008314
0.000554	0.007194	0.012541	0.000000	0.000759
-0.002348	-0.000991	-0.003327	0.000000	0.009060
0.000722	0.007323	0.009312	0.000000	0.003002
-0.003297	-0.000319	-0.002714	0.000000	-0.004883
-0.003171	0.000811	0.002239	0.000000	-0.003394
0.006258	-0.003944	-0.012083	0.000000	-0.018685
-0.004542	-0.006997	-0.004531	0.000000	0.000770
-0.004904	0.001725	0.002811	0.000000	0.016781
0.006740	0.013173	0.011482	0.000000	0.024656
-0.002843	-0.002655	-0.011288	0.000000	0.004051
0.001326	0.007802	0.002718	0.000000	0.005132
-0.001484	-0.002814	-0.004826	0.000000	0.014519
0.000274	0.000058	0.000985	0.000000	-0.001082
-0.003799	0.002843	0.005724	0.000000	0.012547
0.000222	-0.006328	-0.003069	0.000000	-0.002497
0.002720	-0.015061	-0.006606	0.000000	-0.003578
0.013726	-0.007911	-0.003794	0.000000	0.005362
-0.007049	-0.007320	-0.011977	0.000000	0.003203
-0.003307	0.000446	-0.001763	0.000000	-0.003560
-0.002733	-0.000982	0.004606	0.000000	0.007107
0.004652	-0.005940	-0.002712	0.000000	0.007409
0.000333	-0.010140	0.004813	0.000000	0.014655
0.004011	0.004466	0.011876	0.000000	0.001385
-0.006171	0.000151	-0.004382	0.000000	0.004831
-0.000976	-0.010896	-0.007398	0.000000	-0.002068
0.000985	-0.017809	-0.020511	0.000000	-0.012147
0.002311	0.001764	0.007452	0.000000	0.011456
-0.008007	0.003643	0.004735	0.000000	-0.015305
0.005674	0.009934	0.009505	0.000000	-0.002457
0.005889	-0.003484	-0.005584	0.000000	0.028405
-0.003821	0.004978	0.017153	0.000000	0.019280
0.003513	-0.021959	-0.011316	0.000000	0.009668
-0.006465	0.002146	-0.004320	0.000000	0.004634
-0.002011	0.018441	0.018077	0.000000	0.001320
0.004132	-0.001221	0.005786	0.000000	0.008866
0.005849	0.005938	0.002258	0.000000	0.014281
-0.013417	0.012941	0.016555	0.000000	0.001932
-0.005874	-0.000870	-0.001537	0.000000	0.010240
0.003980	0.003503	0.009241	0.000000	0.006347
0.001880	-0.003593	-0.004560	0.000000	-0.013055
-0.002356	0.002846	-0.001393	0.000000	0.024067
-0.008368	-0.002306	0.016600	0.000000	-0.005333
0.007624	0.011566	0.018173	0.000000	-0.002520
-0.004797	-0.001483	0.004121	0.000000	0.005033
0.006317	0.001453	-0.010837	0.000000	-0.010409
-0.004197	-0.001631	0.000476	0.000000	-0.026343
0.006332	0.006038	0.004813	0.000000	0.009073
0.003118	0.004182	0.009469	0.000000	0.042318
-0.008958	0.003520	0.003215	0.000000	-0.021567
0.011905	0.001551	0.003849	0.000000	-0.000316
-0.002656	0.006063	0.006381	0.000000	-0.004117
-0.003799	-0.001483	0.008049	0.000000	-0.027020
-0.003007	0.002209	0.001976	0.000000	0.005528
0.012680	-0.005241	-0.000549	0.000000	0.003237
-0.010851	0.001488	-0.008002	0.000000	0.015395
0.002399	-0.006345	-0.009510	0.000000	0.000318
-0.003619	0.014416	0.014972	0.000000	-0.017654
0.001223	0.004616	-0.002078	0.000000	-0.005846
0.004245	-0.002738	-0.002237	0.000000	0.004550
-0.001326	0.004492	-0.006362	0.000000	-0.009775
-0.002871	-0.000460	0.001499	0.000000	0.009775
0.004434	0.002240	0.004981	0.000000	-0.005202
-0.001672	-0.001636	0.003094	0.000000	0.025106
0.008891	0.002152	0.003060	0.000000	-0.005099
-0.002234	0.002462	-0.002406	0.000000	-0.000959
-0.000571	0.000857	0.006081	0.000000	-0.007382
-0.004421	0.000543	0.006751	0.000000	0.008661
0.004102	0.007538	0.019780	0.000000	-0.010919
-0.001255	0.001727	0.021889	0.000000	0.002580
-0.010683	0.005389	0.012127	0.000000	0.005140
0.002845	0.007429	0.004381	0.000000	0.019671
0.004982	0.000921	-0.002107	0.000000	-0.007885
-0.000957	-0.002682	-0.003449	0.000000	-0.008267
-0.002024	0.000000	-0.003449	0.000000	0.000000
-0.001109	0.000000	0.007232	0.000000	0.000000
-0.001572	0.000586	0.009382	0.000000	-0.010926
0.004516	0.002534	0.004141	0.000000	0.015708
0.000641	-0.007061	-0.008531	0.000000	-0.012482
-0.001715	0.007200	0.008511	0.000000	0.015341
0.013647	0.003636	-0.006010	0.000000	-0.006683
0.000782	0.006710	0.010242	0.000000	-0.028499
-0.001235	-0.006932	-0.018094	0.000000	-0.003620
0.002923	0.007730	0.003111	0.000000	-0.000990
-0.007349	-0.003802	-0.007266	0.000000	0.033428
-0.002284	-0.002211	0.000967	0.000000	-0.003517
0.006258	0.011033	0.023756	0.000000	0.005430
-0.010555	0.003087	0.000593	0.000000	-0.007996
0.012040	-0.010860	-0.010117	0.000000	-0.010329
-0.003439	0.009905	0.011216	0.000000	0.001297
0.001072	-0.007509	-0.010132	0.000000	-0.006176
-0.001150	-0.009064	-0.009008	0.000000	0.007795
0.000503	0.001720	-0.002048	0.000000	0.022077
0.003046	-0.011287	-0.015560	0.000000	0.008194
0.005903	0.002966	0.001868	0.000000	0.004697
-0.001633	-0.003779	-0.007700	0.000000	-0.007526
-0.004779	0.007740	0.017248	0.000000	0.016235
0.000322	0.015411	0.029159	0.000000	0.011394
-0.005594	0.005848	0.002806	0.000000	-0.001225
0.003389	-0.000954	0.002795	0.000000	0.003366
0.004205	-0.000327	0.007314	0.000000	-0.001529
-0.007376	0.008503	0.021582	0.000000	0.016389
0.004432	-0.013481	-0.013287	0.000000	-0.007251
-0.005723	-0.001756	-0.003979	0.000000	-0.006693
-0.000555	0.012393	0.023842	0.000000	0.000305
0.000508	-0.004105	-0.015382	0.000000	0.006085
-0.000647	-0.001663	-0.004878	0.000000	-0.003951
0.001079	0.011422	0.010978	0.000000	-0.007028
-0.007137	-0.009568	-0.019133	0.000000	-0.001227
0.003029	0.006677	0.010549	0.000000	0.003983
0.000870	-0.002655	-0.002996	0.000000	0.000611
-0.002547	0.001816	-0.005282	0.000000	0.003356
0.003223	0.008117	0.011915	0.000000	0.002434
0.003285	0.004475	0.010818	0.000000	-0.019948
-0.003127	0.005147	0.003371	0.000000	-0.003416
-0.000681	0.002497	0.019992	0.000000	0.008055
0.001265	0.010242	0.017429	0.000000	-0.005569
-0.004245	-0.002735	-0.006146	0.000000	0.023307
-0.002145	0.003916	0.001269	0.000000	0.003027
-0.001009	0.005259	0.011119	0.000000	0.015295
0.005181	-0.017691	-0.020627	0.000000	-0.011374
-0.002115	0.004214	0.001074	0.000000	0.003606
0.010259	-0.012750	-0.008969	0.000000	0.021072
-0.002183	0.001606	-0.005726	0.000000	0.008190
-0.002071	0.008814	-0.003659	0.000000	-0.001166
-0.005100	-0.005476	-0.010598	0.000000	0.000292
0.002752	-0.004194	0.000781	0.000000	0.011594
-0.002360	0.007972	0.022781	0.000000	-0.003753
0.001241	0.007144	0.014896	0.000000	0.011504
0.005585	0.007041	0.002273	0.000000	0.007691
0.002315	0.003867	0.003760	0.000000	-0.014866
0.001052	0.003852	0.015599	0.000000	0.010885
0.008193	0.001117	-0.006043	0.000000	-0.006001
-0.004416	-0.004421	-0.010987	0.000000	0.010265
-0.001590	0.003253	0.005176	0.000000	-0.007975
-0.004291	0.002932	0.005272	0.000000	0.001143
0.000900	-0.002152	-0.015354	0.000000	-0.004868
-0.007691	-0.007217	-0.009465	0.000000	0.006295
0.009408	-0.001675	-0.012281	0.000000	-0.013496
-0.005663	-0.012308	-0.010629	0.000000	0.000867
-0.002262	-0.007079	0.007078	0.000000	0.028476
0.004693	0.006787	-0.003134	0.000000	0.011722
0.009884	0.013332	0.015597	0.000000	0.005258
-0.004195	-0.007303	-0.008787	0.000000	-0.003595
0.003711	0.009238	0.015783	0.000000	0.015939
0.005258	-0.006316	-0.007031	0.000000	0.004081
-0.000804	0.010487	0.020019	0.000000	-0.002447
-0.006619	-0.000911	-0.009400	0.000000	0.001360
-0.006944	-0.010891	-0.015094	0.000000	-0.004632
0.004314	0.013258	0.009829	0.000000	0.003544
0.003317	-0.022035	-0.034505	0.000000	-0.002179
-0.003382	0.002202	0.006766	0.000000	0.006253
-0.000072	-0.001671	-0.002007	0.000000	0.016129
0.000117	0.000000	-0.002007	0.000000	0.000000
0.004746	0.000000	-0.002007	0.000000	0.000000
0.008301	0.000000	-0.017315	0.000000	0.000000
-0.001201	0.014188	0.023050	0.000000	0.001337
-0.003910	0.007932	0.017247	0.000000	-0.005897
0.001960	0.003774	0.000970	0.000000	0.003221
-0.000623	-0.011969	-0.010943	0.000000	0.000804
0.003020	0.001077	0.002655	0.000000	0.014354
0.002006	0.006883	0.016180	0.000000	0.009456
0.005124	-0.005492	-0.010501	0.000000	-0.011570
0.002709	-0.009433	-0.006172	0.000000	0.000000
-0.007540	0.000000	-0.006172	0.000000	0.000000
0.001332	0.000000	0.010022	0.000000	0.000000
0.001207	-0.006914	-0.010868	0.000000	0.001316
0.005982	0.005944	0.004768	0.000000	0.004722
-0.000243	0.006873	0.014594	0.000000	-0.008938
-0.006706	0.003977	0.014371	0.000000	0.007629
0.006412	0.005510	0.005322	0.000000	0.000524
-0.002382	-0.003178	0.003573	0.000000	0.010422
0.006842	-0.003084	0.004611	0.000000	0.020778
-0.002135	-0.015276	-0.017908	0.000000	-0.002796
-0.005155	-0.012386	-0.019071	0.000000	-0.022137
0.004452	0.001813	0.001502	0.000000	-0.009940
-0.013250	-0.028890	-0.036283	0.000000	0.015132
0.013516	-0.000960	-0.001468	0.000000	-0.009627
-0.003414	0.005665	0.013944	0.000000	-0.008138
0.007253	-0.038360	-0.019228	0.000000	-0.020235
-0.007331	0.018042	0.006175	0.000000	0.007236
-0.005253	-0.006538	-0.004076	0.000000	-0.005355
0.007639	0.014444	0.014913	0.000000	-0.001881
-0.006369	0.011702	0.002818	0.000000	0.001075
0.000942	-0.000683	-0.004892	0.000000	0.002951
0.007411	-0.021993	-0.020112	0.000000	0.012776
-0.005048	0.018105	0.019845	0.000000	0.012876
0.004866	0.003916	0.007125	0.000000	0.003909
0.007056	-0.001750	-0.000424	0.000000	-0.017050
-0.007063	-0.001836	-0.002868	0.000000	0.016009
-0.001880	-0.018658	-0.023244	0.000000	0.006488
-0.000609	0.009262	0.020318	0.000000	0.002325
-0.007864	-0.022821	-0.019834	0.000000	-0.025880
0.002530	0.014621	0.013727	0.000000	0.001059
-0.002376	-0.011313	-0.015707	0.000000	-0.006103
-0.003311	-0.014073	-0.020160	0.000000	-0.009360
0.005651	-0.002236	0.001625	0.000000	0.011487
0.001475	0.019071	0.021837	0.000000	0.013717
-0.001026	-0.008283	-0.018189	0.000000	-0.003938
-0.001984	-0.002160	0.013432	0.000000	0.013584
0.000621	0.005787	0.005641	0.000000	0.006466
0.004330	0.004065	0.004965	0.000000	0.005912
-0.004443	0.003234	0.008405	0.000000	0.007405
-0.003062	0.003420	0.005294	0.000000	0.005581
0.005151	-0.004178	-0.003299	0.000000	0.004795
0.000040	-0.005494	-0.011771	0.000000	0.002263
-0.001794	0.003441	0.001295	0.000000	0.000502
0.010496	0.014730	0.021358	0.000000	-0.009586
0.001673	0.011092	0.009068	0.000000	0.004805
-0.001769	0.006073	0.006793	0.000000	0.004028
-0.000585	0.001962	0.001318	0.000000	-0.005290
-0.005059	-0.014559	-0.016354	0.000000	0.015290
0.006583	0.008991	-0.001944	0.000000	-0.002241
0.000288	-0.002741	-0.009190	0.000000	-0.011030
-0.007314	0.004218	0.001751	0.000000	0.006032
0.005323	-0.010385	-0.012864	0.000000	-0.012100
-0.005083	0.002427	-0.000785	0.000000	0.009340
0.000766	-0.014541	-0.020528	0.000000	-0.013406
-0.002101	-0.009239	-0.006571	0.000000	-0.015914
-0.004438	-0.004496	-0.006439	0.000000	0.003616
-0.001802	-0.002923	-0.005231	0.000000	0.008216
0.008181	0.022400	0.031219	0.000000	-0.006413
-0.002349	-0.002588	-0.008416	0.000000	-0.001030
0.002643	-0.008254	-0.008286	0.000000	-0.009577
-0.002231	0.015667	0.024328	0.000000	0.001300
-0.005204	-0.003297	-0.007733	0.000000	0.001038
0.013395	0.004734	0.006994	0.000000	0.007754
-0.008432	0.008060	0.013780	0.000000	-0.010352
0.007407	0.006037	0.009925	0.000000	-0.007835
-0.003127	-0.003109	-0.004433	0.000000	0.000524
0.004267	-0.008615	-0.011902	0.000000	0.001048
-0.004560	0.012214	0.011769	0.000000	0.002092
0.002947	-0.007212	-0.007295	0.000000	0.015810
0.004029	0.011503	0.010392	0.000000	-0.016594
-0.006413	-0.010572	-0.008663	0.000000	-0.002094
0.000166	0.003418	0.008174	0.000000	-0.000786
0.000457	0.005933	0.013983	0.000000	0.008615
-0.003548	-0.005442	-0.009069	0.000000	-0.001040
-0.001952	-0.000191	-0.001361	0.000000	0.014980
0.001566	0.006420	0.008111	0.000000	0.007152
0.005707	0.000000	0.000000	0.000000	-0.008435
0.002264	0.000000	0.020300	0.000000	-0.007730
-0.004615	0.004436	0.018338	0.000000	-0.001553
0.002214	0.001279	-0.003532	0.000000	-0.002075
0.002568	-0.002934	-0.010858	0.000000	-0.012014
-0.004812	0.003786	0.003704	0.000000	-0.019634
-0.000491	-0.007961	-0.010198	0.000000	0.004545
-0.002247	0.010353	0.047595	0.000000	-0.004277
0.001762	0.001247	-0.000708	0.000000	-0.003489
0.001297	0.002357	-0.006492	0.000000	-0.001076
0.002272	-0.000185	0.012350	0.000000	0.011505
0.000560	0.005093	0.017288	0.000000	-0.006137
-0.002978	-0.001449	0.006537	0.000000	-0.009412
0.003245	0.005808	0.008923	0.000000	-0.001352
0.000393	0.001545	-0.009636	0.000000	0.001082
-0.003457	-0.002174	-0.000282	0.000000	0.011020
0.001011	-0.008056	0.003902	0.000000	0.013277
-0.004341	-0.005487	-0.004922	0.000000	-0.002906
-0.002029	0.005117	-0.003931	0.000000	-0.003976
0.003097	-0.003470	-0.009487	0.000000	0.007146
-0.001306	0.006243	0.000488	0.000000	0.005523
0.000911	0.001607	0.005451	0.000000	-0.008163
0.001359	-0.001370	0.002450	0.000000	0.002641
-0.003712	-0.000976	0.002832	0.000000	-0.002112
0.004726	0.000923	-0.007082	0.000000	0.016772
-0.002949	-0.006560	-0.003721	0.000000	-0.014396
-0.000080	0.010796	0.006150	0.000000	-0.001583
0.004047	0.004061	0.012031	0.000000	-0.005295
-0.002696	-0.010197	-0.010084	0.000000	-0.023910
-0.001012	0.000660	0.002317	0.000000	-0.012035
-0.002147	0.008831	0.005107	0.000000	0.005488
0.001688	0.002953	0.000475	0.000000	0.005731
0.000601	0.002580	0.007930	0.000000	0.006780
-0.000060	0.001222	0.001161	0.000000	0.004853
0.004407	-0.000806	-0.002873	0.000000	-0.004043
-0.003249	-0.001171	0.004369	0.000000	0.010744
0.001517	0.007989	0.013619	0.000000	-0.009395
-0.003466	0.006464	0.000992	0.000000	0.003769
-0.005466	-0.000077	0.001315	0.000000	0.006694
0.002726	0.003255	0.014906	0.000000	0.004261
-0.002204	0.006148	0.019376	0.000000	0.016080
-0.001469	0.004213	0.009023	0.000000	-0.000523
0.003809	0.002908	-0.003907	0.000000	-0.002620
-0.004100	-0.000606	-0.016308	0.000000	0.006797
0.002489	0.001767	0.002169	0.000000	-0.000782
-0.000385	-0.012972	-0.012106	0.000000	-0.008116
-0.001433	0.008649	0.002446	0.000000	0.003674
0.006675	-0.001014	-0.011228	0.000000	0.006527
-0.002938	0.000760	-0.001560	0.000000	0.002858
-0.002269	-0.002232	0.000351	0.000000	0.011609
0.001288	-0.002110	-0.000373	0.000000	0.000000
0.001181	0.002770	-0.004733	0.000000	0.001794
0.004920	-0.002668	-0.006401	0.000000	-0.004105
0.002210	0.000788	-0.001424	0.000000	-0.009817
-0.004128	0.001245	0.005075	0.000000	-0.002079
0.004321	0.004459	0.005954	0.000000	-0.016789
-0.003926	0.004917	0.005431	0.000000	-0.014120
0.001763	-0.004311	-0.005588	0.000000	0.008549
-0.004852	0.005769	0.001601	0.000000	0.014001
0.004384	0.009948	0.005795	0.000000	0.004972
0.001794	0.003030	-0.000075	0.000000	-0.009705
-0.003123	0.001907	-0.005019	0.000000	0.006568
0.006443	-0.002676	0.001319	0.000000	-0.004461
-0.002963	0.004457	0.002546	0.000000	-0.011374
-0.000458	0.002714	0.007296	0.000000	0.006893
0.001189	-0.002146	-0.000201	0.000000	-0.005298
0.003348	0.007625	0.042922	0.000000	0.007673
-0.003354	0.000098	-0.003178	0.000000	0.003421
0.004069	-0.004124	-0.001275	0.000000	-0.006060
-0.003565	0.001770	-0.002537	0.000000	-0.005565
0.002671	0.001080	0.000448	0.000000	0.001593
0.004584	0.002352	0.004965	0.000000	-0.002657
-0.003335	0.000024	-0.000795	0.000000	0.010058
0.006165	-0.006088	-0.007530	0.000000	-0.013790
0.002351	-0.014684	-0.010201	0.000000	0.002667
0.004192	0.001947	0.002873	0.000000	-0.004805
-0.004422	0.010863	0.006360	0.000000	0.006136
0.005430	-0.006633	-0.007730	0.000000	-0.006136
0.005081	-0.008003	-0.005406	0.000000	-0.008870
-0.002716	0.005143	0.002931	0.000000	-0.000270
-0.002883	0.006281	0.004600	0.000000	0.005118
-0.000465	0.001830	0.004909	0.000000	0.006160
-0.000145	0.004756	-0.002487	0.000000	0.010888
-0.005057	-0.000369	-0.004569	0.000000	0.003165
0.006895	0.005739	0.000634	0.000000	0.006561
0.001603	-0.000709	-0.000785	0.000000	0.000523
-0.006789	0.005807	0.003687	0.000000	0.004695
-0.002153	-0.000024	-0.000832	0.000000	0.009582
-0.001793	0.007683	0.004353	0.000000	0.002060
0.001975	-0.001667	0.004926	0.000000	0.004875
0.004815	-0.003052	0.001398	0.000000	0.007141
-0.003599	0.002205	0.013002	0.000000	-0.000254
0.001881	-0.001041	0.000522	0.000000	0.003806
-0.004002	-0.010498	-0.004741	0.000000	0.001771
-0.000533	0.000000	-0.004741	0.000000	0.000000
0.000809	0.000000	-0.004741	0.000000	0.000000
-0.000040	0.000000	0.008677	0.000000	0.000000
0.003180	0.001305	0.012378	0.000000	0.005243
0.002743	0.000797	0.019500	0.000000	-0.003242
0.002532	0.013972	0.006484	0.000000	-0.006516
-0.005504	0.001070	0.009549	0.000000	0.002511
-0.002361	-0.005244	-0.005607	0.000000	-0.004021
-0.006587	-0.005873	-0.003561	0.000000	0.011517
0.004536	-0.001684	0.000617	0.000000	-0.003741
-0.002206	0.000939	0.008037	0.000000	0.005482
-0.003791	-0.004968	-0.010018	0.000000	0.004216
-0.001434	0.013973	0.013678	0.000000	-0.005708
0.003304	0.004021	0.005174	0.000000	0.009413
-0.001193	0.004644	0.007789	0.000000	-0.001480
-0.002330	-0.004549	-0.005635	0.000000	-0.001235
0.003329	-0.008728	-0.000806	0.000000	-0.001237
0.001796	-0.000911	-0.003835	0.000000	0.006907
-0.001300	0.009829	0.011693	0.000000	-0.001230
0.000006	-0.002877	0.006446	0.000000	-0.007907
0.002724	0.002473	0.008616	0.000000	0.002973
-0.002925	0.010866	0.007212	0.000000	0.005919
-0.002931	-0.002564	0.003062	0.000000	0.005884
0.002619	-0.006451	-0.007301	0.000000	0.001466
0.003048	0.001776	0.013150	0.000000	0.004627
-0.000466	0.000733	0.007436	0.000000	-0.002920
0.005768	-0.002202	-0.011339	0.000000	-0.002195
-0.004779	0.006237	0.004673	0.000000	-0.004896
-0.004508	0.003174	0.000187	0.000000	-0.010856
0.000548	0.002345	-0.007133	0.000000	-0.007470
0.002761	-0.001852	-0.006271	0.000000	0.002496
0.001180	0.005872	0.011336	0.000000	0.001246
0.002865	-0.008927	-0.009557	0.000000	0.007442
-0.001244	0.006031	0.009793	0.000000	0.007878
-0.001658	-0.006878	-0.011379	0.000000	0.001470
0.003911	0.004677	0.003624	0.000000	0.003910
0.004100	0.005798	0.005506	0.000000	-0.005135
-0.001701	-0.000513	-0.008018	0.000000	-0.012334
-0.000295	0.000070	-0.003765	0.000000	0.011107
0.001862	0.002655	-0.002831	0.000000	0.004897
-0.001469	-0.008080	-0.004940	0.000000	0.000244
0.000663	-0.008099	-0.011832	0.000000	-0.002690
0.000659	0.004481	0.005885	0.000000	0.008534
0.002034	0.000165	0.002580	0.000000	-0.010494
-0.000431	0.008178	0.003986	0.000000	-0.012343
0.001306	-0.029198	-0.027211	0.000000	-0.007479
-0.000530	-0.011139	-0.019283	0.000000	-0.003510
-0.004956	-0.011461	-0.009962	0.000000	-0.003270
0.002215	-0.002757	0.002988	0.000000	-0.004292
-0.005846	-0.010331	-0.020260	0.000000	-0.005837
0.002779	0.005389	0.013202	0.000000	0.004571
0.003519	-0.000099	0.002290	0.000000	0.001266
-0.003711	0.012970	0.020942	0.000000	0.003788
-0.001142	-0.000367	-0.001817	0.000000	0.008034
0.004918	-0.004535	-0.005376	0.000000	-0.005768
0.000081	-0.010374	-0.009001	0.000000	-0.003780
0.001543	-0.024811	-0.020865	0.000000	-0.006586
0.000609	0.015807	0.010543	0.000000	0.009359
0.001850	-0.001203	-0.002591	0.000000	0.001007
0.000598	0.015234	0.022270	0.000000	0.007267
0.000964	0.000963	-0.000217	0.000000	-0.005508
0.004484	0.004924	0.011139	0.000000	0.002508
-0.006372	0.020131	0.035386	0.000000	0.001752
-0.001994	0.006454	-0.001336	0.000000	0.012176
0.005340	-0.011376	-0.017421	0.000000	-0.000988
-0.000430	-0.000145	-0.000933	0.000000	0.005916
-0.003778	-0.003295	-0.012263	0.000000	0.001228
0.001364	0.013620	0.015723	0.000000	0.006362
0.003741	0.000120	0.001263	0.000000	0.001706
-0.001674	0.005229	-0.002842	0.000000	0.005342
-0.002228	0.009670	0.010877	0.000000	0.001694
0.003547	0.000330	-0.001419	0.000000	-0.006793
0.004268	0.001202	0.001294	0.000000	0.004857
-0.003373	0.000000	0.001294	0.000000	0.000000
-0.001275	0.000000	0.001294	0.000000	0.000000
0.004238	0.000000	0.018281	0.000000	0.000000
-0.001040	-0.002030	-0.001583	0.000000	0.003361
0.003038	-0.001145	-0.007620	0.000000	0.008592
-0.000446	0.006063	0.002335	0.000000	0.012282
0.000821	0.009809	0.012959	0.000000	-0.004942
0.002131	0.000828	-0.000473	0.000000	-0.005203
0.000185	-0.004380	-0.006821	0.000000	-0.004754
0.000641	-0.007234	-0.009030	0.000000	0.008068
-0.001586	0.013291	0.015067	0.000000	0.000945
0.000532	-0.001908	0.001434	0.000000	-0.004497
0.004229	-0.003757	-0.002695	0.000000	-0.002613
-0.002558	0.010384	0.010350	0.000000	0.004982
-0.000836	0.002032	0.008646	0.000000	0.007778
0.003218	-0.004618	-0.005598	0.000000	0.000469
0.000723	0.002586	0.005828	0.000000	-0.013943
-0.004560	0.000000	0.005828	0.000000	0.000000
0.002649	0.000000	-0.001366	0.000000	0.000000
-0.004594	-0.003451	-0.007527	0.000000	0.003048
0.004791	0.006571	0.010405	0.000000	-0.007755
-0.001433	-0.000569	0.010055	0.000000	0.005176
-0.002599	-0.007262	-0.008243	0.000000	-0.004941
-0.000293	0.005144	0.000480	0.000000	0.003061
-0.002861	-0.009669	-0.006887	0.000000	0.001879
0.004370	0.003608	-0.010568	0.000000	0.000000
0.000097	0.000894	-0.000520	0.000000	0.012130
0.004304	0.008967	-0.005274	0.000000	0.007622
-0.007871	-0.005010	-0.002277	0.000000	0.002298
0.001532	0.003692	0.000588	0.000000	0.002064
0.002450	0.009057	0.006684	0.000000	-0.000688
-0.001611	-0.019782	-0.007584	0.000000	0.003204
-0.001673	-0.003847	0.000768	0.000000	0.004560
0.000243	0.005501	0.006817	0.000000	0.007705
-0.002370	-0.014496	-0.014917	0.000000	-0.002939
0.001430	0.001838	-0.005155	0.000000	0.006769
0.000360	0.003411	0.006049	0.000000	0.002246
-0.001657	-0.004644	-0.004370	0.000000	0.001345
0.001149	-0.000047	0.003590	0.000000	-0.000224
0.001210	0.002673	-0.001173	0.000000	0.005810
0.000053	-0.001603	-0.006898	0.000000	0.007326
0.001703	-0.006625	-0.011076	0.000000	-0.002658
0.000630	0.004787	0.009343	0.000000	0.006411
-0.002047	-0.014642	-0.011876	0.000000	-0.009743
-0.003630	-0.009046	-0.014802	0.000000	0.015675
0.000643	-0.005117	-0.002736	0.000000	0.004372
-0.001157	0.003876	0.002859	0.000000	0.000000
-0.004590	-0.004572	-0.009629	0.000000	0.009335
0.003538	0.005908	0.010046	0.000000	0.007963
-0.000530	0.015782	0.013083	0.000000	-0.000858
0.005912	0.011716	0.015596	0.000000	0.002357
-0.001205	-0.008856	-0.003256	0.000000	-0.000214
0.000902	0.002945	0.003224	0.000000	-0.009681
-0.003144	-0.001775	-0.005337	0.000000	0.009252
0.000582	-0.008500	-0.010045	0.000000	-0.000428
0.004773	-0.005984	-0.006965	0.000000	-0.000214
-0.002054	-0.000949	-0.004855	0.000000	-0.006450
-0.001083	-0.011703	-0.009916	0.000000	-0.003457
0.000248	-0.004454	-0.006063	0.000000	-0.008259
-0.000819	0.006375	0.003862	0.000000	0.005441
0.006005	0.005977	0.004755	0.000000	0.003683
0.002829	0.000786	-0.001407	0.000000	-0.011966
-0.001686	0.009128	0.002694	0.000000	0.008283
-0.000330	0.000849	0.001802	0.000000	0.005844
-0.001679	-0.008644	-0.004354	0.000000	0.009450
0.004114	0.005598	-0.001792	0.000000	0.006393
-0.001053	0.006272	-0.003430	0.000000	-0.001701
0.008184	-0.011965	-0.019078	0.000000	-0.015870
-0.005189	-0.005821	-0.003682	0.000000	0.000864
0.002262	0.008221	0.006241	0.000000	0.009886
0.000400	0.003624	0.038240	0.000000	0.002350
-0.002351	0.001748	-0.000240	0.000000	-0.006207
0.001123	-0.006180	-0.001021	0.000000	0.005993
0.001054	-0.008371	-0.003997	0.000000	-0.010296
-0.000736	0.008727	0.012430	0.000000	0.001077
0.002519	-0.015504	-0.018494	0.000000	-0.021773
-0.003259	0.006824	0.002631	0.000000	0.001979
0.000533	-0.019125	-0.015190	0.000000	-0.003301
-0.004890	-0.011366	-0.002043	0.000000	-0.004197
0.002205	-0.020756	-0.019688	0.000000	-0.012696
-0.006481	-0.002271	0.005043	0.000000	0.000448
0.003902	-0.001062	0.013817	0.000000	-0.000224
-0.001237	0.017102	0.020569	0.000000	0.003133
-0.000629	-0.020598	-0.017891	0.000000	-0.002909
0.002402	0.007812	0.010336	0.000000	0.007812
0.004429	-0.008472	-0.008791	0.000000	-0.012078
-0.001919	-0.006600	-0.013775	0.000000	-0.000675
-0.003223	0.018892	0.028647	0.000000	0.005614
0.005344	0.019452	0.020343	0.000000	0.016434
-0.008252	-0.014597	-0.022432	0.000000	-0.012635
0.002996	-0.026871	-0.026712	0.000000	-0.013022
-0.005206	0.014739	0.018811	0.000000	0.003384
-0.002829	-0.008272	-0.012898	0.000000	-0.004062
-0.004856	0.000000	0.000000	0.000000	-0.009772
-0.000652	0.000000	-0.031253	0.000000	-0.029901
0.001568	0.020645	0.026170	0.000000	0.000235
-0.000120	0.005076	0.006654	0.000000	-0.000235
-0.001492	0.001130	-0.004203	0.000000	-0.014934
0.006410	0.016221	0.009446	0.000000	0.028257
-0.000238	0.003001	0.008377	0.000000	-0.006289
0.006794	0.006151	-0.002883	0.000000	0.000934
-0.003572	-0.000451	-0.001365	0.000000	-0.004914
-0.004228	-0.019673	-0.021703	0.000000	-0.004703
0.005856	0.008493	0.004600	0.000000	-0.001887
-0.002556	0.008824	0.002701	0.000000	0.003536
-0.000900	0.008622	0.006287	0.000000	0.006099
-0.000042	0.002336	0.002800	0.000000	0.003036
-0.000102	0.001067	0.000994	0.000000	0.001631
0.003140	-0.024527	-0.032709	0.000000	-0.015246
0.000238	0.002234	-0.006521	0.000000	0.000945
0.005074	-0.024151	-0.026859	0.000000	-0.022205
-0.002219	-0.002263	-0.006055	0.000000	-0.009217
0.001582	0.011571	0.012334	0.000000	0.006557
0.003437	0.003853	-0.000634	0.000000	0.007957
-0.000254	0.009340	0.010928	0.000000	0.015726
0.000297	-0.007956	-0.010134	0.000000	-0.004502
0.000331	-0.009622	-0.006950	0.000000	-0.001188
0.009317	0.017857	0.019134	0.000000	0.019308
-0.004196	0.022919	0.028614	0.000000	-0.000233
0.004855	-0.007823	-0.004970	0.000000	0.006510
0.000924	-0.000250	-0.007377	0.000000	-0.001159
-0.003197	0.001225	0.000135	0.000000	0.001159
0.004702	-0.007223	-0.009868	0.000000	-0.006510
-0.001081	0.008521	0.005586	0.000000	0.014819
0.000796	-0.000300	0.000973	0.000000	-0.004146
0.006525	-0.004253	-0.000140	0.000000	-0.010440
-0.003862	0.013150	0.010002	0.000000	-0.006082
-0.003126	0.000594	0.005802	0.000000	-0.001409
-0.005117	-0.000445	0.005518	0.000000	0.003284
0.006316	0.003802	0.010224	0.000000	-0.012253
-0.001307	0.005481	0.004791	0.000000	0.014826
-0.006245	-0.002921	-0.007798	0.000000	0.002100
0.007926	0.009614	0.004181	0.000000	-0.004205
-0.001045	-0.003927	-0.007827	0.000000	0.009783
0.002460	0.002709	-0.006155	0.000000	0.010836
-0.000098	0.001997	-0.006339	0.000000	0.010493
-0.000194	-0.013692	-0.020473	0.000000	0.003398
-0.000127	-0.003286	-0.004348	0.000000	-0.002491
0.001926	-0.003843	-0.006084	0.000000	-0.007966
0.002290	-0.008882	-0.008064	0.000000	-0.019382
-0.000804	-0.000376	0.002271	0.000000	-0.019290
-0.007485	-0.016328	-0.012416	0.000000	-0.005956
0.006336	0.004602	0.005059	0.000000	-0.000478
-0.000770	-0.003634	-0.008122	0.000000	-0.012267
0.001709	0.012523	-0.001838	0.000000	0.000968
0.003247	0.006141	0.007081	0.000000	0.006987
0.000850	0.003617	0.008174	0.000000	-0.000240
0.000810	-0.000050	0.003266	0.000000	0.003596
0.001874	0.008652	0.005957	0.000000	0.019901
-0.003213	-0.019945	-0.026459	0.000000	-0.012748
0.002505	-0.000151	-0.007387	0.000000	-0.010989
-0.002118	-0.006342	0.000138	0.000000	-0.002887
0.004261	-0.000735	-0.004067	0.000000	0.003127
-0.000178	-0.003685	-0.010931	0.000000	-0.010380
0.002844	-0.018889	-0.026280	0.000000	-0.009264
-0.001924	-0.018353	-0.019621	0.000000	-0.012818
-0.006864	0.008996	0.031387	0.000000	0.003714
0.004735	0.005823	0.009339	0.000000	0.008613
0.001962	0.004572	-0.008141	0.000000	0.008540
-0.000135	-0.003583	-0.011463	0.000000	-0.010748
0.004276	0.002260	-0.005393	0.000000	-0.006406
-0.002019	-0.024244	-0.021074	0.000000	-0.014941
0.008044	0.008630	0.013005	0.000000	0.008742
-0.000614	-0.015406	-0.014647	0.000000	-0.013520
-0.001816	0.000187	0.002996	0.000000	0.002266
-0.001109	0.017167	0.027585	0.000000	0.007267
0.001767	-0.007287	-0.010471	0.000000	-0.001499
-0.003634	-0.000636	0.002736	0.000000	0.003744
0.005865	0.020342	0.025937	0.000000	0.016064
-0.006356	0.002906	0.009095	0.000000	-0.009607
-0.007827	0.009694	0.015151	0.000000	0.014986
0.005205	-0.003985	-0.006880	0.000000	-0.017216
0.003263	-0.008563	-0.012480	0.000000	-0.007220
-0.007750	0.016389	0.009816	0.000000	0.000500
0.007762	0.001149	0.005422	0.000000	0.006969
-0.001009	0.005550	0.004226	0.000000	0.027158
0.002407	0.004635	0.005705	0.000000	0.014854
-0.003844	-0.003696	-0.007380	0.000000	-0.003574
0.002710	0.000989	-0.004220	0.000000	0.016803
-0.004522	-0.016505	-0.014027	0.000000	-0.002585
-0.007011	0.001339	0.000813	0.000000	0.007034
0.002150	-0.016184	-0.018101	0.000000	-0.001637
0.000652	0.000052	-0.001732	0.000000	-0.002578
-0.001700	-0.006716	-0.008028	0.000000	-0.003526
-0.000781	-0.003322	-0.014947	0.000000	-0.005667
0.002520	0.008311	0.015505	0.000000	0.009427
0.001204	0.000000	0.015505	0.000000	-0.001174
0.000486	0.000000	0.015505	0.000000	0.000000
0.003140	0.000000	0.015505	0.000000	0.000000
0.009149	0.000000	-0.000384	0.000000	0.000000
-0.000517	0.005488	0.005816	0.000000	-0.009561
-0.010264	0.000000	0.005816	0.000000	-0.001641
0.009521	0.000000	-0.018467	0.000000	-0.034379
-0.002175	0.000736	-0.006525	0.000000	-0.000972
0.001798	-0.016236	-0.021511	0.000000	-0.014202
-0.002447	0.004024	-0.010453	0.000000	0.001971
0.000261	-0.000798	-0.004169	0.000000	0.005890
-0.002523	-0.006676	-0.006452	0.000000	-0.014293
0.011014	-0.000751	0.007785	0.000000	0.004458
-0.005030	0.001902	0.014381	0.000000	-0.008437
0.001411	0.004886	0.009376	0.000000	-0.014811
-0.003268	-0.023307	-0.032954	0.000000	-0.009657
-0.009206	-0.001364	-0.012216	0.000000	-0.020119
0.003179	-0.010814	-0.013526	0.000000	-0.006535
-0.000942	-0.013474	-0.022185	0.000000	-0.006050
-0.008206	-0.053131	-0.060897	0.000000	-0.001056
0.011743	0.011700	0.020335	0.000000	0.021428
-0.002351	-0.040516	-0.043231	0.000000	-0.030449
0.006414	0.038619	0.043927	0.000000	0.044823
-0.005817	-0.001169	-0.001400	0.000000	-0.004342
0.004853	0.001081	0.001739	0.000000	-0.017037
-0.002163	0.009622	0.000148	0.000000	0.011133
0.005087	-0.008455	-0.000513	0.000000	0.004111
-0.002345	-0.001285	-0.011087	0.000000	-0.025449
-0.004154	0.011185	0.005296	0.000000	-0.003161
0.005337	0.004382	0.003768	0.000000	0.002898
-0.007676	-0.031913	-0.041920	0.000000	-0.031537
-0.000266	0.005361	0.014816	0.000000	0.007035
-0.009692	-0.018753	-0.015048	0.000000	-0.028441
0.006328	-0.005250	-0.026032	0.000000	-0.001388
-0.001640	-0.008782	-0.012450	0.000000	-0.000556
0.005380	0.030479	0.033932	0.000000	0.022806
-0.002511	0.006963	0.011257	0.000000	0.001629
0.004545	0.003199	-0.002733	0.000000	0.017209
0.000995	-0.016398	-0.020983	0.000000	-0.015854
0.000668	0.011610	0.016579	0.000000	0.022232
0.000675	0.004700	-0.006229	0.000000	-0.006111
0.002250	-0.008950	-0.001883	0.000000	0.014290
0.005187	0.001802	0.002321	0.000000	0.009675
-0.004281	-0.013342	-0.025967	0.000000	-0.004172
0.002173	0.014935	0.019917	0.000000	0.006771
0.007397	0.014686	0.024023	0.000000	0.013150
0.003110	0.002871	-0.000229	0.000000	-0.001795
0.003705	-0.013117	-0.016610	0.000000	-0.026523
-0.005889	-0.014630	-0.020650	0.000000	-0.028058
0.000212	-0.012403	-0.011057	0.000000	0.010245
0.000154	-0.015953	-0.022204	0.000000	0.002144
0.005190	0.024059	0.022819	0.000000	0.036272
0.002866	-0.018835	-0.017825	0.000000	0.003093
-0.006731	-0.019694	-0.005191	0.000000	0.005133
0.000766	-0.011502	-0.008816	0.000000	-0.031204
-0.003379	0.020658	0.032892	0.000000	0.020134
0.014787	0.001323	0.013691	0.000000	0.005936
-0.001411	-0.016777	-0.015626	0.000000	-0.001287
0.004202	-0.009994	0.000883	0.000000	-0.010360
-0.005448	-0.034480	-0.031370	0.000000	-0.018393
-0.007109	0.027443	0.032773	0.000000	0.027463
0.005743	-0.018104	-0.032199	0.000000	0.006686
-0.004980	-0.016394	-0.007499	0.000000	0.014502
-0.000011	0.000000	-0.007499	0.000000	0.000000
0.002157	0.000000	-0.007499	0.000000	0.000000
0.009033	0.000000	0.035497	0.000000	0.000000
0.007098	-0.005483	-0.009754	0.000000	-0.002933
-0.006533	0.012327	0.026153	0.000000	-0.008356
0.001472	0.000852	0.005579	0.000000	0.003941
0.000399	-0.002527	-0.002171	0.000000	-0.017607
-0.005423	0.027977	0.038662	0.000000	0.010453
0.006223	0.019101	0.024176	0.000000	0.003213
0.002682	-0.001117	-0.007136	0.000000	-0.003213
-0.002659	0.007314	-0.001526	0.000000	-0.007206
0.000119	0.008094	0.012971	0.000000	0.011899
0.000082	0.001635	-0.000178	0.000000	0.004426
0.008359	-0.000951	-0.006676	0.000000	-0.007635
-0.012464	-0.003514	-0.010498	0.000000	-0.001484
0.006826	-0.010315	-0.008737	0.000000	-0.019501
0.000433	-0.011367	-0.013747	0.000000	0.008547
-0.002126	-0.002075	-0.004883	0.000000	0.023501
0.007049	0.015790	0.014879	0.000000	0.019851
-0.000961	-0.002831	-0.002520	0.000000	0.015696
-0.003505	0.021450	0.028149	0.000000	0.010095
0.005425	-0.006455	0.001582	0.000000	-0.012931
0.003740	-0.005123	-0.006478	0.000000	0.018986
-0.007324	-0.001913	-0.004555	0.000000	-0.010503
-0.006683	0.004835	0.014017	0.000000	0.004682
0.000868	0.012544	0.021400	0.000000	-0.005621
0.000013	-0.001913	-0.002505	0.000000	-0.000235
-0.002851	-0.003157	-0.011828	0.000000	-0.016341
0.004289	0.003334	0.006668	0.000000	-0.003109
-0.010030	0.000000	0.006668	0.000000	0.000000
-0.001024	0.000000	0.016177	0.000000	0.000000
0.005367	-0.000927	-0.011334	0.000000	-0.009454
0.001385	-0.005727	-0.013395	0.000000	-0.010264
-0.005715	0.007234	-0.006133	0.000000	0.003592
0.000876	-0.013551	-0.021010	0.000000	-0.017849
0.002087	-0.010619	-0.013488	0.000000	0.000000
0.005409	0.000652	-0.007869	0.000000	0.000000
-0.005092	0.001806	0.003850	0.000000	0.017172
0.002826	0.013662	0.015957	0.000000	0.019204
-0.004001	-0.001080	0.000261	0.000000	0.008776
0.008878	0.004401	-0.004001	0.000000	-0.005765
-0.008376	-0.021519	0.003727	0.000000	0.008062
0.006363	-0.015996	-0.014072	0.000000	-0.005521
0.005640	-0.001723	-0.016397	0.000000	0.014201
-0.004110	0.006542	0.006959	0.000000	0.009281
0.002576	-0.012336	-0.005239	0.000000	0.000901
-0.000411	-0.003230	-0.008421	0.000000	0.004492
-0.004496	-0.000641	0.013626	0.000000	0.003579
-0.000306	0.000458	-0.004548	0.000000	0.006677
-0.004220	0.000336	-0.004810	0.000000	0.023242
0.003917	0.013820	0.026250	0.000000	-0.002170
-0.001741	-0.015408	-0.019195	0.000000	-0.013118
-0.008310	0.002930	0.000471	0.000000	0.017236
0.003745	-0.009339	-0.003934	0.000000	-0.010000
0.014008	0.001045	-0.009089	0.000000	0.037311
0.006203	-0.024513	-0.029597	0.000000	0.011302
-0.014857	-0.001040	-0.008032	0.000000	0.037979
-0.002006	-0.011988	-0.000944	0.000000	0.002401
0.006254	-0.019817	-0.029744	0.000000	-0.008632
-0.004720	0.005258	0.006029	0.000000	0.008432
-0.000614	0.001682	0.014658	0.000000	0.016064
0.001572	-0.004048	-0.017455	0.000000	0.011151
0.001959	0.004985	0.009479	0.000000	-0.012924
0.002048	-0.016506	-0.012647	0.000000	-0.003752
-0.003494	-0.003156	-0.002001	0.000000	0.013948
0.002850	-0.017071	-0.008212	0.000000	-0.014937
-0.002637	-0.004263	-0.009472	0.000000	-0.005560
0.002605	-0.004991	-0.006863	0.000000	-0.003791
0.005035	0.014433	0.020721	0.000000	-0.000400
0.001711	-0.021421	-0.018961	0.000000	-0.017143
0.000017	-0.005976	-0.011520	0.000000	0.001017
-0.004734	0.005056	-0.002757	0.000000	0.024291
0.001308	-0.019267	-0.014894	0.000000	-0.000198
0.008479	0.006510	0.010976	0.000000	0.007510
-0.014775	0.004133	0.009185	0.000000	-0.026535
0.006407	-0.019190	-0.027242	0.000000	-0.010774
0.003107	0.012223	0.000837	0.000000	-0.014202
-0.005137	-0.020491	-0.019719	0.000000	0.001864
0.004679	0.016294	0.019044	0.000000	0.001241
0.002602	-0.011677	-0.001148	0.000000	-0.002276
0.006785	-0.027126	-0.037235	0.000000	0.007018
-0.003967	0.002598	0.001656	0.000000	-0.006810
-0.007165	-0.025699	-0.037868	0.000000	-0.007900
-0.003859	0.005531	0.015197	0.000000	0.005205
0.006338	0.017280	0.017650	0.000000	0.007653
0.000421	0.015493	0.024106	0.000000	0.026234
0.003768	0.004261	0.008624	0.000000	0.007997
-0.009982	0.000354	-0.011686	0.000000	-0.000996
0.000647	0.021413	0.040235	0.000000	0.003184
0.000745	-0.006121	0.009629	0.000000	-0.027598
-0.000874	-0.000140	-0.012819	0.000000	0.004077
0.002600	-0.010240	-0.016302	0.000000	-0.014342
-0.009030	-0.003213	-0.013987	0.000000	-0.007872
0.003571	0.004833	0.014193	0.000000	-0.011085
0.001467	-0.002961	0.004683	0.000000	-0.015044
-0.001750	-0.007120	0.002649	0.000000	0.001280
0.000962	-0.010866	-0.019905	0.000000	-0.001921
-0.004802	0.032771	0.050573	0.000000	-0.007290
-0.001549	0.009036	0.006845	0.000000	0.001075
-0.004340	0.004814	0.008992	0.000000	-0.036336
-0.010232	-0.002232	-0.004702	0.000000	-0.005588
-0.003804	0.015961	0.019127	0.000000	0.006702
0.005871	-0.006006	-0.007165	0.000000	-0.010071
0.000360	-0.021398	-0.031312	0.000000	-0.005865
-0.006139	0.000695	-0.004583	0.000000	0.002260
-0.002879	0.000000	0.000000	0.000000	-0.006113
-0.000008	0.000000	-0.006973	0.000000	-0.007066
0.005348	-0.021358	-0.035918	0.000000	0.004336
-0.001576	-0.003865	-0.012639	0.000000	-0.002737
0.006853	-0.013952	-0.025963	0.000000	0.018104
-0.008009	0.011890	0.013454	0.000000	0.014251
-0.001796	-0.006787	-0.010166	0.000000	-0.027571
0.001078	0.002756	0.003542	0.000000	0.001817
-0.001328	-0.000679	-0.003599	0.000000	0.020879
-0.000778	0.023577	0.049060	0.000000	0.012804
-0.000967	0.005713	0.013088	0.000000	-0.000658
-0.000532	-0.000486	0.004743	0.000000	-0.018833
-0.001301	0.014936	0.036992	0.000000	0.002234
0.001083	-0.005046	0.002424	0.000000	-0.002905
-0.014122	-0.028906	-0.027391	0.000000	-0.015791
0.001803	-0.023872	-0.010579	0.000000	-0.015351
-0.007771	0.030790	0.037367	0.000000	0.018303
[truncated: 2,030 more rows]
